# Supplementary material for: Spliceosome component Usp39 contributes to hepatic lipid homeostasis through the regulation of autophagy
Source: Nat Commun. 2023 Nov 3;14:7032. doi: 10.1038/s41467-023-42461-6 (PMC10624899; doi:10.1038/s41467-023-42461-6)
Supplement: Supplementary file 4 — Supplementary Data 1 [file 41467_2023_42461_MOESM4_ESM.xlsx]

## Sheet: Data 1 Gene expression profil
Supplementary Data 1 Gene expression profile of Usp39 knockout mice
Gene expression profile analyzed by RNA-Seq data of control and Usp39-HKO mice
Gene expression was quantified with featurecounts and differential expression was analyzed with DESeq2. The cutoff was set p < 0.05 and log2 fold change (FC) > 0.5 or < -0.5
GeneID	SYMBOL	A468_NC_FPKM	A469_HKO_FPKM	A470_HKO_FPKM	A471_HKO_FPKM	A472_NC_FPKM	A473_NC_FPKM	A474_HKO_FPKM	A475_NC_FPKM	baseMean	log2FoldChange	lfcSE	stat	pvalue	padj	change
ENSMUSG00000000001	Gnai3	30.4505	27.3483	32.7157	35.8562	22.359	26.0891	38.8701	25.423	922	0.113622	0.131417	0.86459	0.387264	0.598793	NOT
ENSMUSG00000000003	Pbsn	0	0	0	0	0	0	0	0	0	NA	NA	NA	NA	NA	NA
ENSMUSG00000000028	Cdc45	0.341715	0.792405	0.643469	0.777223	0.345277	0.464881	1.26367	0.383277	20.1948	0.919508	0.364402	2.52333	0.0116249	0.0516095	UP
ENSMUSG00000000031	H19	0.664109	70.4791	90.0726	32.5494	5.53601	1.08847	835.184	2.38008	2596.95	6.37415	1.09276	5.83306	5.44e-09	2.81e-07	UP
ENSMUSG00000000037	Scml2	0.0170258	0.0482548	0.0306666	0.0491506	0.0157696	0	0.11543	0.0300089	2.18058	1.63672	1.12065	1.46051	0.144149	NA	NOT
ENSMUSG00000000049	Apoh	852.042	842.915	615.721	641.918	893.223	962.03	605.056	931.354	12311.3	-0.664281	0.154728	-4.29321	1.76e-05	0.000273603	DOWN
ENSMUSG00000000056	Narf	12.3282	13.3383	11.817	12.3211	14.0004	14.5827	13.4327	13.4808	608.475	-0.343656	0.116069	-2.96078	0.00306857	0.0180422	NOT
ENSMUSG00000000058	Cav2	2.84123	2.83849	4.647	3.48828	1.8754	1.95487	4.55472	2.12977	94.4715	0.562199	0.214488	2.62112	0.00876403	0.041639	UP
ENSMUSG00000000078	Klf6	4.71274	11.7635	13.2912	18.3547	4.04341	3.55277	20.2516	5.18062	403.173	1.60204	0.180935	8.85421	8.43e-19	5.07e-16	UP
ENSMUSG00000000085	Scmh1	2.52174	2.83491	2.95619	3.25357	2.24435	2.54493	3.43843	2.78105	206.939	0.0546816	0.134796	0.405663	0.68499	0.826863	NOT
ENSMUSG00000000088	Cox5a	44.4261	55.9288	52.8951	51.5298	43.7892	45.4374	60.5503	46.4157	1000.13	0.0446596	0.0935458	0.477409	0.633071	0.791448	NOT
ENSMUSG00000000093	Tbx2	2.67328	6.15783	3.94945	4.50901	4.20095	3.01804	7.38926	2.56768	145.703	0.561403	0.231713	2.42284	0.0153997	0.0639863	UP
ENSMUSG00000000094	Tbx4	0.0320241	0.0302544	0	0	0	0	0.0310162	0	0.367498	0.428923	2.59815	0.165088	0.868875	NA	NOT
ENSMUSG00000000103	Zfy2	0	0	0	0	0	0	0	0	0	NA	NA	NA	NA	NA	NA
ENSMUSG00000000120	Ngfr	1.95956	1.37353	2.30559	2.61558	1.55152	2.22974	2.99989	2.39541	71.1099	-0.0705417	0.245382	-0.287478	0.773747	0.88062	NOT
ENSMUSG00000000125	Wnt3	0	0	0	0	0	0	0	0	0	NA	NA	NA	NA	NA	NA
ENSMUSG00000000126	Wnt9a	0.359883	0.49454	0.353573	0.440756	0.363635	0.139885	0.475305	0.259493	11.3058	0.394483	0.465696	0.847082	0.396949	0.607856	NOT
ENSMUSG00000000127	Fer	3.28138	1.78088	2.85039	2.30662	2.15552	2.83586	3.38096	3.03538	121.096	-0.394247	0.205675	-1.91684	0.0552576	0.163848	NOT
ENSMUSG00000000131	Xpo6	5.00154	4.93192	4.90435	4.30496	3.9469	4.44485	5.29924	4.54958	754.989	-0.134294	0.117322	-1.14465	0.252352	0.459281	NOT
ENSMUSG00000000134	Tfe3	3.89272	4.16648	5.89941	5.64712	4.17195	3.89699	5.93438	4.01098	411.069	0.18369	0.128176	1.4331	0.15183	0.330415	NOT
ENSMUSG00000000142	Axin2	2.31437	3.49463	4.1508	3.76889	3.38948	2.62187	4.73212	2.51029	174.511	0.318331	0.163092	1.95185	0.050956	0.154824	NOT
ENSMUSG00000000148	Brat1	2.62634	2.68104	3.25422	3.40928	2.48155	2.75081	2.90219	2.92036	169.648	-0.0629811	0.154377	-0.40797	0.683296	0.825508	NOT
ENSMUSG00000000149	Gna12	51.6193	65.4241	59.3806	63.049	54.485	59.0958	59.4749	64.935	1951.27	-0.138953	0.122487	-1.13443	0.256615	0.464485	NOT
ENSMUSG00000000154	Slc22a18	47.758	40.819	40.528	40.5281	43.2845	43.1005	33.2787	48.5285	694.333	-0.475432	0.139102	-3.41786	0.000631166	0.00520272	NOT
ENSMUSG00000000157	Itgb2l	1.88912	1.35639	1.74669	1.26038	2.05303	1.31928	1.26857	1.0211	62.1672	-0.403243	0.270995	-1.48801	0.136749	0.308756	NOT
ENSMUSG00000000159	Igsf5	7.94298	8.23815	9.0195	8.59879	7.31698	6.22934	9.32358	6.01086	187.453	0.104825	0.148991	0.703564	0.481705	0.678486	NOT
ENSMUSG00000000167	Pih1d2	0.348462	0.182892	0.104608	0.223545	0.215169	0.372476	0.149998	0.136486	5.99247	-0.935148	0.648527	-1.44196	0.149315	0.32629	NOT
ENSMUSG00000000168	Dlat	12.2378	13.3937	12.5871	12.5055	13.6473	12.3901	16.7966	10.8635	607.038	-0.0863093	0.124497	-0.693264	0.488144	0.682867	NOT
ENSMUSG00000000171	Sdhd	178.721	201.611	178.405	223.233	214.623	175.622	226.568	158.205	2283.57	-0.0605505	0.131927	-0.458971	0.646255	0.799848	NOT
ENSMUSG00000000182	Fgf23	0	0	0	0	0	0	0.0581511	0	0.104124	0.43757	3.53381	0.123824	0.901455	NA	NOT
ENSMUSG00000000183	Fgf6	0	0	0	0	0	0	0	0	0	NA	NA	NA	NA	NA	NA
ENSMUSG00000000184	Ccnd2	1.07652	1.0061	2.07454	1.84905	1.13648	0.804258	2.57857	0.999723	125.302	0.631311	0.238904	2.64253	0.00822903	0.039622	UP
ENSMUSG00000000194	Gpr107	2.94339	2.8694	3.37304	3.02118	3.01071	2.93647	3.50353	2.72176	370.998	-0.115454	0.112446	-1.02675	0.304538	0.51736	NOT
ENSMUSG00000000197	Nalcn	0	0	0	0.0213671	0.00685548	0	0.0143372	0	0.693088	1.75646	2.15467	0.815188	0.414964	NA	NOT
ENSMUSG00000000202	Btbd17	0	0	0	0	0	0	0	0	0	NA	NA	NA	NA	NA	NA
ENSMUSG00000000204	Slfn4	0.19233	0.545106	0.346422	0.185075	0.356281	0.205584	0.505609	0.363207	12.6091	0.241139	0.479638	0.502752	0.615139	0.780299	NOT
ENSMUSG00000000214	Th	0	0	0	0	0	0	0	0	0	NA	NA	NA	NA	NA	NA
ENSMUSG00000000215	Ins2	0	0	0	0	0	0	0	0.0731582	0.122645	-1.0051	3.53381	-0.284424	0.776085	NA	NOT
ENSMUSG00000000216	Scnn1g	0	0.0344016	0	0.0350403	0	0	0.0705357	0	0.447004	2.15019	2.37452	0.905524	0.365188	NA	NOT
ENSMUSG00000000223	Drp2	0.012734	0.0240606	0.0573407	0.0245073	0	0	0.0246665	0	1.36841	2.88652	1.49057	1.93653	0.0528033	NA	NOT
ENSMUSG00000000244	Tspan32	0.209651	0.132044	0.204545	0.100872	0.145638	0.130724	0.253816	0.230952	10.4464	-0.319617	0.485149	-0.658803	0.510022	0.701431	NOT
ENSMUSG00000000247	Lhx2	1.36359	2.78728	3.17058	3.24461	2.04375	1.48406	3.81796	1.74794	100.252	0.712341	0.186039	3.82898	0.000128673	0.00143077	UP
ENSMUSG00000000248	Clec2g	0.114767	0.0722833	0.0344528	0.0736253	0	0	0.0741033	0	1.22082	0.9183	1.52467	0.602293	0.546979	NA	NOT
ENSMUSG00000000253	Gmpr	1.03147	1.06306	1.3934	1.17303	1.51991	1.05244	1.4531	0.826376	26.2739	-0.0566582	0.31529	-0.179702	0.857387	0.930289	NOT
ENSMUSG00000000263	Glra1	0	0	0	0	0	0	0	0	0	NA	NA	NA	NA	NA	NA
ENSMUSG00000000266	Mid2	2.2819	2.98008	3.71121	2.50583	2.00165	2.25263	4.62818	2.0938	212.681	0.417763	0.174452	2.39471	0.0166334	0.0679401	NOT
ENSMUSG00000000275	Trim25	31.2129	41.6839	36.8892	39.5798	40.3934	33.6471	36.1153	34.2798	2021.81	-0.0974197	0.134131	-0.726305	0.467652	0.667666	NOT
ENSMUSG00000000276	Dgke	0.88305	1.71758	1.35663	1.38708	1.04643	0.74957	2.03753	0.995656	99.4932	0.563852	0.196951	2.8629	0.00419783	0.0232009	UP
ENSMUSG00000000278	Scpep1	21.0349	25.319	27.8779	25.989	23.2352	17.8765	28.7735	19.8192	471.315	0.145915	0.119309	1.223	0.221329	0.423202	NOT
ENSMUSG00000000282	Mnt	3.17773	5.67069	4.17617	6.22899	3.46654	4.45347	5.99586	3.96215	202.601	0.303149	0.180052	1.68368	0.0922433	0.23653	NOT
ENSMUSG00000000290	Itgb2	5.45997	13.7553	11.7627	11.3665	7.96582	5.45477	16.8322	7.35916	282.726	0.77593	0.173419	4.47432	7.67e-06	0.000135449	UP
ENSMUSG00000000295	Hddc2	0.714087	0.850617	0.950672	0.657275	0.488863	0.497802	1.05246	0.766117	24.6626	0.252347	0.322329	0.782887	0.433694	0.640005	NOT
ENSMUSG00000000296	Tpd52l1	5.35102	7.93297	4.67081	6.81276	5.26123	5.71977	5.26235	6.16674	74.8695	-0.104601	0.237887	-0.43971	0.660147	0.809675	NOT
ENSMUSG00000000301	Pemt	95.0925	105.732	123.868	114.419	121.831	100.871	124.337	106.704	2239.64	-0.109438	0.108371	-1.00985	0.312569	0.524851	NOT
ENSMUSG00000000303	Cdh1	19.1921	18.6489	37.1847	28.0688	16.7616	19.522	45.9397	14.4374	1056.01	0.618497	0.210263	2.94153	0.00326592	0.019031	UP
ENSMUSG00000000305	Cdh4	0.150081	0.283575	0.351421	0.50547	0.194612	0.27272	0.334323	0.39679	21.2957	0.288934	0.388185	0.74432	0.456683	0.658997	NOT
ENSMUSG00000000308	Ckmt1	0	0	0.0392977	0	0	0	0.21131	0.038455	0.751328	1.93831	2.16078	0.897041	0.369697	NA	NOT
ENSMUSG00000000317	Bcl6b	1.55215	1.43871	1.89897	2.50812	2.00726	1.09564	2.6095	1.13559	62.1773	0.282917	0.26665	1.06101	0.288686	0.500399	NOT
ENSMUSG00000000318	Clec10a	0.225417	0.141973	0.541356	0.506132	0.313179	0.200792	0.545806	0.165546	8.8414	0.673368	0.560004	1.20243	0.229195	0.431956	NOT
ENSMUSG00000000320	Alox12	0.239957	0.377828	0.504242	0.487468	0.592676	0.256493	0.981266	0.516925	18.7967	0.264232	0.426229	0.619929	0.535304	0.721	NOT
ENSMUSG00000000325	Arvcf	3.48719	7.04867	5.84286	6.33672	5.27302	3.57147	8.0116	3.988	342.398	0.48503	0.165211	2.93583	0.00332655	0.0192965	NOT
ENSMUSG00000000326	Comt	140.014	112.892	191.37	189.536	171.437	136.466	150.813	137.493	3715.46	-0.111424	0.172239	-0.646916	0.517686	0.70747	NOT
ENSMUSG00000000339	Rtca	6.72021	9.79694	7.72174	10.3133	9.12198	6.13059	10.4364	7.70932	151.387	0.11442	0.18138	0.630833	0.52815	0.715866	NOT
ENSMUSG00000000340	Dbt	41.0867	47.8826	39.9321	32.0552	33.4453	51.2551	50.0964	54.3563	1406.23	-0.334466	0.182207	-1.83563	0.0664118	0.187177	NOT
ENSMUSG00000000346	Dazap2	63.5456	85.7224	65.211	82.7602	60.4227	65.4759	81.1152	60.8006	1947.25	0.0856213	0.127395	0.672095	0.501524	0.694617	NOT
ENSMUSG00000000355	Mcts1	15.2521	13.4923	14.4852	14.5434	15.5395	16.3773	15.3764	14.0523	224.754	-0.330343	0.129505	-2.55082	0.0107471	0.0485432	NOT
ENSMUSG00000000359	Rem1	0.15155	0.620426	1.41034	1.02083	0.374317	0.377985	1.36995	0.311635	13.7223	1.60084	0.476453	3.35991	0.000779689	0.00614743	UP
ENSMUSG00000000365	Rnf17	0.0174513	0.0824349	0	0.0167931	0.0161638	0.0559619	0.0507063	0.0153795	1.89148	0.290118	1.2035	0.241062	0.809507	NA	NOT
ENSMUSG00000000374	Trappc10	5.40013	7.20318	5.82874	5.78958	5.34923	5.17069	7.68304	5.82184	465.443	0.0343357	0.129361	0.265426	0.790681	0.891197	NOT
ENSMUSG00000000378	Ccm2	6.68456	8.1957	9.07024	10.2919	7.62229	5.74793	8.89122	6.93826	275.259	0.184434	0.145653	1.26625	0.205422	0.40392	NOT
ENSMUSG00000000381	Wap	0	0	0	0	0	0	0	0	0	NA	NA	NA	NA	NA	NA
ENSMUSG00000000384	Tbrg4	15.7949	24.0256	20.4613	19.3391	19.1876	17.1353	21.2342	19.633	690.443	0.00134247	0.135661	0.00989575	0.992104	0.996113	NOT
ENSMUSG00000000385	Tmprss2	1.55122	3.32557	3.98957	2.39695	1.57493	1.54652	4.07383	1.59052	169.196	0.883118	0.180988	4.87941	1.06e-06	2.54e-05	UP
ENSMUSG00000000386	Mx1	0.661828	0.978661	0.881099	0.830691	0.37313	0.738194	0.863955	0.912922	27.9997	0.159838	0.325609	0.490889	0.623505	0.785944	NOT
ENSMUSG00000000392	Fap	0.0577078	0.145384	0.0866187	0.148083	0.0890837	0.0616846	0.242197	0.0339045	5.59427	1.09592	0.676531	1.61991	0.105252	0.258672	NOT
ENSMUSG00000000394	Gcg	0	0	0	0	0	0	0	0	0	NA	NA	NA	NA	NA	NA
ENSMUSG00000000399	Ndufa9	43.2338	49.5621	50.2807	48.886	48.6867	42.556	53.8727	45.3649	957.632	-0.0781173	0.0959246	-0.814362	0.415438	0.623803	NOT
ENSMUSG00000000402	Egfl6	0.0805576	0	0.0725496	0.116278	0.0746142	0	0.0780223	0	1.32558	0.510392	1.44603	0.352962	0.724117	NA	NOT
ENSMUSG00000000409	Lck	0.669324	1.26467	1.00465	1.0019	0.929913	0.914184	1.18847	0.622632	26.3025	0.262272	0.311596	0.841703	0.399954	0.61058	NOT
ENSMUSG00000000411	Tssk3	0	0.0803869	0	0.163759	0.0788112	0	0	0.0749872	0.610813	0.376359	2.07658	0.181239	0.85618	NA	NOT
ENSMUSG00000000416	Cttnbp2	0.0740155	0.128197	0.222193	0.0949648	0.0914064	0.013186	0.358431	0.0434856	10.1095	1.56172	0.610178	2.55945	0.0104839	0.0477899	UP
ENSMUSG00000000420	Galnt1	14.3271	13.3676	15.4977	13.255	13.197	12.7831	14.7172	13.7393	731.488	-0.176896	0.104333	-1.6955	0.08998	0.232494	NOT
ENSMUSG00000000435	Myf5	0	0	0	0	0	0	0	0	0	NA	NA	NA	NA	NA	NA
ENSMUSG00000000439	Mkrn2	2.68981	3.23154	2.64646	2.85765	2.86578	2.69235	2.93644	3.04188	192.713	-0.198717	0.147824	-1.34428	0.178858	0.368447	NOT
ENSMUSG00000000440	Pparg	4.31524	8.85046	8.53653	6.35293	4.236	5.20398	9.03758	6.89079	185.134	0.41745	0.194326	2.14819	0.0316984	0.109676	NOT
ENSMUSG00000000441	Raf1	7.08059	6.28345	8.06764	7.13505	5.99817	7.7046	8.13684	7.22155	470.755	-0.171744	0.125537	-1.36807	0.171289	0.35842	NOT
ENSMUSG00000000486	2022-09-01	0.867211	1.86202	1.95251	1.669	1.53344	1.05338	2.25251	1.42429	40.8387	0.405325	0.264028	1.53516	0.124745	0.291291	NOT
ENSMUSG00000000486	Gm4532	0.867211	1.86202	1.95251	1.669	1.53344	1.05338	2.25251	1.42429	40.8387	0.405325	0.264028	1.53516	0.124745	0.291291	NOT
ENSMUSG00000000489	Pdgfb	0.732898	1.31061	1.62653	1.66238	0.775801	0.587553	1.87598	0.830427	45.1774	0.884974	0.243644	3.63224	0.000280968	0.00272043	UP
ENSMUSG00000000530	Acvrl1	1.63435	1.80941	2.59879	2.72765	2.36526	1.39212	3.11635	1.57535	86.1511	0.294741	0.224735	1.31151	0.189687	0.3834	NOT
ENSMUSG00000000531	Grasp	1.01789	2.98614	1.49567	2.01053	1.73672	0.916237	1.9717	1.32196	32.2375	0.516479	0.338744	1.52469	0.127336	0.295093	NOT
ENSMUSG00000000532	Acvr1b	7.56825	11.5053	7.30435	7.70978	8.17439	7.66818	8.33288	7.86466	349.758	-0.0828804	0.179962	-0.460544	0.645126	0.799154	NOT
ENSMUSG00000000538	Tom1l2	5.86574	6.02297	5.71913	6.5055	6.72216	6.21683	5.98204	6.27551	519.153	-0.296509	0.118674	-2.49851	0.0124715	0.0545916	NOT
ENSMUSG00000000544	Gpa33	0	0	0	0	0	0	0	0	0	NA	NA	NA	NA	NA	NA
ENSMUSG00000000552	Zfp385a	8.92097	22.0519	14.0013	21.1695	15.2822	9.11913	22.6491	9.73193	361.009	0.641423	0.214608	2.98881	0.00280065	0.0168309	UP
ENSMUSG00000000555	Itga5	11.3263	12.4317	15.4498	13.0874	12.3312	11.2337	16.5296	12.0636	610.485	0.0367514	0.10714	0.343024	0.731581	0.856081	NOT
ENSMUSG00000000560	Gabra2	0	0	0	0	0	0	0	0	0	NA	NA	NA	NA	NA	NA
ENSMUSG00000000561	Wdr77	3.10475	4.20848	4.84255	4.30826	3.54252	2.83774	4.40161	2.61719	170.545	0.305037	0.158673	1.92242	0.0545529	0.162272	NOT
ENSMUSG00000000562	Adora3	0.0292072	0.0827798	0.0789115	0.0281055	0	0	0.028288	0	1.05149	2.44709	1.61695	1.5134	0.130179	NA	NOT
ENSMUSG00000000562	Tmigd3	0.0292072	0.0827798	0.0789115	0.0281055	0	0	0.028288	0	1.05149	2.44709	1.61695	1.5134	0.130179	NA	NOT
ENSMUSG00000000563	Atp5pb	83.0717	89.4099	88.4575	97.4526	78.2944	76.1193	105.075	64.862	3323.44	0.0786124	0.111146	0.707288	0.479388	0.676833	NOT
ENSMUSG00000000567	Sox9	1.36965	1.54281	4.26981	3.87793	1.34179	1.77374	7.39806	2.11233	110.617	1.08516	0.33572	3.23234	0.00122781	0.00874035	UP
ENSMUSG00000000568	Hnrnpd	7.49393	9.13661	7.44256	6.92623	8.29908	7.7729	8.29086	7.51789	554.28	-0.213461	0.13468	-1.58495	0.112977	0.271367	NOT
ENSMUSG00000000579	Dynlt1c	0.288361	0.435882	1.5322	1.6649	0.427338	0.369879	1.20093	0.279539	26.5702	1.56738	0.425119	3.68693	0.000226973	0.00229657	UP
ENSMUSG00000000581	C1d	8.53317	11.4099	9.62456	11.7791	7.12083	7.75158	10.509	8.4331	355.758	0.20019	0.141413	1.41564	0.156881	0.337659	NOT
ENSMUSG00000000594	Gm2a	17.3122	20.6439	27.3322	28.1632	14.6661	15.2612	27.4259	17.8617	816.211	0.417455	0.126373	3.30335	0.000955374	0.00722834	NOT
ENSMUSG00000000600	Krit1	1.4254	1.18184	1.68767	1.2949	1.04327	1.29988	1.73292	1.2474	282.852	-0.0230212	0.155566	-0.147984	0.882356	0.943367	NOT
ENSMUSG00000000605	Clcn4	9.37357	7.69165	8.31595	8.81222	9.12905	8.98771	8.22976	9.08906	718.906	-0.39437	0.103908	-3.79539	0.000147414	0.00160301	NOT
ENSMUSG00000000606	Vmn2r88	0	0	0	0	0	0	0	0	0	NA	NA	NA	NA	NA	NA
ENSMUSG00000000617	Grm6	0	0	0	0	0	0	0	0	0	NA	NA	NA	NA	NA	NA
ENSMUSG00000000627	Sema4f	0.0205886	0.0194509	0.0556259	0.059436	0.0190696	0.0660223	0.0797626	0.0181443	2.07106	0.549627	1.05309	0.52192	0.601726	NA	NOT
ENSMUSG00000000628	Hk2	0.58389	0.844676	1.08456	1.07106	0.709816	0.526608	1.36077	0.755776	48.2472	0.495324	0.240019	2.06369	0.0390471	0.127586	NOT
ENSMUSG00000000631	Myo18a	7.3483	6.99998	7.81051	7.29332	9.54875	7.17231	8.31418	8.2116	1206.56	-0.337944	0.117635	-2.87283	0.00406818	0.022588	NOT
ENSMUSG00000000632	Sez6	0	0	0	0.0181356	0	0	0.0182533	0	0.221838	1.14892	3.46409	0.331666	0.740141	NA	NOT
ENSMUSG00000000673	Haao	45.6735	37.6762	29.336	26.9794	44.6529	51.1091	24.6082	54.3586	1806.48	-0.956973	0.172991	-5.53193	3.17e-08	1.27e-06	DOWN
ENSMUSG00000000682	Cd52	5.59709	11.009	13.2215	15.893	9.34846	5.9828	14.3077	6.06467	112.326	0.757184	0.211207	3.58503	0.000337035	0.00314798	UP
ENSMUSG00000000686	Abhd15	10.4428	16.8158	7.27169	12.846	12.2317	9.97332	10.8093	9.58254	327.392	-0.0572602	0.239914	-0.23867	0.811361	0.90425	NOT
ENSMUSG00000000690	Hoxb6	0	0.0523907	0.0499425	0.0533633	0.154091	0	0.0537098	0	0.846038	0.16372	1.73926	0.094132	0.925004	NA	NOT
ENSMUSG00000000693	Loxl3	0.591537	0.96122	1.17202	1.54829	0.942379	0.809346	1.48959	0.563015	43.3551	0.575651	0.274803	2.09477	0.036191	0.12107	UP
ENSMUSG00000000701	Tcl1b5	0	0	0	0	0	0	0	0	0	NA	NA	NA	NA	NA	NA
ENSMUSG00000000706	Btn1a1	0	0.0249806	0	0.0254444	0	0	0.128048	0	0.759376	2.92178	2.08572	1.40085	0.161258	NA	NOT
ENSMUSG00000000708	Kat2b	29.539	21.7968	31.5805	26.5944	27.2768	30.2111	30.3866	30.213	1328.03	-0.342326	0.11769	-2.90872	0.00362909	0.0205771	NOT
ENSMUSG00000000711	Rab5b	24.8368	24.8115	22.4613	27.7669	26.2461	23.3338	26.0137	24.6528	1007.06	-0.219285	0.113412	-1.93354	0.0531702	0.159568	NOT
ENSMUSG00000000724	Cryba1	0.0683274	0.0645516	0	0	0	0.146072	0	0	0.569714	-1.68216	2.29669	-0.732428	0.463907	NA	NOT
ENSMUSG00000000730	Dnmt3l	0	0	0	0	0	0	0	0	0	NA	NA	NA	NA	NA	NA
ENSMUSG00000000731	Aire	0	0	0	0	0	0	0	0	0	NA	NA	NA	NA	NA	NA
ENSMUSG00000000732	Icosl	0.235744	0.91314	0.997855	1.17963	0.371197	0.327587	1.25579	0.457065	30.2413	1.37955	0.30897	4.46501	8.01e-06	0.00014015	UP
ENSMUSG00000000738	Spg7	9.25695	10.5446	12.9827	11.2971	11.2534	9.22491	11.0436	9.90003	460.261	-0.0370223	0.131705	-0.281099	0.778635	0.883558	NOT
ENSMUSG00000000739	Sult5a1	1.23234	0.186278	0.33295	0.332038	0.54788	1.39629	0.0716131	1.15119	29.4452	-2.45675	0.443136	-5.54401	2.96e-08	1.2e-06	DOWN
ENSMUSG00000000740	Rpl13	76.9322	137.67	95.1009	152.099	118.76	89.367	127.356	97.796	2754.3	0.177077	0.182512	0.970222	0.331936	0.545046	NOT
ENSMUSG00000000743	Chmp1a	22.8013	31.3529	30.6372	35.3943	27.7786	23.2696	30.6593	27.5454	891.71	0.0918204	0.128401	0.715106	0.474544	0.672959	NOT
ENSMUSG00000000751	Rpa1	5.17429	7.21263	6.78766	6.25677	5.28083	6.19874	6.80799	5.42037	326.022	0.0484601	0.133437	0.363167	0.71648	0.846548	NOT
ENSMUSG00000000753	Serpinf1	275.078	199.946	219.667	216.275	272.701	300.4	167.642	306.342	5632.74	-0.762392	0.138726	-5.49565	3.89e-08	1.51e-06	DOWN
ENSMUSG00000000759	Tubgcp3	2.89827	3.38661	3.31994	2.70332	3.1083	3.5328	3.74274	3.45039	267.96	-0.233494	0.140488	-1.66201	0.09651	0.243616	NOT
ENSMUSG00000000766	Oprm1	0	0	0	0	0	0	0	0	0	NA	NA	NA	NA	NA	NA
ENSMUSG00000000776	Polr3d	3.01478	5.62427	4.26166	4.95752	4.48898	2.03958	4.54618	3.73307	110.223	0.301675	0.241425	1.24956	0.21146	0.411162	NOT
ENSMUSG00000000782	Tcf7	1.62343	4.60115	4.28867	3.99226	2.23877	2.0438	6.7785	2.54345	97.5006	0.953619	0.212512	4.48736	7.21e-06	0.000128358	UP
ENSMUSG00000000787	Ddx3x	76.4481	69.0063	69.462	64.7661	65.0538	65.7658	79.2795	70.628	3537.22	-0.22819	0.0945511	-2.4134	0.0158045	0.0652983	NOT
ENSMUSG00000000791	Il12rb1	0.291852	0.325856	0.143367	0.280843	0.147447	0.198523	0.25697	0.210439	9.08986	0.00365787	0.518385	0.00705627	0.99437	0.997388	NOT
ENSMUSG00000000792	Slc5a5	0.0743947	0.0351418	0.0334997	0.0357942	0	0	0.0720533	0	0.839733	0.993992	1.74576	0.569375	0.569102	NA	NOT
ENSMUSG00000000794	Kcnn3	0.0208428	0.0492275	0.0656979	0.0601697	0.00965251	0.0222791	0.0807472	0	3.62364	2.06536	0.914476	2.25852	0.0239134	0.0888295	UP
ENSMUSG00000000804	Usp32	6.60857	5.33233	7.50979	6.38659	5.35916	6.80629	8.32351	6.79884	485.457	-0.151136	0.140628	-1.07473	0.282497	0.49404	NOT
ENSMUSG00000000805	Car4	0.0553987	0	0	0	0	0	0	0	0.142333	-1.0051	3.53381	-0.284424	0.776085	NA	NOT
ENSMUSG00000000811	Txnrd3	2.61147	4.3901	2.35188	1.84777	3.16579	1.64202	3.68234	2.80911	75.8944	0.0136448	0.300239	0.0454463	0.963752	0.983471	NOT
ENSMUSG00000000817	Fasl	0.168684	0.371847	0.303832	0.216429	0.208319	0.240412	0.490126	0.0991054	4.71541	0.699986	0.701612	0.997683	0.318433	0.531257	NOT
ENSMUSG00000000823	Zfp512b	6.94106	6.76903	7.53297	6.1252	7.93991	6.75267	6.69163	6.48347	451.857	-0.299526	0.132117	-2.26713	0.0233822	0.0873373	NOT
ENSMUSG00000000826	Dnajc5	13.9099	20.1262	17.4082	20.0929	15.0164	15.1029	21.4826	15.3231	1139.31	0.165206	0.10513	1.57145	0.116078	0.27696	NOT
ENSMUSG00000000827	Tpd52l2	5.59654	5.98949	7.28466	6.77386	5.77084	5.49148	8.29999	6.03028	302.16	0.0523553	0.11852	0.441743	0.658676	0.808681	NOT
ENSMUSG00000000838	Fmr1	4.72535	4.87737	5.41524	4.52373	3.40912	4.63548	6.40023	4.14294	404.55	0.0713026	0.144457	0.493591	0.621595	0.78496	NOT
ENSMUSG00000000861	Bcl11a	0.0330668	0.00780989	0.0893392	0.0397744	0.0459408	0.0353455	0.120098	0.0364264	6.15366	0.478478	0.712574	0.671479	0.501916	0.694974	NOT
ENSMUSG00000000869	Il4	0.0887643	0	0.239822	0.0854161	0.164431	0.284644	0.343883	0.0782262	1.84628	-0.154775	1.158	-0.133657	0.893674	NA	NOT
ENSMUSG00000000876	Pxmp4	92.5103	76.2628	94.8427	83.0973	93.5571	87.7071	81.164	103.782	2673.96	-0.417712	0.111534	-3.74515	0.000180289	0.0018959	NOT
ENSMUSG00000000881	Dlg3	4.6033	4.92996	3.7261	3.90958	4.22916	5.63769	5.01799	5.04226	260.911	-0.399628	0.159801	-2.50077	0.0123922	0.0542726	NOT
ENSMUSG00000000884	Gnb1l	0.516302	1.04871	0.790462	0.993653	0.597762	0.74504	0.550058	0.409506	28.3606	0.34896	0.348048	1.00262	0.316043	0.528804	NOT
ENSMUSG00000000889	Dbh	0	0	0	0	0	0	0	0	0	NA	NA	NA	NA	NA	NA
ENSMUSG00000000901	Mmp11	0.509676	0.518551	0.95333	0.86772	0.290506	0.921968	1.02524	0.414616	17.8765	0.408704	0.422443	0.967477	0.333305	0.546469	NOT
ENSMUSG00000000902	Smarcb1	2.9941	2.01119	4.26734	2.96046	2.39157	2.9949	3.84432	3.11069	231.057	-0.0735779	0.203902	-0.360849	0.718213	0.847704	NOT
ENSMUSG00000000903	Vpreb3	0.507166	0.598925	0.342562	0.732053	0.117437	0.406587	0.368403	0.782171	3.96711	-0.0716112	0.787381	-0.0909486	0.927533	0.964733	NOT
ENSMUSG00000000915	Hip1r	6.73968	7.28882	5.35093	3.88274	7.96732	6.22462	4.98157	6.79922	440.918	-0.60475	0.20143	-3.00229	0.00267958	0.0162345	DOWN
ENSMUSG00000000916	Nsun5	1.9931	3.38456	3.24912	3.73872	2.68729	2.23832	2.93221	2.80147	117.82	0.20804	0.19053	1.0919	0.274876	0.485599	NOT
ENSMUSG00000000934	Top1mt	11.3019	11.4832	10.8025	10.7217	12.3444	11.8528	8.26127	14.3294	225.539	-0.50974	0.175051	-2.91195	0.00359186	0.020418	DOWN
ENSMUSG00000000938	Hoxa10	0	0	0	0	0	0	0	0	0	NA	NA	NA	NA	NA	NA
ENSMUSG00000000942	Hoxa4	0.546619	0.38731	0.492281	0.1315	0.443004	0.584288	0.794124	0.361293	7.09745	-0.364899	0.602839	-0.605301	0.544979	0.727257	NOT
ENSMUSG00000000948	NA	0.647302	0.631259	0.526541	0.221024	0.232082	0.468713	0.829166	0.331232	23.8799	0.136535	0.430076	0.317466	0.75089	0.868039	NOT
ENSMUSG00000000957	Mmp14	12.9381	24.0319	22.695	19.7302	21.9529	15.3533	27.3981	17.8439	1138.64	0.209997	0.166224	1.26334	0.206468	0.405287	NOT
ENSMUSG00000000958	Slc7a7	1.87273	1.27261	3.04765	2.18147	1.30853	1.89642	3.11844	1.59249	63.2123	0.264998	0.274301	0.966086	0.334001	0.547281	NOT
ENSMUSG00000000959	Oxa1l	16.8857	18.469	18.4202	15.849	18.5144	20.0084	19.0997	18.5636	779.779	-0.291238	0.113199	-2.57279	0.0100883	0.0464243	NOT
ENSMUSG00000000976	Heatr6	3.59709	3.41435	4.56894	4.34309	3.9289	3.71802	5.30799	3.75321	248.32	-0.024665	0.13597	-0.1814	0.856054	0.929498	NOT
ENSMUSG00000000982	Ccl3	0	0.402984	0.640255	0.684109	0.658475	0.303967	1.10168	0.375915	3.65777	0.791858	0.846025	0.935974	0.349287	0.56263	NOT
ENSMUSG00000000983	Wfdc18	0.357095	0.168681	0.160798	0.171812	0	0	0.518784	0.0786751	2.01036	0.947182	1.2161	0.778867	0.436058	NA	NOT
ENSMUSG00000001014	Icam4	0	0	0	0	0	0	0	0	0	NA	NA	NA	NA	NA	NA
ENSMUSG00000001016	Ilf2	1.29478	2.32654	2.22925	2.82169	1.69306	1.39758	2.95066	1.4543	161.939	0.567314	0.160151	3.54238	0.00039654	0.00357267	UP
ENSMUSG00000001017	Chtop	21.651	26.424	21.3596	25.2144	20.0259	18.7257	23.4059	19.1598	762.304	0.0335259	0.132575	0.252882	0.800359	0.897877	NOT
ENSMUSG00000001018	Snapin	11.2243	11.3679	13.2782	10.8009	10.1319	11.5911	14.5562	12.4066	259.914	-0.113374	0.132579	-0.855146	0.392471	0.604245	NOT
ENSMUSG00000001020	S100a4	0	0.176191	0.167957	0	0.172737	0.199348	0.180627	0	0.618098	0.276453	1.91664	0.144239	0.885312	NA	NOT
ENSMUSG00000001021	S100a3	0	0	0.0367367	0	0.0377822	0	0	0	0.239762	-0.283769	3.37626	-0.0840484	0.933018	NA	NOT
ENSMUSG00000001023	S100a5	0	0	0	0	0	0	0	0	0	NA	NA	NA	NA	NA	NA
ENSMUSG00000001025	S100a6	1.67315	2.63448	2.65488	2.53005	0.885545	0.851641	3.62681	1.05322	24.954	1.1027	0.336379	3.27816	0.00104485	0.00773517	UP
ENSMUSG00000001027	Scn4a	0.030937	0.0146137	0.0139308	0.014885	0	0	0.0149817	0.0681605	1.34883	-1.0267	1.42762	-0.719168	0.472038	NA	NOT
ENSMUSG00000001029	Icam2	2.2309	2.81017	3.14249	3.41279	2.7021	2.3235	3.10253	1.86523	48.6412	0.20266	0.236102	0.858355	0.390697	0.602173	NOT
ENSMUSG00000001034	Mapk7	0.743608	1.3582	1.62958	1.86045	1.14791	0.768357	2.0886	0.830081	53.1069	0.729589	0.241233	3.02441	0.00249116	0.0153389	UP
ENSMUSG00000001036	Epn2	3.16658	4.60549	5.00942	4.49052	2.97155	3.11758	5.34694	3.50667	197.923	0.356058	0.132856	2.68004	0.00736136	0.0362684	NOT
ENSMUSG00000001039	B9d1	0.341851	0.581329	0.677312	0.657913	0.379956	0.146164	0.331093	0.36152	6.5199	0.623358	0.612347	1.01798	0.308687	0.521658	NOT
ENSMUSG00000001052	Sec24b	7.58055	5.81136	9.0592	6.0063	6.40125	7.42609	8.39333	7.20674	415.923	-0.224104	0.155105	-1.44485	0.148501	0.325059	NOT
ENSMUSG00000001053	N4bp3	0.838413	1.2447	1.76183	1.30623	1.62707	0.853514	1.0827	1.12591	31.979	0.0322194	0.32319	0.0996919	0.920589	0.961128	NOT
ENSMUSG00000001054	Rmnd5b	6.24957	10.6657	8.7602	9.31174	6.95552	5.92602	8.54237	8.43909	166.216	0.19241	0.179913	1.06946	0.284862	0.496424	NOT
ENSMUSG00000001056	Nhp2	12.7351	36.5431	23.3663	46.2754	25.0876	13.8159	33.8734	18.9287	281.802	0.745899	0.252892	2.94948	0.00318309	0.0186375	UP
ENSMUSG00000001062	Vps9d1	3.86789	4.33306	3.69278	3.70165	3.95448	4.76703	3.35721	4.84295	202.587	-0.448984	0.169701	-2.64574	0.00815136	0.0393605	NOT
ENSMUSG00000001065	Zfp276	3.1906	4.46562	3.21044	3.63882	3.90379	3.83152	3.41447	5.10292	205.025	-0.36204	0.194265	-1.86363	0.0623731	0.178753	NOT
ENSMUSG00000001076	C1ql4	0.07389	0	0.0665448	0	0.342193	0.0789819	0	0	1.06206	-2.8066	1.80902	-1.55145	0.120795	NA	NOT
ENSMUSG00000001082	Mfsd10	1.46774	4.08879	3.08428	4.70792	2.05661	1.77002	4.08239	1.92365	77.8924	0.895231	0.221089	4.04918	5.14e-05	0.000671105	UP
ENSMUSG00000001089	Luzp1	4.92744	6.95101	7.32751	6.60203	4.75044	4.23369	8.01029	5.45469	460.379	0.324665	0.115814	2.80334	0.00505764	0.0269033	NOT
ENSMUSG00000001095	Slc13a2	0.677325	0.298618	0.203331	0.26071	0.334588	0.482667	0.174935	0.835678	9.8062	-1.55631	0.538906	-2.88791	0.0038781	0.0217472	DOWN
ENSMUSG00000001098	Kctd10	2.69655	3.92322	4.05559	4.95614	2.77234	2.33473	4.15258	2.75665	131.212	0.445132	0.16784	2.65212	0.00799879	0.0387858	NOT
ENSMUSG00000001100	Poldip2	27.9266	24.2075	28.6249	25.6819	30.9862	27.6046	26.5179	29.1782	1004.7	-0.388513	0.103124	-3.76743	0.000164936	0.00176978	NOT
ENSMUSG00000001103	Sebox	0.240428	0.151428	0	0.0771196	0.0742299	0.0856655	0.388102	0.423769	2.32815	-0.723565	1.11235	-0.650483	0.51538	NA	NOT
ENSMUSG00000001105	Ift20	20.5686	13.8318	19.5531	18.2121	22.8217	21.2227	18.9529	23.9172	293.003	-0.581149	0.135167	-4.29949	1.71e-05	0.000267451	DOWN
ENSMUSG00000001119	Col6a1	4.32671	6.2254	10.9284	7.58524	3.68505	3.08325	9.70568	3.04605	244.741	1.02631	0.192622	5.32808	9.93e-08	3.41e-06	UP
ENSMUSG00000001120	Pcbp3	0.557009	0.806884	0.902949	0.678931	0.653491	0.754166	0.935097	0.621782	20.5232	0.112958	0.334375	0.337818	0.7355	0.858729	NOT
ENSMUSG00000001123	Lgals9	236.43	195.198	260.204	228.444	233.054	237.197	211.91	231.762	4708.86	-0.314694	0.116859	-2.69293	0.00708281	0.0351518	NOT
ENSMUSG00000001127	Araf	17.1005	13.1824	13.886	11.905	16.1473	17.3534	13.8369	17.7704	960.227	-0.621363	0.100748	-6.16753	6.94e-10	4.7e-08	DOWN
ENSMUSG00000001128	Cfp	29.738	56.0708	35.0311	51.135	43.0593	29.7084	59.7309	27.9768	678.529	0.378483	0.194604	1.94489	0.051788	0.156872	NOT
ENSMUSG00000001131	Timp1	0	0.811112	0.883667	0.944194	0.227204	0.131103	1.3067	0	4.21545	3.21063	1.03437	3.10394	0.00190964	0.0123811	UP
ENSMUSG00000001134	Uxt	7.04385	9.60523	8.31855	6.39448	6.83191	7.67132	7.20832	6.50041	116.835	-0.0713541	0.196739	-0.362683	0.716842	0.846738	NOT
ENSMUSG00000001138	Cnnm3	5.70016	3.71833	3.89598	4.91378	4.22684	6.98154	4.48562	5.47196	306.605	-0.645764	0.174797	-3.69436	0.000220438	0.00223447	DOWN
ENSMUSG00000001143	Lman2l	2.53081	1.13256	2.06597	1.96537	2.42635	2.40464	1.63411	2.23036	146.572	-0.747707	0.193796	-3.85821	0.00011422	0.00128924	DOWN
ENSMUSG00000001150	Mcm3ap	4.53997	4.51784	5.57421	4.77646	4.62552	4.49695	5.70156	4.57446	332.37	-0.0794385	0.11481	-0.691914	0.488991	0.683493	NOT
ENSMUSG00000001151	Pcnt	1.8908	1.89638	1.57372	1.83673	1.8675	1.76248	2.2045	1.95853	217.97	-0.247706	0.138278	-1.79136	0.0732362	0.200223	NOT
ENSMUSG00000001155	Ftcd	131.945	188.609	139.725	129.792	139.529	161.353	160.146	169.655	4670.92	-0.20549	0.155075	-1.32511	0.185136	0.377963	NOT
ENSMUSG00000001156	Mxd1	1.63248	2.51709	1.77533	1.92657	1.38365	2.17299	2.38656	2.14443	134.193	-0.0160264	0.205262	-0.0780779	0.937766	0.970549	NOT
ENSMUSG00000001157	Gmcl1	2.53288	1.71149	2.23577	1.98538	2.09743	2.42055	2.42067	2.09913	136.424	-0.385002	0.16116	-2.38895	0.0168967	0.0686996	NOT
ENSMUSG00000001158	Snrnp27	6.81823	7.72975	7.36854	8.50083	7.13892	6.0206	8.67088	6.00877	127.023	0.0610152	0.159738	0.381972	0.702482	0.837761	NOT
ENSMUSG00000001166	Oas1c	0.588723	0.727326	0.570985	0.95872	0.503343	0.484072	1.05267	0.51883	15.2161	0.400866	0.395644	1.0132	0.310966	0.523724	NOT
ENSMUSG00000001168	Oas1h	0.127908	0.12084	0.0575966	0	0.0592357	0	0	0.0563615	0.889156	-0.655405	1.69649	-0.386329	0.699253	NA	NOT
ENSMUSG00000001173	Ocrl	2.14705	1.94163	2.13008	2.1213	1.63771	2.30728	3.09141	2.05404	196.066	-0.0718706	0.167921	-0.428003	0.668649	0.814998	NOT
ENSMUSG00000001175	Calm1	40.5245	36.8202	47.1885	37.036	28.36	35.945	47.2513	34.8772	1719.48	0.0138562	0.135972	0.101905	0.918832	0.960551	NOT
ENSMUSG00000001175	Calm2	40.5245	36.8202	47.1885	37.036	28.36	35.945	47.2513	34.8772	1719.48	0.0138562	0.135972	0.101905	0.918832	0.960551	NOT
ENSMUSG00000001211	Agpat3	64.859	71.8286	76.5557	79.1894	81.4667	67.8042	68.1665	74.9756	5462.3	-0.210628	0.124939	-1.68585	0.0918252	0.235816	NOT
ENSMUSG00000001225	Slc26a3	0	0	0	0	0	0	0	0	0	NA	NA	NA	NA	NA	NA
ENSMUSG00000001227	Sema6b	1.92136	3.78597	2.44723	2.82616	3.63549	2.90462	3.08377	2.56408	110.004	-0.105385	0.235707	-0.447101	0.654802	0.80587	NOT
ENSMUSG00000001228	Uhrf1	0.204581	0.603987	0.529702	0.418336	0.355289	0.0820047	0.941177	0.0450733	15.2883	1.58687	0.53325	2.97584	0.00292183	0.0174163	UP
ENSMUSG00000001229	Dpp9	8.42794	9.58076	10.5142	9.42625	9.85365	7.36944	7.41333	8.74238	674.024	-0.135555	0.164983	-0.821633	0.411286	0.619908	NOT
ENSMUSG00000001240	Ramp2	2.73852	4.17691	6.0023	5.01644	3.57551	2.92724	5.4964	2.82048	126.389	0.525092	0.17606	2.98246	0.00285938	0.0170863	UP
ENSMUSG00000001247	Lsr	36.1542	25.2501	44.7985	46.5159	30.0963	39.3961	38.2217	39.2419	776.587	-0.157061	0.183741	-0.854796	0.392664	0.604322	NOT
ENSMUSG00000001248	Gramd1a	3.61729	4.24229	5.44824	5.00122	4.27467	3.9999	5.75855	3.99397	225.11	0.109569	0.134008	0.817632	0.413567	0.622011	NOT
ENSMUSG00000001249	Hpn	85.1445	104.325	81.2728	108.077	112.39	96.6329	78.2979	102.935	3804.09	-0.330512	0.167442	-1.97389	0.0483941	0.14952	NOT
ENSMUSG00000001260	Gabrg1	0	0	0	0	0	0	0	0	0	NA	NA	NA	NA	NA	NA
ENSMUSG00000001270	Ckb	3.46116	5.04702	7.72499	8.18171	4.80871	3.90075	10.9676	3.41496	158.53	0.765595	0.211699	3.61642	0.000298701	0.00285767	UP
ENSMUSG00000001280	Sp1	9.61004	10.8599	10.483	10.1609	8.27833	10.3991	12.9464	9.95617	812.037	-0.0362154	0.113872	-0.318037	0.750457	0.867896	NOT
ENSMUSG00000001281	Itgb7	0.904339	1.78302	2.44332	2.49717	1.38389	1.34492	2.55147	1.00488	44.7482	0.747364	0.256376	2.91511	0.0035556	0.0202694	UP
ENSMUSG00000001285	Myg1	6.36585	7.54493	7.19235	6.12572	6.4322	7.21693	6.9502	8.05813	189.277	-0.259397	0.155649	-1.66655	0.0956036	0.241962	NOT
ENSMUSG00000001288	Rarg	2.22377	3.38074	4.32771	4.8947	2.7226	2.29505	5.61965	1.80209	134.529	0.750957	0.1911	3.92965	8.51e-05	0.00101057	UP
ENSMUSG00000001289	Pfdn5	26.0174	33.6587	25.6828	40.8245	30.1767	25.7225	34.3549	27.955	405.114	0.0451449	0.162359	0.278057	0.780969	0.885147	NOT
ENSMUSG00000001300	Efnb2	0.842076	1.35092	0.915765	1.1008	0.882962	0.883123	1.21567	0.910129	65.8933	0.133502	0.215163	0.620471	0.534948	0.720857	NOT
ENSMUSG00000001305	Rrp15	2.85819	4.98751	3.24029	4.14174	4.11113	2.40818	4.26634	2.9041	111.038	0.190789	0.222852	0.856125	0.391929	0.603521	NOT
ENSMUSG00000001313	Rnd2	3.88587	5.42915	4.18965	3.63396	5.77896	3.74414	3.60455	4.87153	84.4067	-0.357164	0.238231	-1.49923	0.133813	0.304495	NOT
ENSMUSG00000001323	Srr	13.3993	8.05562	11.0778	12.2043	11.1497	11.2845	10.4792	10.5666	484.032	-0.401176	0.15188	-2.64141	0.00825618	0.0397301	NOT
ENSMUSG00000001333	Sync	0.114165	0.395475	0.0342722	0.0732394	0.0352475	0	0.073715	0.100612	2.80983	0.987684	1.11603	0.884996	0.376159	NA	NOT
ENSMUSG00000001334	Fndc5	0.0394187	0.111721	0.355002	0.265523	0.0730209	0.0842703	0.229069	0.0347389	3.72722	1.81572	0.878696	2.06638	0.0387929	0.127052	UP
ENSMUSG00000001348	Acp5	31.1719	39.8402	40.926	41.7157	32.0028	29.4203	46.0397	29.2679	696.038	0.216063	0.0957665	2.25614	0.0240617	0.0891447	NOT
ENSMUSG00000001349	Cnn1	0.0796154	0.0376079	0	0.0383061	0	0.0851019	0.0771097	0.0350817	1.16065	-0.645335	1.44703	-0.445972	0.655617	NA	NOT
ENSMUSG00000001366	Fbxo9	28.4306	17.9395	26.6476	22.123	25.9755	29.4894	22.4706	26.6638	749.137	-0.561278	0.133152	-4.21531	2.49e-05	0.000363097	DOWN
ENSMUSG00000001376	Vps50	1.7557	1.36486	1.80706	1.47709	1.16155	1.71583	1.76847	1.46769	162.24	-0.178405	0.176139	-1.01287	0.311123	0.523831	NOT
ENSMUSG00000001380	Hars	12.6851	16.2732	14.8313	18.0744	16.3665	13.369	15.6483	14.474	355.445	-0.0576226	0.144363	-0.39915	0.689783	0.829836	NOT
ENSMUSG00000001383	Zmat2	12.0175	13.7353	9.83898	13.505	13.0379	10.2406	10.7847	11.8869	296.004	-0.219669	0.174066	-1.26199	0.206954	0.40589	NOT
ENSMUSG00000001403	Ube2c	1.13103	9.77505	9.24282	4.55501	2.01757	0.80598	8.8446	1.43975	110.605	2.33291	0.30178	7.73049	1.07e-14	2.74e-12	UP
ENSMUSG00000001415	Smg5	7.81311	10.1031	11.6334	14.6601	9.54255	7.89965	13.2995	9.01053	687.741	0.283803	0.137851	2.05877	0.0395161	0.128616	NOT
ENSMUSG00000001416	Cct3	19.6113	21.419	24.3909	26.259	20.0015	18.4955	26.4129	17.8105	1315.19	0.123201	0.101099	1.21862	0.222989	0.424882	NOT
ENSMUSG00000001418	Glmp	9.0372	9.37196	10.6023	11.9116	10.6635	8.62366	10.4631	9.5358	601.886	-0.0869686	0.127472	-0.682255	0.495078	0.689029	NOT
ENSMUSG00000001419	Mef2d	17.4335	19.2725	18.7488	20.6284	19.5857	16.9815	22.5777	14.8506	1068.04	-0.0141872	0.11839	-0.119834	0.904614	0.954732	NOT
ENSMUSG00000001420	Tmem79	0.673231	0.671363	0.774726	0.863782	0.866058	0.839563	1.01429	0.856996	22.7856	-0.219398	0.317436	-0.691157	0.489467	0.683931	NOT
ENSMUSG00000001424	Snd1	9.46591	11.0942	10.3144	12.1272	9.95653	9.65289	12.8222	9.96529	990.277	-0.0035769	0.0990505	-0.0361119	0.971193	0.986066	NOT
ENSMUSG00000001435	Col18a1	132.71	130.872	103.731	109.433	176.124	155.502	91.2881	174.455	9212.4	-0.787913	0.166312	-4.73757	2.16e-06	4.58e-05	DOWN
ENSMUSG00000001436	Slc19a1	3.33027	4.60857	3.35828	2.84356	5.23508	3.78538	3.92961	3.72029	172.359	-0.371311	0.209272	-1.7743	0.0760143	0.205744	NOT
ENSMUSG00000001440	Kpnb1	25.8319	26.9183	34.0104	32.1414	23.1607	26.1634	34.7032	24.5712	1774.71	0.104204	0.100542	1.03642	0.300007	0.512689	NOT
ENSMUSG00000001441	Npepps	4.67033	3.39843	5.1725	4.31963	5.05372	4.44287	5.16744	4.18246	313.745	-0.28038	0.146634	-1.91211	0.0558622	0.165147	NOT
ENSMUSG00000001444	Tbx21	0.218878	0.37221	0.275968	0.37912	0.162184	0.280754	0.593571	0.27005	7.37897	0.538409	0.559928	0.961568	0.336267	0.549215	NOT
ENSMUSG00000001445	Mrpl10	19.4489	25.9046	30.0923	27.1218	23.8612	21.6071	24.5805	26.4123	404.96	-0.00652602	0.146429	-0.0445678	0.964452	0.983549	NOT
ENSMUSG00000001467	Cyp51	6.63597	10.208	10.0864	12.3203	9.77938	5.48476	11.5402	5.13072	368.921	0.456808	0.202219	2.25898	0.0238847	0.0887424	NOT
ENSMUSG00000001472	Tcf25	36.5336	41.559	40.9636	39.0056	40.7257	40.4984	40.1591	45.285	2099.55	-0.257301	0.109088	-2.35865	0.0183413	0.0730921	NOT
ENSMUSG00000001473	Tubb6	3.7988	22.1244	21.815	25.5455	7.94774	2.96184	26.0577	3.70228	313.011	2.12112	0.253048	8.38228	5.19e-17	1.82e-14	UP
ENSMUSG00000001482	Def8	16.9498	23.9264	18.8252	19.4489	19.2923	19.7026	16.0096	19.6191	814.868	-0.18506	0.167835	-1.10263	0.270188	0.480236	NOT
ENSMUSG00000001493	Meox1	0.0977682	0.0461828	0.0440247	0.0470402	0	0	0.0946913	0.0430806	0.962378	0.448264	1.54065	0.290958	0.771084	NA	NOT
ENSMUSG00000001494	Sost	0	0	0	0	0.0488279	0	0.153174	0	0.44407	0.931973	2.81248	0.331371	0.740365	NA	NOT
ENSMUSG00000001496	Nkx2-1	0	0	0	0	0	0	0	0	0	NA	NA	NA	NA	NA	NA
ENSMUSG00000001497	Pax9	0.0646245	0.0407023	0	0.0829158	0.0598566	0.11513	0.0208635	0.0949205	3.01823	-1.45531	0.956083	-1.52216	0.127969	0.29607	NOT
ENSMUSG00000001504	Irx2	0	0	0	0	0	0	0	0	0	NA	NA	NA	NA	NA	NA
ENSMUSG00000001506	Col1a1	4.7628	5.70682	14.3476	12.0088	3.05878	2.55438	15.7032	1.93049	443.354	1.68401	0.292076	5.76566	8.13e-09	4e-07	UP
ENSMUSG00000001507	Itga3	1.79298	2.07232	3.0577	3.10195	1.64303	1.4476	4.7478	1.84907	129.802	0.675443	0.21373	3.16026	0.00157626	0.0106412	UP
ENSMUSG00000001508	Sgca	0	0	0	0	0.0581432	0	0	0	0.131698	-1.0051	3.53381	-0.284424	0.776085	NA	NOT
ENSMUSG00000001510	Dlx3	0	0	0	0	0	0	0	0	0	NA	NA	NA	NA	NA	NA
ENSMUSG00000001517	Foxm1	0.283926	1.28753	1.15918	0.965362	0.631147	0.182095	2.01659	0.266899	43.9728	1.71679	0.361051	4.75498	1.98e-06	4.27e-05	UP
ENSMUSG00000001518	Itfg2	1.68835	2.33457	1.97667	1.69851	1.91919	1.8047	1.8136	1.83959	128.145	-0.133025	0.180759	-0.735922	0.461778	0.662823	NOT
ENSMUSG00000001520	Nrip2	0.231917	0.136938	0.287186	0.13948	0.241657	0.185924	0.421158	0.102192	7.67788	0.0996316	0.585525	0.170158	0.864886	0.934217	NOT
ENSMUSG00000001521	Tulp3	0.373072	0.693899	0.787468	0.527281	0.367145	0.162005	1.15174	0.328781	46.8319	1.08812	0.305415	3.56274	0.000367005	0.00336399	UP
ENSMUSG00000001524	Gtf2h4	3.71484	3.94437	3.5232	3.92269	4.44559	5.55215	3.50241	4.34577	132.191	-0.521576	0.184478	-2.82731	0.00469403	0.0253433	DOWN
ENSMUSG00000001525	Tubb5	13.16	27.1851	32.5188	30.147	15.9186	10.6727	35.0669	12.5785	679.953	1.00007	0.135723	7.36849	1.73e-13	3.34e-11	UP
ENSMUSG00000001542	Ell2	15.4594	9.76814	12.4056	12.5728	11.5064	15.66	11.3557	14.0928	1221.86	-0.548023	0.140391	-3.90354	9.48e-05	0.00110511	DOWN
ENSMUSG00000001552	Jup	8.13977	13.3335	12.9238	12.3598	10.9405	9.985	14.5871	10.4097	705.145	0.179862	0.122362	1.46992	0.141584	0.315783	NOT
ENSMUSG00000001555	Fkbp10	0.630847	1.19197	2.10545	2.17824	0.653046	0.634654	3.0909	1.17731	38.8465	1.19186	0.329943	3.61233	0.000303458	0.00289169	UP
ENSMUSG00000001558	Klhl10	0.0503997	0	0.0453896	0.0969973	0	0	0.0488136	0	0.589949	1.43137	2.02819	0.705739	0.480351	NA	NOT
ENSMUSG00000001566	Mnx1	0	0	0	0	0	0	0	0	0	NA	NA	NA	NA	NA	NA
ENSMUSG00000001569	Nom1	3.38586	4.92631	4.47299	4.32527	4.17413	3.53092	3.91917	3.88842	359.474	-0.00483515	0.15168	-0.0318774	0.97457	0.987234	NOT
ENSMUSG00000001576	Ergic1	6.92353	6.36728	7.52648	7.20479	6.73052	6.74572	7.99928	7.0735	600.105	-0.16994	0.0966108	-1.75902	0.0785741	0.210677	NOT
ENSMUSG00000001583	Tnk1	0	0	0.0589288	0	0	0.0349713	0.063374	0.0288326	0.70019	0.671235	1.9721	0.340366	0.733581	NA	NOT
ENSMUSG00000001588	Acap1	1.00474	1.11797	1.10594	1.00981	1.17878	0.978515	1.88136	1.04287	53.642	0.0162633	0.241583	0.0673198	0.946327	0.974301	NOT
ENSMUSG00000001604	Tcea3	22.7941	9.18708	25.7829	15.7208	11.8892	20.8723	18.0833	24.4758	250.271	-0.47647	0.279284	-1.70604	0.0880005	0.228818	NOT
ENSMUSG00000001622	Csn3	0	0	0	0	0	0	0.0254061	0	0.104124	0.43757	3.53381	0.123824	0.901455	NA	NOT
ENSMUSG00000001627	Ifrd1	6.60027	8.60681	8.08741	9.37489	6.0961	7.35322	12.0648	5.60368	438.717	0.313588	0.143565	2.1843	0.0289402	0.102575	NOT
ENSMUSG00000001630	Stk38l	3.05762	2.44587	2.09038	2.34094	3.18346	2.74349	2.07514	2.34058	120.097	-0.58328	0.186015	-3.13566	0.00171466	0.0113483	DOWN
ENSMUSG00000001632	Brpf1	4.27365	5.25177	4.02245	4.39073	4.3899	3.60644	4.8705	4.6583	287.171	-0.11631	0.149813	-0.77637	0.437531	0.642573	NOT
ENSMUSG00000001642	Akr1b3	0.545608	1.52183	2.03568	1.8751	0.685838	0.860926	3.09513	0.904425	109.754	1.23956	0.230215	5.38438	7.27e-08	2.62e-06	UP
ENSMUSG00000001655	Hoxc13	0	0	0	0	0	0	0	0	0	NA	NA	NA	NA	NA	NA
ENSMUSG00000001656	Hoxc11	0	0	0	0	0	0	0	0	0	NA	NA	NA	NA	NA	NA
ENSMUSG00000001657	Hoxc8	0	0	0	0	0	0	0	0	0	NA	NA	NA	NA	NA	NA
ENSMUSG00000001661	Hoxc6	0	0	0.0407338	0	0	0	0	0	0.108064	0.43757	3.53381	0.123824	0.901455	NA	NOT
ENSMUSG00000001663	Gstt1	58.8049	112.121	107.716	124.971	70.9054	58.6668	122.745	67.2764	1290.63	0.621911	0.112316	5.53716	3.07e-08	1.24e-06	UP
ENSMUSG00000001665	Gstt3	5.10268	15.5334	7.17399	5.4285	5.30386	6.69669	10.7902	8.49412	292.689	0.367132	0.293113	1.25253	0.210377	0.410075	NOT
ENSMUSG00000001666	Ddt	44.1009	61.7638	47.9649	59.9276	49.7214	42.6218	42.713	50.5373	369.623	-0.0518083	0.178014	-0.291035	0.771025	0.879211	NOT
ENSMUSG00000001670	Tat	1281.11	1802.4	676.617	856.66	1193.72	1336.67	654.058	1287.42	26718.9	-0.568977	0.392258	-1.45052	0.146914	0.322885	NOT
ENSMUSG00000001672	Marveld3	0.431145	0.563981	1.01552	0.829764	0.675799	0.354505	1.28485	0.61378	21.9334	0.557323	0.363829	1.53183	0.125565	0.292477	NOT
ENSMUSG00000001674	Ddx18	10.5712	13.9652	11.9695	11.8186	10.9288	9.89307	14.9966	11.2103	280.865	0.0563114	0.130665	0.430961	0.666496	0.813904	NOT
ENSMUSG00000001687	Ubl3	9.54913	13.5195	12.8635	14.0811	9.30553	9.77589	14.9671	10.6793	905.357	0.245902	0.0984672	2.4973	0.0125145	0.0546944	NOT
ENSMUSG00000001700	Gramd3	8.70697	6.26902	9.37863	7.1236	6.75009	8.67149	7.55993	7.69018	423.634	-0.319206	0.155327	-2.05506	0.0398731	0.129457	NOT
ENSMUSG00000001707	Eef1e1	2.90927	4.51766	3.40308	3.63618	3.03533	2.93104	3.53024	2.12184	100.851	0.215268	0.20852	1.03236	0.301903	0.514655	NOT
ENSMUSG00000001729	Akt1	18.1257	25.1087	24.9885	26.6489	24.1734	19.6873	28.6753	19.6745	908.079	0.117002	0.11928	0.980906	0.326639	0.539872	NOT
ENSMUSG00000001739	Cldn15	0	0.242221	0.554164	0.14803	0.237473	0.328868	0.645631	0.13557	5.55417	0.912249	0.783448	1.1644	0.244261	0.450048	NOT
ENSMUSG00000001741	Il16	0.581612	0.915788	0.798165	0.826185	0.808053	0.725308	1.03273	0.59799	58.4947	0.144754	0.220793	0.655611	0.512075	0.702837	NOT
ENSMUSG00000001750	Tcirg1	10.766	11.6017	12.8495	11.9992	10.8483	10.9262	15.5376	10.3011	517.322	0.023119	0.105319	0.219515	0.826249	0.912669	NOT
ENSMUSG00000001751	Naglu	14.8742	13.6265	10.7017	11.1982	15.3709	15.2861	11.6678	14.8056	346.734	-0.598668	0.139482	-4.29209	1.77e-05	0.000274738	DOWN
ENSMUSG00000001755	Coasy	51.4368	36.1408	52.0371	46.828	66.9942	54.7378	38.78	60.63	1418.85	-0.673652	0.153557	-4.38699	1.15e-05	0.000191629	DOWN
ENSMUSG00000001761	Smo	2.7708	5.40013	4.65918	4.21385	3.71497	3.54167	5.57363	3.51763	221.161	0.300394	0.156668	1.9174	0.0551876	0.163698	NOT
ENSMUSG00000001763	Tspan33	2.36906	1.76279	1.73706	2.36039	2.3302	2.19617	1.68534	2.69752	107.934	-0.592377	0.190447	-3.11046	0.00186796	0.0121529	DOWN
ENSMUSG00000001767	Crnkl1	5.80836	6.23689	6.53233	6.489	6.06215	5.36062	7.84834	6.91661	234.347	-0.0887295	0.131698	-0.673733	0.500481	0.693743	NOT
ENSMUSG00000001768	Rin2	4.40641	4.43679	4.41222	4.62145	4.37668	4.36921	5.43762	4.14728	486.437	-0.125229	0.103406	-1.21105	0.225877	0.428157	NOT
ENSMUSG00000001768	BC039771	4.40641	4.43679	4.41222	4.62145	4.37668	4.36921	5.43762	4.14728	486.437	-0.125229	0.103406	-1.21105	0.225877	0.428157	NOT
ENSMUSG00000001773	Folh1	0.0339295	0.0961638	0.0611134	0.0326497	0.0314263	0	0.0328617	0.0299014	1.19777	0.974708	1.38553	0.703493	0.481748	NA	NOT
ENSMUSG00000001774	Chordc1	4.74991	2.59365	6.68478	5.38145	4.74928	3.69536	4.924	2.94428	317.556	0.0206967	0.251803	0.0821938	0.934493	0.96841	NOT
ENSMUSG00000001783	Rtcb	21.0747	30.5735	25.3188	34.1069	28.0068	22.438	31.8677	23.2343	671.89	0.114924	0.14487	0.793287	0.427611	0.635198	NOT
ENSMUSG00000001785	Pwp1	5.88623	9.68797	7.66826	9.40471	8.1265	5.6983	9.25065	7.43856	220.187	0.15955	0.169925	0.938942	0.347761	0.56103	NOT
ENSMUSG00000001786	Fbxo7	3.18987	2.69726	2.66644	2.81517	2.59541	3.10828	3.26017	3.23051	174.677	-0.33622	0.143687	-2.33994	0.0192867	0.0760682	NOT
ENSMUSG00000001794	Capns1	48.8068	42.3711	54.2904	56.1473	42.1107	45.0731	59.9188	40.6099	1143.91	0.0126553	0.119294	0.106085	0.915515	0.959336	NOT
ENSMUSG00000001802	Lrp3	3.33693	4.40042	3.79826	5.19568	4.09953	3.61643	2.94014	4.37032	179.324	-0.151655	0.213903	-0.70899	0.478331	0.676083	NOT
ENSMUSG00000001804	Dsg4	0	0	0	0	0	0	0	0	0	NA	NA	NA	NA	NA	NA
ENSMUSG00000001815	Evx2	0	0	0	0	0	0	0	0	0	NA	NA	NA	NA	NA	NA
ENSMUSG00000001819	Hoxd13	0	0	0	0	0	0	0	0	0	NA	NA	NA	NA	NA	NA
ENSMUSG00000001823	Hoxd12	0	0	0	0	0	0	0	0	0	NA	NA	NA	NA	NA	NA
ENSMUSG00000001827	Folr1	0	0.089591	0.0427022	0.0912543	0.0439174	0.0506832	0.275541	0.0417865	1.61783	1.57596	1.29801	1.21413	0.224699	NA	NOT
ENSMUSG00000001829	Clpb	4.16628	3.87407	6.08612	4.93512	4.49699	3.67025	5.36962	5.01119	444.746	-0.029256	0.153146	-0.191033	0.848499	0.924813	NOT
ENSMUSG00000001833	2022-09-07	5.30008	5.35222	7.14296	5.44257	4.37131	4.78449	8.58871	4.24998	617.778	0.24098	0.148882	1.6186	0.105534	0.259073	NOT
ENSMUSG00000001844	Zdhhc4	7.75783	10.1314	8.18534	7.17245	7.74904	8.29244	9.83407	9.88658	236.27	-0.180299	0.162007	-1.11291	0.265747	0.474796	NOT
ENSMUSG00000001847	Rac1	37.1363	36.6633	42.324	42.0294	31.9508	35.6301	47.6048	33.6241	1636.72	0.0312228	0.096173	0.324652	0.745444	0.864945	NOT
ENSMUSG00000001855	Nup214	2.63856	3.27041	2.61999	2.51733	2.20368	2.61549	3.0142	2.34518	244.364	-0.0254361	0.153199	-0.166033	0.868131	0.9363	NOT
ENSMUSG00000001864	Aif1l	0.0810371	0.153118	0.291926	0.103974	0.0750583	0.0866216	0.627893	0.0952218	6.76503	1.50531	0.70706	2.12897	0.0332564	0.11372	UP
ENSMUSG00000001865	Cpa3	0	0	0	0.0690874	0	0.0767432	0	0	0.270884	-0.283771	3.23787	-0.0876412	0.930162	NA	NOT
ENSMUSG00000001870	Ltbp1	0.35656	0.721836	1.11014	0.764646	0.367997	0.511805	1.05575	0.323207	64.2089	0.977429	0.240115	4.07067	4.69e-05	0.00061796	UP
ENSMUSG00000001891	Ugp2	99.3675	75.537	99.1737	75.1977	65.4444	93.1279	96.2745	82.1287	2517.73	-0.229311	0.151669	-1.51192	0.130555	0.300158	NOT
ENSMUSG00000001901	Kcnh6	0.0306886	0	0	0	0	0	0	0	0.142333	-1.0051	3.53381	-0.284424	0.776085	NA	NOT
ENSMUSG00000001909	Trmt1	6.16591	7.97904	6.36181	7.87787	7.69466	7.29236	6.60752	8.23456	441.325	-0.26874	0.15752	-1.70607	0.0879956	0.228818	NOT
ENSMUSG00000001910	Nacc1	8.20408	11.0536	12.0903	13.4792	11.6357	8.37083	14.1987	9.01707	485.64	0.194637	0.142935	1.36172	0.173287	0.361022	NOT
ENSMUSG00000001911	Nfix	17.1571	13.8015	14.184	15.8256	15.5757	17.5793	14.2494	19.5728	1136.44	-0.513373	0.117066	-4.38532	1.16e-05	0.000192721	DOWN
ENSMUSG00000001918	Slc1a5	0.835189	2.26848	1.90392	1.3311	1.37792	1.50651	1.87059	1.01205	59.562	0.397189	0.26825	1.48067	0.138696	0.311566	NOT
ENSMUSG00000001924	Uba1	51.1459	46.4833	55.0989	46.6503	52.1243	48.341	53.4982	48.3603	2317.31	-0.23862	0.0940999	-2.53582	0.0112185	0.0501085	NOT
ENSMUSG00000001930	Vwf	1.61364	2.17141	2.34471	2.6097	2.05977	1.34074	2.86304	1.18306	304.706	0.432475	0.179756	2.4059	0.0161328	0.0663132	NOT
ENSMUSG00000001942	Siae	6.88947	3.3328	7.45674	5.92071	4.3342	5.92245	8.36091	5.38576	591.76	-0.116552	0.227133	-0.513145	0.60785	0.775195	NOT
ENSMUSG00000001943	Vsig2	0.605383	0.675916	0.743459	0.47663	0.662667	0.764756	0.639633	0.873019	12.98	-0.444533	0.418998	-1.06094	0.288716	0.5004	NOT
ENSMUSG00000001946	Esam	6.04022	9.90551	6.3293	7.82295	6.65016	6.25343	7.94733	5.3566	191.814	0.154765	0.185857	0.83271	0.405008	0.614761	NOT
ENSMUSG00000001948	Spa17	0.51326	1.16375	0.369791	0.4939	0.570472	0.658356	1.29248	0.633256	7.10632	0.222101	0.602591	0.368577	0.712443	0.843552	NOT
ENSMUSG00000001962	Fam50a	5.56946	7.78011	6.9021	7.92455	7.89215	4.73208	8.62146	4.99215	147.241	0.176493	0.192271	0.917936	0.358653	0.57151	NOT
ENSMUSG00000001964	Emd	9.0437	9.72947	8.49542	10.2016	6.69316	9.20439	9.97445	8.12257	214.333	-0.0308283	0.15753	-0.195698	0.844847	0.922882	NOT
ENSMUSG00000001983	Taco1	16.1441	13.1688	17.4472	14.6258	16.0472	15.5731	14.7208	17.42	208.095	-0.369302	0.142571	-2.5903	0.00958925	0.0446413	NOT
ENSMUSG00000001985	Grik3	0	0.0344016	0	0	0.0224849	0	0	0	0.626522	0.385545	2.59752	0.148428	0.882005	NA	NOT
ENSMUSG00000001986	Gria3	0.441886	0.981048	1.57194	2.07294	0.368356	0.743931	2.0757	0.418632	96.9642	1.50643	0.278429	5.41045	6.29e-08	2.3e-06	UP
ENSMUSG00000001988	Npas1	0.036196	0.0341958	0.195587	0.104492	0.0670511	0	0.105171	0.0637977	2.08596	1.10905	1.10747	1.00142	0.316622	NA	NOT
ENSMUSG00000001995	Sipa1l2	0.883361	1.90448	1.00973	0.959019	0.923084	0.73844	1.32721	1.39729	104.407	0.160189	0.276399	0.579558	0.562212	0.740813	NOT
ENSMUSG00000001998	Ap4e1	1.53212	1.35306	1.79976	1.65595	1.162	1.6021	2.00004	1.29152	144.069	0.0310003	0.170756	0.181547	0.855938	0.929498	NOT
ENSMUSG00000001999	Blvra	5.12064	5.72108	5.61414	6.85564	4.16546	4.94996	8.75457	4.78741	132.124	0.243333	0.173309	1.40404	0.160306	0.342147	NOT
ENSMUSG00000002006	Pdzd4	0.301776	0.362855	0.444727	0.316793	0.0254102	0.117299	0.531416	0.169241	10.3033	1.18003	0.560623	2.10486	0.0353038	0.118881	UP
ENSMUSG00000002007	Srpk3	0.234728	0.480474	0.105697	0.0752913	0.14494	0.0418173	0.227341	0.310292	5.39567	0.0378182	0.788765	0.047946	0.961759	0.982509	NOT
ENSMUSG00000002010	Idh3g	24.7586	26.8191	36.1335	26.9289	24.5006	29.7837	31.517	31.0587	745.277	-0.109576	0.138771	-0.789618	0.429751	0.636751	NOT
ENSMUSG00000002012	Pnck	0.165774	0.0522046	0.248826	0.0531738	0.0511813	0	0.374634	0.146094	2.43457	0.699857	1.08728	0.643677	0.519785	NA	NOT
ENSMUSG00000002014	Ssr4	21.1425	27.6847	23.5396	30.9745	30.4004	22.7123	23.7139	23.9029	756.788	-0.131383	0.168308	-0.780611	0.435031	0.641022	NOT
ENSMUSG00000002015	Bcap31	97.4774	90.2338	99.5354	102.054	87.3893	83.2795	92.852	86.8498	1077.72	-0.130671	0.112914	-1.15726	0.247168	0.453473	NOT
ENSMUSG00000002017	Fam98a	9.53454	8.86331	13.981	10.0571	9.3689	8.88498	13.4373	7.83704	344.938	0.121128	0.157231	0.770385	0.441072	0.645524	NOT
ENSMUSG00000002020	Ltbp2	0.35932	0.440046	1.0547	0.563471	0.308157	0.29873	1.10848	0.222836	40.5624	1.146	0.334437	3.42665	0.000611081	0.00505943	UP
ENSMUSG00000002028	Kmt2a	4.02465	4.61084	5.02497	4.80961	3.81849	4.63024	7.11889	4.4681	757.398	0.0862253	0.131591	0.655253	0.512305	0.702965	NOT
ENSMUSG00000002031	Ift46	4.22686	4.6027	5.50364	6.17464	4.11941	4.71774	6.32982	5.19113	310.553	0.0545795	0.136798	0.398978	0.689909	0.82987	NOT
ENSMUSG00000002032	Tmem25	7.96848	2.94719	6.65721	3.68712	7.16073	9.38749	4.46641	9.2039	203.077	-1.1784	0.223571	-5.2708	1.36e-07	4.41e-06	DOWN
ENSMUSG00000002033	Cd3g	0.533075	0.755426	0.510089	0.545027	0.308591	0.106839	0.70991	0.381703	14.6822	0.665269	0.453954	1.4655	0.142785	0.317203	NOT
ENSMUSG00000002043	Trappc6a	7.81383	10.1017	8.1482	11.1467	8.63402	6.59392	10.2233	6.28212	129.753	0.185301	0.185535	0.998739	0.317921	0.530709	NOT
ENSMUSG00000002052	Supt6	11.4824	13.3568	13.2165	13.3241	14.0192	10.682	13.4255	12.7978	867.045	-0.124566	0.120979	-1.02965	0.303174	0.515902	NOT
ENSMUSG00000002055	Spag5	0.193659	1.22582	1.09877	0.819958	0.502239	0.227705	1.51927	0.136534	36.3082	1.87507	0.374718	5.00395	5.62e-07	1.48e-05	UP
ENSMUSG00000002057	Foxn1	0	0	0	0	0	0	0.0328208	0	0.104124	0.43757	3.53381	0.123824	0.901455	NA	NOT
ENSMUSG00000002058	Unc119	10.3664	9.49932	22.9591	12.2444	11.7032	8.70292	25.165	8.46914	308.838	0.555943	0.255393	2.17682	0.0294944	0.10397	UP
ENSMUSG00000002059	Rab34	5.75394	5.69483	6.41576	5.75661	6.04847	5.02775	7.43047	5.11107	133.868	-0.050062	0.155733	-0.32146	0.747862	0.866381	NOT
ENSMUSG00000002064	Sdf2	13.8748	14.8061	16.5097	16.9488	17.712	15.5226	14.3433	17.993	232.506	-0.302106	0.153298	-1.97071	0.0487571	0.150201	NOT
ENSMUSG00000002068	Ccne1	0.5728	1.62344	0.958025	0.905532	0.454749	0.393604	2.10021	0.504797	22.788	1.27207	0.387041	3.28665	0.00101388	0.00756695	UP
ENSMUSG00000002076	Hsf2bp	0.0606931	0.0860089	0.218639	0.175211	0.0562153	0	0.38209	0.0534876	4.08088	2.02983	0.889925	2.2809	0.0225542	0.0850743	UP
ENSMUSG00000002083	Bbc3	2.56388	4.11775	4.57185	10.1648	2.99216	4.38491	4.56908	3.6152	92.2942	0.548346	0.313773	1.74759	0.0805356	0.214584	NOT
ENSMUSG00000002100	Mybpc3	0	0.0247166	0.0235616	0.151053	0.0242321	0.0279653	0.101356	0.069169	2.00469	1.01658	1.18476	0.858044	0.390868	NA	NOT
ENSMUSG00000002102	Psmc3	45.621	44.1656	55.4961	56.845	51.8516	42.7362	47.2604	50.7715	1230.52	-0.152411	0.132592	-1.14947	0.250361	0.457044	NOT
ENSMUSG00000002103	Acp2	14.113	12.5792	14.6771	14.1263	13.0912	13.9856	15.9673	13.474	693.608	-0.183923	0.096369	-1.90853	0.0563228	0.166072	NOT
ENSMUSG00000002104	Rapsn	0	0.0571006	0.163297	0	0	0	0.0585383	0	0.549358	2.45266	2.24404	1.09297	0.274407	NA	NOT
ENSMUSG00000002105	Slc39a13	3.35532	3.71936	4.75427	4.62789	4.20586	4.1604	4.33297	4.41576	195.148	-0.13825	0.153109	-0.902949	0.366553	0.57924	NOT
ENSMUSG00000002107	Celf2	1.55687	1.56227	1.368	1.36048	1.47319	1.49325	2.03359	1.57229	383.389	-0.204724	0.133908	-1.52884	0.126305	0.29355	NOT
ENSMUSG00000002108	Nr1h3	36.0303	31.5027	40.7168	32.671	42.0761	39.0688	35.0642	42.8968	909.056	-0.442777	0.120961	-3.66049	0.000251733	0.00248606	NOT
ENSMUSG00000002109	Ddb2	2.14961	1.84279	2.68879	2.41329	1.88041	1.99989	2.85306	2.31539	58.8531	-0.0247957	0.215204	-0.11522	0.908271	0.956263	NOT
ENSMUSG00000002111	Spi1	3.75844	11.454	8.69863	9.8	5.83934	4.57902	12.7601	5.16424	193.55	0.888378	0.180658	4.91745	8.77e-07	2.15e-05	UP
ENSMUSG00000002129	Sf3a1	5.20915	5.57412	7.10082	6.7688	5.72744	5.47343	6.98436	4.71564	346.619	0.0712045	0.128976	0.552076	0.580896	0.755774	NOT
ENSMUSG00000002147	Stat6	20.4615	15.4974	25.0008	24.2134	20.1894	19.6501	24.0351	19.1226	880.75	-0.0960523	0.144292	-0.665678	0.505617	0.697641	NOT
ENSMUSG00000002190	Clgn	0	0	0	0	0	0	0	0	0	NA	NA	NA	NA	NA	NA
ENSMUSG00000002204	Napsa	0.450396	0.773649	0.663747	0.748611	0.379242	0.437667	0.832785	0.469093	14.7979	0.547084	0.389956	1.40294	0.160636	0.342677	NOT
ENSMUSG00000002205	Vrk3	4.69957	3.79907	6.13771	5.65676	4.47251	4.79902	5.41195	4.6967	318.468	-0.082621	0.152779	-0.540788	0.588653	0.761396	NOT
ENSMUSG00000002210	Smg9	2.44188	3.47431	4.2923	5.09589	2.77947	2.95608	4.44512	3.31872	125.412	0.338383	0.179234	1.88795	0.0590331	0.171899	NOT
ENSMUSG00000002221	Paxip1	2.52376	2.79503	2.73127	2.76529	2.65185	2.82236	2.89622	2.86895	271.165	-0.206608	0.122827	-1.68211	0.0925474	0.237023	NOT
ENSMUSG00000002222	Rmnd5a	42.5186	42.0653	42.688	41.6719	33.2841	42.6854	42.8134	43.5273	2688.61	-0.18381	0.11785	-1.55969	0.118833	0.281642	NOT
ENSMUSG00000002227	Mov10	6.37127	4.40429	6.15777	4.72905	4.92967	5.8137	6.11432	6.0086	299.417	-0.366277	0.145568	-2.51619	0.011863	0.0524318	NOT
ENSMUSG00000002228	Ppm1j	0.420285	0.39706	0.594795	0.404432	0.333666	0.128357	0.52336	0.317476	6.62583	0.417527	0.589952	0.707731	0.479112	0.676585	NOT
ENSMUSG00000002233	Rhoc	9.02006	18.8239	25.4614	27.4645	15.1505	8.41846	24.4483	8.24581	256.216	0.982833	0.214109	4.59035	4.43e-06	8.47e-05	UP
ENSMUSG00000002240	Prr27	0	0	0	0	0	0	0	0	0	NA	NA	NA	NA	NA	NA
ENSMUSG00000002249	Tead3	2.61173	3.04977	2.1914	2.68492	2.83974	2.65299	2.81233	2.54469	172.254	-0.235181	0.162487	-1.44738	0.147789	0.324043	NOT
ENSMUSG00000002250	Ppard	1.97129	1.86236	1.99725	1.7993	2.26889	1.54937	2.27425	1.99274	141.112	-0.228026	0.163933	-1.39097	0.164234	0.3478	NOT
ENSMUSG00000002250	1810013A23Rik	1.97129	1.86236	1.99725	1.7993	2.26889	1.54937	2.27425	1.99274	141.112	-0.228026	0.163933	-1.39097	0.164234	0.3478	NOT
ENSMUSG00000002257	Def6	0.285328	0.731666	0.513929	0.588354	0.528554	0.304991	0.434262	0.610674	12.721	0.142578	0.455491	0.31302	0.754266	0.869616	NOT
ENSMUSG00000002265	Peg3	6.38317	5.23696	6.54826	4.05644	9.84631	8.67844	11.1095	8.54378	986.182	-0.590679	0.234817	-2.51548	0.0118869	0.0525238	DOWN
ENSMUSG00000002266	Zim1	0.0404083	0.0381753	0.145566	0.0259227	0.0374271	0.0575906	0.26091	0.0118703	5.53522	1.38893	0.839163	1.65513	0.0978974	0.246013	NOT
ENSMUSG00000002274	Metrn	1.29969	1.14601	0.936392	1.27846	1.2038	0.987913	0.979054	1.2472	41.2756	-0.374023	0.257236	-1.45401	0.145945	0.321719	NOT
ENSMUSG00000002279	Lmf1	2.69299	2.33973	2.20874	2.11323	2.25675	2.45021	1.86303	2.71232	306.475	-0.486802	0.15215	-3.19949	0.00137673	0.00957405	NOT
ENSMUSG00000002280	Ciao3	3.93791	5.721	5.92652	5.18723	4.87938	5.12597	5.71249	5.42925	310.664	-0.0284949	0.141634	-0.201187	0.840553	0.921177	NOT
ENSMUSG00000002289	Angptl4	79.417	128.437	98.7518	134.374	106.804	89.9529	113.797	107.775	3620.38	0.0670746	0.156001	0.429961	0.667224	0.813967	NOT
ENSMUSG00000002297	Dbf4	0.349403	1.2968	1.33735	1.2128	0.496995	0.280111	2.10295	0.395899	73.461	1.6953	0.246087	6.88901	5.62e-12	6.91e-10	UP
ENSMUSG00000002307	Daxx	7.6734	6.95547	7.56431	8.91396	6.0828	6.8721	7.19756	6.67103	217.945	-0.0794677	0.155529	-0.51095	0.609386	0.776039	NOT
ENSMUSG00000002308	Cd320	0.755559	1.4633	1.8032	1.63588	1.39963	0.888389	1.57333	1.23184	36.4867	0.34424	0.281056	1.22481	0.220646	0.42228	NOT
ENSMUSG00000002319	Ipo4	4.52544	4.09906	4.85288	4.82613	5.09901	4.16407	4.7671	4.23487	204.293	-0.209787	0.141333	-1.48434	0.137718	0.310363	NOT
ENSMUSG00000002320	Tm9sf1	13.1651	14.3735	12.6906	14.5593	14.4298	13.8323	14.4092	14.9418	523.021	-0.256206	0.115935	-2.20991	0.0271113	0.097486	NOT
ENSMUSG00000002324	Rec8	0.371086	0.315522	0.233938	0.178544	0.446821	0.317327	0.323467	0.261625	8.71343	-0.662793	0.515396	-1.28599	0.198447	0.394214	NOT
ENSMUSG00000002325	Irf9	8.63465	6.85841	8.54118	9.63215	8.16617	7.80308	6.61981	8.3402	418.487	-0.300353	0.16111	-1.86427	0.0622833	0.178617	NOT
ENSMUSG00000002326	Gmpr2	1.33194	1.10105	2.17416	1.3351	1.00236	1.48305	1.77378	1.27163	53.2474	0.0746682	0.260926	0.286166	0.774751	0.881253	NOT
ENSMUSG00000002329	Mdp1	6.69992	8.15263	7.28895	8.81976	7.44673	5.38554	6.74862	6.56581	138.462	0.00550682	0.185119	0.0297475	0.976268	0.987461	NOT
ENSMUSG00000002332	Dhrs1	50.1951	25.5374	45.7384	35.6567	37.9756	40.5781	34.5887	43.8534	1046.64	-0.53827	0.170279	-3.1611	0.00157175	0.0106192	DOWN
ENSMUSG00000002341	Ncan	0	0	0	0.0145664	0	0	0	0	0.117714	0.43757	3.53381	0.123824	0.901455	NA	NOT
ENSMUSG00000002342	Tmem161a	5.66364	7.17157	5.68814	7.59006	7.30565	5.64189	6.23209	6.40239	227.441	-0.150756	0.170078	-0.886398	0.375403	0.58752	NOT
ENSMUSG00000002343	Armc6	1.36894	2.20805	2.0748	2.37756	1.79367	1.14207	2.32833	1.50066	56.7675	0.376509	0.224732	1.67537	0.0938626	0.23919	NOT
ENSMUSG00000002345	Borcs8	6.67728	7.56995	9.48798	10.6376	7.1467	6.7409	8.55098	5.88455	108.912	0.20724	0.184326	1.12431	0.260882	0.469343	NOT
ENSMUSG00000002346	Slc25a42	40.8699	25.9984	36.8072	28.5436	35.6002	44.1718	23.9085	49.8167	2089.31	-0.805917	0.169866	-4.74444	2.09e-06	4.47e-05	DOWN
ENSMUSG00000002365	Snx9	20.0544	21.1082	21.3693	16.8929	19.021	24.9125	20.3856	29.7743	757.15	-0.478794	0.164591	-2.909	0.00362592	0.0205729	NOT
ENSMUSG00000002372	Ranbp3	4.45983	6.22398	6.34183	6.42988	6.02951	4.11482	6.24429	5.30944	373	0.0943172	0.148448	0.635354	0.525198	0.713397	NOT
ENSMUSG00000002379	Ndufa11	23.8374	42.5904	21.9169	38.5823	31.5014	20.3627	34.196	24.3475	307.414	0.215365	0.223567	0.963313	0.33539	0.548421	NOT
ENSMUSG00000002384	Bmp8b	0.0842117	0.159116	1.59265	1.18852	0.0519992	0.18003	0.734053	0	17.1345	3.32158	0.746223	4.45119	8.54e-06	0.000147794	UP
ENSMUSG00000002393	Nr2f6	15.773	22.1451	16.1122	26.1399	26.4793	17.7966	17.0447	17.2468	568.617	-0.162277	0.219634	-0.738852	0.459997	0.661336	NOT
ENSMUSG00000002395	Use1	18.6385	18.7295	19.4571	19.1248	22.6667	19.3944	19.7278	25.0525	431.566	-0.403182	0.130245	-3.09556	0.00196442	0.0126583	NOT
ENSMUSG00000002396	Ocel1	3.4508	2.53884	3.93283	3.5851	3.43662	3.3785	3.51965	3.92923	237.402	-0.317011	0.152931	-2.07291	0.0381808	0.125559	NOT
ENSMUSG00000002409	Dyrk1b	6.74902	7.40693	6.40568	8.94444	6.77513	6.95492	7.75	6.62447	185.271	-0.0773429	0.155955	-0.495929	0.619944	0.783977	NOT
ENSMUSG00000002413	Braf	4.42349	4.11225	3.77857	3.00157	3.28208	3.96407	4.36799	4.203	517.534	-0.307605	0.149448	-2.05827	0.0395643	0.128678	NOT
ENSMUSG00000002416	Ndufb2	2.24485	1.97454	2.21341	2.66297	1.91791	1.82035	2.1742	1.48375	110.459	0.0264897	0.195421	0.135552	0.892175	0.948485	NOT
ENSMUSG00000002428	Hltf	2.95652	2.44617	3.53914	3.03938	1.956	3.06212	3.93061	2.63789	165.397	0.0304484	0.186414	0.163338	0.870253	0.937191	NOT
ENSMUSG00000002455	Prpf6	20.3772	16.6915	17.0807	15.7792	20.8867	18.644	15.909	20.5448	681.337	-0.543331	0.112159	-4.84429	1.27e-06	2.96e-05	DOWN
ENSMUSG00000002458	Rgs19	0.927965	1.66109	3.78273	2.58489	1.58329	1.82721	3.54774	1.63559	45.2698	0.692347	0.305549	2.26591	0.0234569	0.0874872	UP
ENSMUSG00000002459	Rgs20	0.0256933	0.048547	0	0	0	0	0.074654	0.022643	0.819433	1.03468	1.90952	0.541852	0.587921	NA	NOT
ENSMUSG00000002475	Abhd3	31.6382	19.7503	24.6688	21.2844	34.4041	31.5739	16.0896	32.159	604.723	-0.905558	0.161144	-5.61956	1.91e-08	8.34e-07	DOWN
ENSMUSG00000002477	Snrpd1	4.35231	6.91986	7.98272	7.35478	4.71946	6.18407	9.92145	6.54859	129.977	0.304157	0.181743	1.67356	0.0942174	0.239732	NOT
ENSMUSG00000002486	Tchp	0.235585	0.639879	0.530415	0.637589	0.586423	0.393468	0.584687	0.376304	34.783	0.337955	0.308523	1.0954	0.273342	0.484106	NOT
ENSMUSG00000002489	Tiam1	0.303502	0.194567	0.556425	0.354637	0.341348	0.173795	0.608897	0.334338	33.5541	0.296942	0.358025	0.829389	0.406884	0.616392	NOT
ENSMUSG00000002496	Tsc2	7.30243	5.29451	7.39221	5.56711	6.80562	6.95854	7.1713	7.71261	626.665	-0.433774	0.124271	-3.49056	0.000482011	0.0041926	NOT
ENSMUSG00000002500	Rpl3l	0	0.250506	0.1791	0	0	0.0708578	0.19261	0.0584197	1.39655	2.04288	1.53872	1.32765	0.184294	NA	NOT
ENSMUSG00000002504	Slc9a3r2	6.05077	9.29402	12.7891	10.6152	8.95934	7.74369	12.7173	7.21872	234.21	0.343908	0.160743	2.13949	0.0323964	0.111405	NOT
ENSMUSG00000002524	Puf60	13.0522	18.0522	15.8865	18.3211	15.8074	12.9219	16.3961	14.1509	704.018	0.051784	0.132551	0.390673	0.696039	0.83403	NOT
ENSMUSG00000002546	Golga2	9.20817	11.7301	12.2698	11.5096	12.2155	10.0121	12.2556	11.2563	593.326	-0.0866999	0.123844	-0.700072	0.483882	0.679904	NOT
ENSMUSG00000002550	Uck1	16.3113	20.0853	21.9279	22.6679	20.1683	12.865	16.2965	22.9579	504.09	-0.0739098	0.198928	-0.371541	0.710235	0.842443	NOT
ENSMUSG00000002565	Scin	0	0	0.0327066	0	0.0336373	0	0	0	0.239762	-0.283769	3.37626	-0.0840484	0.933018	NA	NOT
ENSMUSG00000002578	Ikzf4	0.185428	0.191107	0.349172	0.12977	0.234201	0.14415	0.359185	0.193126	13.5313	0.176316	0.448556	0.393074	0.694265	0.832974	NOT
ENSMUSG00000002580	Mien1	6.26947	11.9838	5.38363	16.8362	14.8549	3.74038	6.4958	5.26817	63.1882	0.203825	0.44488	0.458157	0.64684	0.800395	NOT
ENSMUSG00000002588	Pon1	291.677	200.962	198.679	130.88	248.889	304.546	142.869	313.288	6521.69	-1.01977	0.179192	-5.69091	1.26e-08	5.84e-07	DOWN
ENSMUSG00000002602	Axl	9.95437	18.2362	20.892	22.1564	13.3689	10.409	30.0131	11.1564	792.156	0.760691	0.145835	5.21609	1.83e-07	5.72e-06	UP
ENSMUSG00000002603	Tgfb1	3.49941	5.36721	5.42766	6.63089	4.58174	3.46349	7.8874	3.29337	236.199	0.51079	0.164195	3.11088	0.00186529	0.0121449	UP
ENSMUSG00000002608	Ccdc97	6.71898	7.31421	9.9855	8.40786	7.75988	7.00467	9.13195	7.01784	296.044	0.0375993	0.133102	0.282484	0.777572	0.88278	NOT
ENSMUSG00000002617	Zfp40	0.510306	1.4004	1.75077	1.54332	0.540179	0.415598	2.04759	0.813783	46.1175	1.29708	0.264951	4.89553	9.8e-07	2.37e-05	UP
ENSMUSG00000002625	Akap8l	5.86112	6.6528	5.95521	5.68136	7.41724	6.83875	8.21349	6.75461	323.895	-0.276293	0.140751	-1.96299	0.0496478	0.152211	NOT
ENSMUSG00000002633	Shh	0	0.0722833	0	0	0.0354332	0	0	0	0.373782	0.491043	2.96968	0.165352	0.868667	NA	NOT
ENSMUSG00000002635	Pdcd2l	7.3828	7.70552	7.28212	8.18688	6.83811	6.68904	8.10384	5.94863	107.282	-0.0283781	0.169966	-0.166963	0.867399	0.935851	NOT
ENSMUSG00000002658	Gtf2f1	8.11938	13.4837	9.88297	15.5652	12.6318	8.20428	11.2428	9.83873	181.654	0.129136	0.214877	0.600977	0.547855	0.729709	NOT
ENSMUSG00000002660	Clpp	36.9577	34.7471	32.562	40.0198	39.9224	37.6007	31.482	37.122	428.165	-0.370463	0.139743	-2.65103	0.00802477	0.0388717	NOT
ENSMUSG00000002661	Alkbh7	7.51495	9.89955	6.57726	8.75926	8.82318	7.80655	6.9709	7.27572	78.7368	-0.204575	0.223347	-0.915951	0.359692	0.572449	NOT
ENSMUSG00000002664	Pspn	0.229776	0.651236	0.206935	0.663326	0.425647	0.24561	0.667634	0.202497	1.81825	0.729105	1.10387	0.660501	0.508932	NA	NOT
ENSMUSG00000002668	Dennd1c	1.5349	1.63134	1.7663	1.49752	1.93503	1.73182	2.31248	1.39025	83.8722	-0.129167	0.200002	-0.645826	0.518392	0.708179	NOT
ENSMUSG00000002679	Med6	6.47311	7.25316	8.40552	6.59109	7.66871	8.28694	9.03958	7.03128	104.874	-0.165595	0.17549	-0.943616	0.345366	0.558825	NOT
ENSMUSG00000002688	Prkd1	0.0894447	0.197171	0.0268511	0.0573805	0.110461	0.127478	0.202136	0.0788258	3.85406	-0.00698361	0.818707	-0.00853005	0.993194	0.996564	NOT
ENSMUSG00000002699	Lcp2	3.37074	4.96131	4.83946	3.8782	3.00893	2.74143	6.76587	3.16429	170.27	0.474635	0.172315	2.75446	0.00587891	0.0303923	NOT
ENSMUSG00000002718	Cse1l	8.61314	8.76161	10.6216	8.92427	6.61937	8.43395	11.4628	8.77377	451.115	0.0395877	0.131718	0.300548	0.763759	0.875234	NOT
ENSMUSG00000002728	Naa20	4.40947	7.94279	8.39233	8.23169	4.11137	4.30485	10.392	4.87042	226.412	0.726383	0.130791	5.55378	2.8e-08	1.14e-06	UP
ENSMUSG00000002731	Prkra	7.465	4.76931	8.89941	6.76998	6.16811	9.98864	7.54215	10.0338	150.547	-0.520677	0.219399	-2.3732	0.0176349	0.0708128	DOWN
ENSMUSG00000002732	Fkbp7	1.76022	2.77159	2.90628	2.11728	1.83415	1.95992	3.62275	1.29271	31.6922	0.486006	0.292031	1.66423	0.0960669	0.242878	NOT
ENSMUSG00000002733	Plekha3	9.09357	10.2039	9.85263	10.9633	7.03502	7.70915	11.1358	8.1061	274.252	0.151118	0.133385	1.13294	0.257239	0.465208	NOT
ENSMUSG00000002741	Ykt6	24.1625	27.8962	32.115	32.0668	28.0255	25.4375	31.0732	27.7915	811.733	-0.0246827	0.107551	-0.229497	0.818483	0.907589	NOT
ENSMUSG00000002748	Baz1b	6.90922	6.42954	7.51424	7.92157	6.95306	5.83502	8.93008	6.43308	923.308	-0.0192452	0.110202	-0.174635	0.861366	0.932209	NOT
ENSMUSG00000002763	Pex6	24.1871	15.2337	20.8267	23.1367	28.4883	25.3019	16.1453	24.3499	819.904	-0.686406	0.163907	-4.18777	2.82e-05	0.000402779	DOWN
ENSMUSG00000002767	Mrpl2	28.0197	31.836	24.7313	30.8146	38.1096	26.07	27.9493	26.8262	329.756	-0.289902	0.174605	-1.66033	0.0968482	0.244177	NOT
ENSMUSG00000002768	Mea1	7.91456	11.5506	12.2343	13.9248	14.8254	9.15445	9.95368	13.8978	206.586	-0.183157	0.225368	-0.812699	0.41639	0.624355	NOT
ENSMUSG00000002769	Gnmt	744.244	949.691	595.761	649.429	757.173	909.731	451.508	990	8890.19	-0.585051	0.227838	-2.56784	0.0102335	0.0469149	DOWN
ENSMUSG00000002771	Grin2d	0.0327167	0.169998	0.0294644	0.0629652	0.0454544	0.0349713	0.0475305	0.0576651	3.8075	0.629798	0.846994	0.743569	0.457137	0.659247	NOT
ENSMUSG00000002778	Kdelr1	50.3886	50.1848	60.0875	59.1139	45.8098	56.5945	62.7625	57.3136	987.466	-0.108004	0.112415	-0.96076	0.336673	0.549612	NOT
ENSMUSG00000002781	Tmem143	2.30344	1.39603	2.07447	2.13291	2.38845	2.41573	1.90823	2.11935	152.026	-0.548086	0.169245	-3.23842	0.00120192	0.00861427	DOWN
ENSMUSG00000002791	Pdxk-ps	0.104758	0.0329898	0.0314482	0.0336023	0.161716	0.111978	0.067641	0.0307738	2.22271	-1.56769	1.06694	-1.46934	0.14174	NA	NOT
ENSMUSG00000002797	Ggct	1.19531	1.88652	1.93768	2.20572	1.06805	1.75869	2.23366	1.63587	126.993	0.297145	0.192556	1.54317	0.12279	0.288203	NOT
ENSMUSG00000002799	Jag2	0.0781865	0.221598	0.126746	0.135427	0.115869	0.0334298	0.378629	0.0275617	8.76761	1.47819	0.626676	2.35878	0.0183352	0.073085	UP
ENSMUSG00000002803	Btbd6	7.82642	7.61531	6.16209	6.76456	6.51108	7.86482	8.5333	8.2602	165.93	-0.319389	0.158054	-2.02075	0.0433052	0.13746	NOT
ENSMUSG00000002804	Nudt14	6.9315	6.80782	7.10776	7.06628	5.97515	6.45552	9.43858	7.01581	106.979	-0.0510768	0.167467	-0.304997	0.760369	0.87319	NOT
ENSMUSG00000002808	Epdr1	0.753866	1.38693	5.82448	3.93259	0.771747	0.89064	9.03069	0.909134	70.562	2.30747	0.407945	5.65632	1.55e-08	6.95e-07	UP
ENSMUSG00000002812	Flii	14.3302	10.7612	15.6698	11.273	13.6133	14.3012	14.1095	16.8195	671.79	-0.442419	0.137427	-3.2193	0.00128505	0.00905229	NOT
ENSMUSG00000002814	Top3a	2.27348	2.75193	2.06881	2.6435	1.75479	1.9745	2.86709	1.89922	99.3484	0.137643	0.18812	0.731674	0.464367	0.664802	NOT
ENSMUSG00000002820	Atg4d	4.87293	5.90685	3.64586	4.74684	5.91605	4.66383	4.92288	4.73047	344.518	-0.314062	0.179172	-1.75285	0.0796278	0.212757	NOT
ENSMUSG00000002825	Qtrt1	1.54566	3.54632	3.08231	3.34655	1.89179	2.53727	3.68907	1.65405	49.1457	0.596379	0.245406	2.43017	0.0150916	0.0630014	UP
ENSMUSG00000002831	Plin4	2.8815	3.79173	1.63736	2.31067	3.2567	1.33836	0.930271	2.72079	146.257	-0.440736	0.520404	-0.846913	0.397044	0.607899	NOT
ENSMUSG00000002833	Hdgfl2	6.41064	8.88411	7.06082	10.0163	7.42726	6.87629	8.37226	9.33064	374.415	-0.0512772	0.169915	-0.301782	0.762818	0.87475	NOT
ENSMUSG00000002835	Chaf1a	0.147613	0.371883	0.398818	0.414298	0.15951	0.0788927	0.440816	0.162611	22.0467	1.30346	0.348424	3.74101	0.000183279	0.00192375	UP
ENSMUSG00000002844	Adprh	2.57045	3.26101	4.0346	4.34629	3.8093	3.0616	4.26781	3.13904	100.093	0.0843065	0.187514	0.449602	0.652997	0.804471	NOT
ENSMUSG00000002845	Tmem39a	3.00617	3.82025	3.35422	4.19837	2.78438	3.1849	5.02437	3.46985	139.408	0.141683	0.164756	0.859958	0.389812	0.601431	NOT
ENSMUSG00000002846	Timmdc1	12.8206	11.3623	14.735	15.9206	15.4937	11.4201	12.7719	10.7067	224.384	-0.129017	0.177766	-0.725768	0.467981	0.667747	NOT
ENSMUSG00000002847	Pla1a	24.5043	34.674	20.4084	22.5888	30.7807	24.6283	27.356	24.8917	506.395	-0.23925	0.18933	-1.26367	0.20635	0.405223	NOT
ENSMUSG00000002870	Mcm2	0.673274	1.39048	1.42421	0.78348	0.725118	0.686198	1.69845	0.607142	64.4569	0.720249	0.251332	2.86572	0.00416062	0.0230406	UP
ENSMUSG00000002871	Tpra1	4.62185	6.14263	7.80745	6.88485	5.03062	5.94518	8.82634	5.98315	251.708	0.202261	0.144089	1.40372	0.160402	0.342308	NOT
ENSMUSG00000002881	Nab1	24.9439	28.0829	36.4357	29.5501	23.1036	23.7666	37.3832	24.0661	1098.99	0.199924	0.105815	1.88937	0.0588424	0.171491	NOT
ENSMUSG00000002885	Adgre5	8.26203	11.2837	15.3514	12.2464	7.67932	6.78622	20.0471	8.6863	392.906	0.641689	0.161314	3.97788	6.95e-05	0.000865666	UP
ENSMUSG00000002897	Il17ra	2.81652	4.08635	3.6123	3.65404	2.66695	3.69607	4.66419	3.30214	292.251	0.108077	0.148897	0.725847	0.467932	0.667734	NOT
ENSMUSG00000002900	Lamb1	1.52657	2.88443	5.08387	4.78743	2.53289	1.77265	6.8608	1.59698	305.621	1.1284	0.228374	4.94102	7.77e-07	1.96e-05	UP
ENSMUSG00000002908	Kcnn1	2.49312	2.22076	1.56101	1.62224	2.33118	2.61417	1.35681	2.34361	92.7904	-0.769	0.218621	-3.51751	0.000435619	0.00386079	DOWN
ENSMUSG00000002910	Arrdc2	1.78602	4.74363	3.36871	3.85887	2.30972	1.98115	4.14503	2.7619	94.3816	0.618105	0.211323	2.92493	0.00344533	0.0197813	UP
ENSMUSG00000002930	Ppp1r17	0	0	0	0	0	0	0	0	0	NA	NA	NA	NA	NA	NA
ENSMUSG00000002944	Cd36	32.5528	82.3449	137.103	92.1063	56.0873	28.6346	152.646	34.5701	2511.75	1.345	0.222805	6.03668	1.57e-09	9.54e-08	UP
ENSMUSG00000002948	Map2k7	6.68445	8.51862	7.89	6.56916	7.95646	7.69237	8.78821	7.47012	281.642	-0.158226	0.139942	-1.13065	0.258201	0.466256	NOT
ENSMUSG00000002949	Timm44	11.474	12.4407	15.5536	12.2426	12.9677	11.947	13.2433	13.5173	452.532	-0.148518	0.128676	-1.1542	0.248417	0.454924	NOT
ENSMUSG00000002957	Ap2a2	23.156	15.2808	25.2882	18.5811	19.8622	22.1203	22.2968	22.373	1147.3	-0.359744	0.144615	-2.4876	0.0128607	0.055702	NOT
ENSMUSG00000002963	Pnkp	8.47852	8.3266	7.09245	6.99779	9.9016	8.70459	7.17305	9.86416	261.99	-0.565235	0.14538	-3.88798	0.000101083	0.00116152	DOWN
ENSMUSG00000002968	Med25	6.98111	8.41613	6.46714	7.40466	8.27761	7.73688	7.34213	8.31631	559.393	-0.323313	0.139586	-2.31623	0.0205454	0.0794655	NOT
ENSMUSG00000002980	Bcam	1.63422	2.25154	4.29265	4.29182	1.79746	1.49209	6.36412	1.26018	84.8881	1.20191	0.269801	4.45479	8.4e-06	0.000145934	UP
ENSMUSG00000002981	Clptm1	23.7471	23.9758	22.9344	27.2393	23.9444	24.2962	27.0935	22.5353	1452.29	-0.151219	0.101076	-1.49609	0.13463	0.305569	NOT
ENSMUSG00000002983	Relb	1.20548	1.77451	1.61585	2.13118	1.11654	1.55825	3.01389	1.01295	60.6596	0.542815	0.248655	2.183	0.0290357	0.102719	UP
ENSMUSG00000002984	Tomm40	8.90521	18.3538	11.7583	13.5158	10.327	9.72526	15.193	11.3147	528.449	0.304143	0.169123	1.79836	0.0721202	0.197873	NOT
ENSMUSG00000002985	Apoe	1984.29	2863.41	1750.47	2764.01	2990.4	2019.53	1629.31	2132.92	46799.1	-0.247106	0.230381	-1.0726	0.283453	0.494941	NOT
ENSMUSG00000002992	Apoc2	6.9662	6.83437	9.65186	3.86736	7.4449	10.5966	6.87671	9.32682	60.558	-0.580722	0.281664	-2.06175	0.0392311	0.127939	DOWN
ENSMUSG00000002996	Hbp1	10.879	11.1455	11.4676	12.559	9.53658	10.9114	13.2734	10.7236	664.052	-0.0471398	0.103396	-0.455916	0.648451	0.801447	NOT
ENSMUSG00000002997	Prkar2b	0.178938	0.253575	0.644603	0.516566	0.331473	0.350661	0.866534	0.367955	14.7617	0.617613	0.451205	1.36881	0.17106	0.358175	NOT
ENSMUSG00000003031	Cdkn1b	6.53196	10.0138	10.8603	9.02543	6.53759	8.26086	12.9772	9.23568	393.439	0.232583	0.151634	1.53385	0.125067	0.291639	NOT
ENSMUSG00000003032	Klf4	1.28596	2.59854	2.25192	3.43737	2.01823	1.06912	3.45969	1.10181	60.8074	0.842357	0.265143	3.17699	0.00148812	0.0101683	UP
ENSMUSG00000003033	Ap1m1	14.7088	17.2246	18.0216	15.8657	14.3207	14.4062	18.0559	14.289	480.431	0.012108	0.107227	0.11292	0.910094	0.957213	NOT
ENSMUSG00000003037	Rab8a	12.2231	13.3513	15.4532	16.5117	15.9792	14.3347	14.7473	15.2039	659.386	-0.191177	0.130449	-1.46554	0.142774	0.317203	NOT
ENSMUSG00000003038	Hmgn2	5.05417	7.36407	6.50708	5.37728	2.17581	4.2611	8.20447	6.3048	162.418	0.374363	0.265102	1.41215	0.157907	0.33926	NOT
ENSMUSG00000003039	Fam32a	13.8335	14.936	13.1702	16.7347	14.3001	12.7008	16.293	13.2143	605.357	-0.0719517	0.120329	-0.597956	0.549869	0.730947	NOT
ENSMUSG00000003051	Elf3	0.196507	0.696179	1.01759	1.51275	0.455022	0.525121	1.7129	0.216472	15.8476	1.56777	0.470589	3.3315	0.000863781	0.00668538	UP
ENSMUSG00000003053	Cyp2c29	122.186	190.63	154.132	188.486	150.049	120.983	157.867	124.048	4392.03	0.177713	0.145428	1.222	0.221706	0.423538	NOT
ENSMUSG00000003062	Stard3nl	2.23662	2.49889	2.1369	3.48104	1.71133	2.51549	2.76901	2.02251	128.732	0.112575	0.205673	0.54735	0.584138	0.758089	NOT
ENSMUSG00000003068	Stk11	20.3084	20.8037	16.9404	24.2334	22.0258	17.9459	17.0897	19.05	872.354	-0.244102	0.165587	-1.47417	0.140436	0.313929	NOT
ENSMUSG00000003070	Efna2	0	0.144855	0.138086	0.295088	0.094677	0	0.148502	0.0900831	2.21466	1.6747	1.13825	1.4713	0.14121	NA	NOT
ENSMUSG00000003072	Atp5d	117.952	159.093	114.672	166.015	153.881	113.823	133.827	107.484	2456.62	-0.0230483	0.175177	-0.131572	0.895323	0.950048	NOT
ENSMUSG00000003099	Ppp5c	14.7951	16.4711	16.7649	16.543	15.3119	14.1812	18.7359	12.7019	467.681	0.0143451	0.113229	0.12669	0.899186	0.952049	NOT
ENSMUSG00000003119	Cdk12	5.2832	6.03512	5.25974	5.64681	3.53461	4.52577	7.35615	4.76236	587.157	0.170024	0.148697	1.14342	0.252863	0.459821	NOT
ENSMUSG00000003123	Lipe	3.18267	4.17805	3.5162	3.16945	4.02759	3.40199	3.01082	4.07677	202.613	-0.321714	0.180766	-1.77972	0.0751214	0.203982	NOT
ENSMUSG00000003131	Pafah1b2	5.56032	7.28209	7.17913	7.63283	5.76029	5.70407	9.52004	5.21372	524.056	0.251585	0.11111	2.26429	0.0235564	0.0876659	NOT
ENSMUSG00000003134	Tbc1d8	10.0411	12.1966	12.9747	10.0625	15.462	12.0664	7.14785	11.5789	581.412	-0.445584	0.220219	-2.02337	0.0430349	0.136901	NOT
ENSMUSG00000003135	Cnot11	6.64412	8.21285	7.74518	7.8873	6.78657	6.57099	8.17908	7.16867	247.224	-0.0111341	0.126171	-0.0882461	0.929681	0.966114	NOT
ENSMUSG00000003153	Slc2a3	0.360791	0.596494	0.28431	0.361648	0.403792	0.14462	0.436795	0.198724	23.8731	0.352999	0.403818	0.874152	0.382035	0.593984	NOT
ENSMUSG00000003154	Foxj2	3.07632	4.17663	4.05485	4.48943	3.3211	3.00521	5.01187	3.19586	191.191	0.239459	0.133645	1.79175	0.0731728	0.200109	NOT
ENSMUSG00000003161	Sri	8.05855	9.26736	11.1995	9.82822	7.31846	8.56589	11.5009	8.52616	426.401	0.112144	0.114122	0.98267	0.32577	0.538907	NOT
ENSMUSG00000003166	Dgcr2	6.6909	7.65746	6.3836	6.95849	6.5211	6.11571	7.21917	6.58285	443.37	-0.123353	0.123272	-1.00066	0.31699	0.529682	NOT
ENSMUSG00000003184	Irf3	12.4039	10.1341	13.9636	12.9408	13.1593	11.9734	10.9409	15.0305	416.44	-0.377907	0.149198	-2.53292	0.0113118	0.0504186	NOT
ENSMUSG00000003190	Bcl2l12	1.10237	1.24974	1.48918	1.64422	1.4805	1.59075	1.54813	1.40867	27.1738	-0.163262	0.296432	-0.550756	0.581801	0.756337	NOT
ENSMUSG00000003198	Zfp959	5.20544	3.86698	3.00512	3.85314	4.3681	3.80455	4.6538	5.33242	100.626	-0.538982	0.193757	-2.78174	0.00540682	0.02842	DOWN
ENSMUSG00000003199	Mpnd	17.7192	17.6775	15.7024	12.413	20.8322	19.9504	12.3563	25.9843	401.153	-0.77531	0.186545	-4.15614	3.24e-05	0.00045467	DOWN
ENSMUSG00000003200	Sh3gl1	4.43304	7.63708	7.16278	8.21799	5.69605	4.97082	9.66044	5.07495	310.219	0.440177	0.133452	3.29839	0.000972419	0.00732442	NOT
ENSMUSG00000003206	Ebi3	0.660656	1.78328	0.934972	1.18065	1.31124	0.90795	1.64536	1.16445	13.0814	0.197167	0.441682	0.446401	0.655308	0.806021	NOT
ENSMUSG00000003208	Yju2	0.944975	1.34951	1.4052	1.62833	1.32306	1.22151	1.63891	1.27823	63.3618	0.0829234	0.209592	0.395642	0.692369	0.831524	NOT
ENSMUSG00000003226	Ranbp2	18.9726	15.0026	19.0855	17.2472	14.872	16.4782	21.3077	18.3161	1974.67	-0.175021	0.116526	-1.50199	0.133101	0.303692	NOT
ENSMUSG00000003227	Edar	0.0598921	0	0	0.0288165	0	0.0640194	0.0290036	0.0263909	0.935487	-1.64851	1.71731	-0.959933	0.337089	NA	NOT
ENSMUSG00000003228	Grk5	1.7136	1.73558	2.5999	2.39174	1.57287	1.61716	3.81275	1.72784	140.988	0.398927	0.199137	2.00328	0.0451476	0.142014	NOT
ENSMUSG00000003233	Dvl3	5.0464	5.95541	6.2739	5.3302	5.64982	5.35783	7.19149	5.8249	355.536	-0.0762487	0.119483	-0.638153	0.523374	0.711608	NOT
ENSMUSG00000003234	Abcf3	16.4075	13.3897	15.2451	12.7251	18.8544	16.3602	12.7485	19.7201	541.535	-0.644013	0.131993	-4.87916	1.07e-06	2.54e-05	DOWN
ENSMUSG00000003235	Eif2b5	17.166	20.1032	19.7686	22.6978	18.6596	18.7079	20.2029	20.5653	489.282	-0.105906	0.123073	-0.860518	0.389504	0.60116	NOT
ENSMUSG00000003269	Cyth2	5.2481	7.76568	7.06113	9.09633	7.3792	5.50838	7.74687	6.12957	228.574	0.13674	0.165726	0.825094	0.409318	0.618085	NOT
ENSMUSG00000003271	Sult2b1	0.0551462	0.0781483	0.148993	0.132665	0.0255388	0.0294733	0.40058	0	3.73147	2.52442	1.02195	2.47021	0.0135034	0.0578613	UP
ENSMUSG00000003271	Gm5897	0.0551462	0.0781483	0.148993	0.132665	0.0255388	0.0294733	0.40058	0	3.73147	2.52442	1.02195	2.47021	0.0135034	0.0578613	UP
ENSMUSG00000003273	Car11	0	0.106849	0.305567	0.217665	0.157131	0.0604462	0.164309	0	2.22196	1.61565	1.16341	1.38872	0.164919	NA	NOT
ENSMUSG00000003279	Dlgap1	0.0730557	0.0115031	0.0877246	0.087875	0.0451105	0.0845976	0.0353782	0.0965737	11.3219	-0.671787	0.569475	-1.17966	0.238135	0.442536	NOT
ENSMUSG00000003282	Plag1	0.115497	0.15761	0.0924586	0.0617448	0.0950898	0.219478	0.124291	0.271428	11.7966	-0.931954	0.515429	-1.80811	0.070589	0.194813	NOT
ENSMUSG00000003283	Hck	4.78971	7.57451	8.4865	7.16405	5.11143	4.22938	9.78217	4.54224	126.071	0.565656	0.161091	3.51142	0.000445721	0.00393584	UP
ENSMUSG00000003299	Mrpl4	14.5246	15.0195	14.8049	15.018	16.4212	14.013	14.8737	14.6708	374.572	-0.245482	0.121149	-2.02628	0.0427365	0.136221	NOT
ENSMUSG00000003308	Keap1	11.6735	14.2514	12.0388	17.3299	15.6057	9.1786	14.6552	9.30589	579.839	0.101248	0.195543	0.51778	0.604612	0.77323	NOT
ENSMUSG00000003309	Ap1m2	0.138744	0.163846	0.406093	0.0667551	0	0.0741525	0.671886	0.091704	5.57155	1.81788	0.872591	2.08331	0.0372229	0.123371	UP
ENSMUSG00000003316	Glg1	15.4845	12.6551	15.3425	11.7666	14.6978	13.9243	16.8867	14.296	976.189	-0.300918	0.115541	-2.60442	0.00920296	0.043249	NOT
ENSMUSG00000003341	Atp8b3	0	0	0	0	0.0214043	0	0	0	0.131698	-1.0051	3.53381	-0.284424	0.776085	NA	NOT
ENSMUSG00000003344	Btbd2	6.83369	5.07877	5.66202	6.42979	6.55456	6.97997	6.23621	6.61125	217.7	-0.456127	0.132872	-3.43283	0.000597317	0.00497479	NOT
ENSMUSG00000003345	Csnk1g2	14.6195	18.6637	18.2176	20.2675	21.0102	16.3974	18.3701	18.4622	844.292	-0.146109	0.141108	-1.03544	0.300464	0.512903	NOT
ENSMUSG00000003346	Abhd17a	36.4689	49.4855	32.59	49.7267	47.407	34.3162	42.6854	37.5372	610.702	-0.078312	0.179864	-0.435397	0.663275	0.811754	NOT
ENSMUSG00000003348	Mob3a	1.43924	2.90915	4.18995	4.09044	1.58107	1.60998	4.8626	1.41586	82.3415	1.15121	0.204323	5.63427	1.76e-08	7.74e-07	UP
ENSMUSG00000003352	Cacnb3	0.244445	0.282256	1.51656	0.86249	0.276724	0.203226	1.52573	0.406913	23.842	1.60339	0.48112	3.33261	0.000860354	0.00666498	UP
ENSMUSG00000003354	Ccdc65	0	0.0516543	0	0.0526132	0	0	0.10591	0	0.447004	2.15019	2.37452	0.905524	0.365188	NA	NOT
ENSMUSG00000003355	Fkbp11	4.0249	3.46026	5.58219	4.84135	3.50427	2.71043	6.08124	3.15689	105.792	0.314814	0.202868	1.55181	0.120707	0.284702	NOT
ENSMUSG00000003360	Ddx23	9.26703	10.8363	9.66856	13.1575	11.3365	8.74687	12.7857	8.39798	622.57	0.0471683	0.147799	0.319139	0.749621	0.867369	NOT
ENSMUSG00000003363	Pld3	9.90803	11.4719	16.6386	18.3876	10.695	10.7103	20.8519	9.78218	370.068	0.450812	0.158133	2.85083	0.00436053	0.023912	NOT
ENSMUSG00000003378	Grik5	2.84508	2.64804	1.70817	2.65664	2.86941	3.91969	2.8576	4.03027	147.662	-0.719935	0.206439	-3.48739	0.000487754	0.00423604	DOWN
ENSMUSG00000003379	Cd79a	1.64455	0.918077	1.41375	0.575459	1.38474	1.35836	1.52039	0.856408	16.9347	-0.500444	0.411465	-1.21625	0.22389	0.426021	NOT
ENSMUSG00000003380	Rabac1	38.8314	48.779	37.5474	54.6393	50.7373	37.3796	38.7867	45.5024	643.785	-0.178372	0.179822	-0.991941	0.321226	0.534225	NOT
ENSMUSG00000003382	Etv3	2.75624	3.80574	2.66364	3.856	3.03401	3.04816	4.46627	3.02693	324.576	0.0642622	0.158822	0.404619	0.685758	0.827119	NOT
ENSMUSG00000003402	Prkcsh	26.2667	32.8784	27.3726	30.5223	30.8888	25.2174	26.1556	29.9963	1176.02	-0.181776	0.144922	-1.2543	0.209733	0.409341	NOT
ENSMUSG00000003410	Elavl3	0	0	0	0.0152113	0	0	0.01531	0	0.221838	1.14892	3.46409	0.331666	0.740141	NA	NOT
ENSMUSG00000003411	Rab3b	0.123625	0.145992	0.83502	0.446108	0.0572522	0.0330361	0.957876	0.136186	10.5439	2.47083	0.686402	3.59969	0.000318598	0.00300805	UP
ENSMUSG00000003418	St8sia6	0.0142111	0.0268516	0.102387	0.0273501	0.0131626	0	0.0275277	0.012524	1.94695	1.94147	1.25043	1.55264	0.12051	NA	NOT
ENSMUSG00000003420	Fcgrt	102.178	107.35	115.353	121.06	135.384	102.961	96.2523	124.386	2289.13	-0.320506	0.147503	-2.17288	0.0297894	0.10466	NOT
ENSMUSG00000003421	Nosip	7.62397	10.1793	10.0189	11.9029	8.25041	7.94146	11.5658	8.94704	253.156	0.163398	0.130639	1.25076	0.211022	0.410573	NOT
ENSMUSG00000003423	Pih1d1	12.6167	16.3002	13.8876	15.2539	15.1318	11.8725	15.0918	13.9224	275.038	-0.0696956	0.143766	-0.484785	0.627829	0.788246	NOT
ENSMUSG00000003429	Rps11	87.257	112.293	103.757	122.738	91.432	101.615	134.388	112.85	889.392	0.0152991	0.120706	0.126747	0.89914	0.952049	NOT
ENSMUSG00000003435	Supt5	12.3955	14.7274	13.3074	12.637	17.4665	13.7344	15.0433	12.9721	776.267	-0.271533	0.141785	-1.9151	0.0554797	0.164333	NOT
ENSMUSG00000003436	Dll3	0	0	0	0	0	0	0	0	0	NA	NA	NA	NA	NA	NA
ENSMUSG00000003437	Paf1	8.4584	9.78672	8.13112	9.29776	10.3871	9.37992	9.26609	8.29177	301.205	-0.248212	0.144901	-1.71298	0.0867166	0.226773	NOT
ENSMUSG00000003438	Timm50	11.5244	13.9928	14.0333	11.2849	14.6582	12.709	15.7993	12.3377	340.53	-0.147726	0.139119	-1.06186	0.288299	0.500036	NOT
ENSMUSG00000003444	Med29	7.22691	8.83566	6.50851	8.01791	7.79622	5.99819	8.23467	7.79258	92.449	-0.11699	0.193087	-0.605891	0.544587	0.726964	NOT
ENSMUSG00000003452	Bicd1	0.0198944	0.011277	0.071667	0.0229728	0.0294826	0.0212654	0.0809268	0.0175325	8.56161	0.797845	0.641518	1.24368	0.213616	0.413575	NOT
ENSMUSG00000003458	Ncstn	19.9744	20.139	24.3305	19.6692	18.9575	21.4973	27.4131	21.7804	821.287	-0.10149	0.113998	-0.890278	0.373316	0.585885	NOT
ENSMUSG00000003464	Pex19	57.4688	80.8328	80.4494	84.0093	73.7483	55.7531	84.1677	66.0186	2633.3	0.133737	0.118542	1.12818	0.259245	0.467427	NOT
ENSMUSG00000003469	Phyhip	0.0374274	0.106078	0.168534	0.108047	0.0693322	0.160027	0.0362495	0.032984	2.50176	0.27963	0.98902	0.282735	0.77738	NA	NOT
ENSMUSG00000003476	Crhr2	0	0.0201164	0	0	0.0394441	0	0	0	0.384438	-1.00415	2.93222	-0.342456	0.732008	NA	NOT
ENSMUSG00000003477	Inmt	78.0776	84.3741	72.8296	59.8047	93.1234	70.1427	58.8744	105.762	1209.29	-0.566228	0.184081	-3.07596	0.00209823	0.0133572	DOWN
ENSMUSG00000003484	Cyp4f18	0.821991	1.71954	2.48522	1.29948	0.543819	0.627598	2.61583	0.465688	22.2736	1.47147	0.379368	3.87876	0.000104992	0.00119908	UP
ENSMUSG00000003500	Impdh1	1.42177	2.6864	3.54352	3.46806	3.15436	1.51974	4.35522	1.63178	83.4005	0.598684	0.26644	2.24697	0.0246419	0.0908747	UP
ENSMUSG00000003505	Psg18	0	0	0	0	0	0.0360208	0	0	0.15317	-1.0051	3.53381	-0.284424	0.776085	NA	NOT
ENSMUSG00000003518	Dusp3	15.0972	19.8011	27.5071	29.2345	20.8996	13.6262	26.7883	14.5964	919.866	0.432975	0.16795	2.578	0.0099374	0.0458693	NOT
ENSMUSG00000003526	Prodh	15.631	26.6575	9.25895	13.6165	19.2131	19.993	11.3238	25.6916	1346.33	-0.621443	0.413323	-1.50353	0.132703	0.30336	NOT
ENSMUSG00000003527	Ess2	2.13657	2.48058	2.45739	2.45232	1.93126	1.70598	2.84222	2.56349	93.1614	0.0408799	0.184766	0.221252	0.824896	0.911762	NOT
ENSMUSG00000003528	Slc25a1	61.1508	61.528	63.956	70.0802	82.5114	59.1243	54.0592	58.9917	1332.4	-0.310348	0.161992	-1.91582	0.0553882	0.16412	NOT
ENSMUSG00000003531	Dgcr6	7.95418	8.82452	7.39349	10.6034	10.2061	7.44928	7.88054	9.38935	249.939	-0.255527	0.179422	-1.42417	0.154398	0.333892	NOT
ENSMUSG00000003534	Ddr1	0.638791	2.37086	3.94485	5.04928	1.0988	0.658425	7.20328	0.683586	114.221	2.31127	0.300342	7.69545	1.41e-14	3.44e-12	UP
ENSMUSG00000003541	Ier3	1.15558	3.09323	4.07612	6.30131	1.87307	1.23522	7.83451	1.44272	34.342	1.62444	0.349505	4.64784	3.35e-06	6.67e-05	UP
ENSMUSG00000003545	Fosb	0.366361	0.0988902	0.251384	0.503631	0.0969518	0.130536	0.422418	0.0614984	13.9317	0.697675	0.606892	1.14959	0.250315	0.457008	NOT
ENSMUSG00000003546	Klc4	23.9638	24.9771	24.8003	27.1163	26.3973	25.6152	21.7895	29.2756	583.688	-0.334473	0.138451	-2.41582	0.0157	0.0649377	NOT
ENSMUSG00000003549	Ercc1	1.08529	0.893016	1.63951	1.24648	1.13492	1.16008	1.49193	1.23412	36.5001	-0.0636358	0.269656	-0.235989	0.813441	0.905154	NOT
ENSMUSG00000003555	Cyp17a1	21.7906	46.0409	79.9503	29.5605	54.7563	66.8917	26.2858	44.3348	1235	-0.280496	0.502772	-0.557899	0.576914	0.75242	NOT
ENSMUSG00000003559	As3mt	27.771	21.3351	25.0409	18.0767	30.8414	33.6355	16.9132	29.584	797.521	-0.822668	0.16423	-5.00924	5.46e-07	1.45e-05	DOWN
ENSMUSG00000003573	Homer3	0.538237	0.927254	1.42568	1.21867	0.879753	0.507643	1.71722	0.558044	30.816	0.823735	0.311331	2.64585	0.0081487	0.0393589	UP
ENSMUSG00000003575	Crtc1	1.16881	1.51831	1.29824	1.40591	1.58778	1.16607	1.78294	1.63091	154.018	-0.143097	0.174872	-0.818298	0.413187	0.621773	NOT
ENSMUSG00000003581	Rnf215	5.95317	7.83701	8.04208	8.21728	6.77946	5.84183	6.90008	6.45051	148.826	0.0642043	0.163141	0.393552	0.693912	0.832902	NOT
ENSMUSG00000003585	Sec14l2	184.423	100.694	182.322	169.752	197.037	175.31	136.726	179.863	5620.82	-0.571929	0.170418	-3.35604	0.000790684	0.00621668	DOWN
ENSMUSG00000003604	Aven	2.70052	2.77762	2.64782	3.81416	3.48969	2.70039	2.15149	2.37992	136.383	-0.223455	0.226784	-0.985321	0.324467	0.537546	NOT
ENSMUSG00000003617	Cp	150.551	166.272	169.115	144.938	159.786	164.163	191.708	150.337	14802	-0.148327	0.0969964	-1.5292	0.126215	0.293383	NOT
ENSMUSG00000003623	Crot	311.231	178.652	392.618	314.148	280.226	294.697	279.666	267.948	15136.4	-0.240845	0.193414	-1.24523	0.213047	0.412935	NOT
ENSMUSG00000003644	Rps6ka1	5.49941	4.76054	7.11811	5.75963	4.99891	4.07386	5.97044	4.95923	218.07	0.0219853	0.162191	0.135552	0.892176	0.948485	NOT
ENSMUSG00000003657	Calb2	0	0	0	0	0	0	0	0	0	NA	NA	NA	NA	NA	NA
ENSMUSG00000003660	Snrnp200	17.0913	17.2128	19.3565	18.4572	15.6111	17.4949	21.5991	17.1123	1338.8	-0.0664591	0.0885886	-0.750199	0.453135	0.656397	NOT
ENSMUSG00000003662	Ciao1	15.0919	14.6763	17.7029	16.0962	15.7455	16.2776	16.2667	15.5819	487.569	-0.202494	0.111764	-1.8118	0.0700178	0.193744	NOT
ENSMUSG00000003665	Has1	0	0.0227745	0.0434206	0	0	0	0.0933919	0.0212447	0.87631	2.19563	1.82831	1.20091	0.229786	NA	NOT
ENSMUSG00000003680	Taf6l	0.434179	0.861392	0.84069	1.12806	1.12601	0.835379	1.11436	0.554818	40.8982	0.163591	0.314115	0.5208	0.602506	0.771605	NOT
ENSMUSG00000003680	Gm2518	0.434179	0.861392	0.84069	1.12806	1.12601	0.835379	1.11436	0.554818	40.8982	0.163591	0.314115	0.5208	0.602506	0.771605	NOT
ENSMUSG00000003721	Insig2	304.507	437.298	312.647	384.307	383.21	289.993	294.802	287.287	11212.1	-0.0584669	0.180739	-0.323488	0.746326	0.865412	NOT
ENSMUSG00000003731	Kpna6	12.9971	12.9517	16.1073	14.2046	12.518	12.1108	15.4098	13.9076	882.701	-0.06377	0.102883	-0.619834	0.535367	0.721	NOT
ENSMUSG00000003746	Man1a	25.2781	23.4653	25.6224	23.5315	24.9085	25.4392	20.9288	27.0927	2282.11	-0.377066	0.120245	-3.1358	0.00171383	0.0113483	NOT
ENSMUSG00000003752	Itpkc	1.19527	1.30444	1.50332	1.52697	1.2407	1.23358	1.55684	1.25314	67.9043	0.00796451	0.19292	0.041284	0.96707	0.984354	NOT
ENSMUSG00000003762	Coq8b	2.32022	5.82079	3.0729	3.82748	2.72693	2.33422	4.09783	2.6118	176.39	0.512158	0.218452	2.34449	0.0190533	0.0753369	UP
ENSMUSG00000003778	Brd8	2.9295	3.7837	3.50541	3.47939	2.30541	2.77006	4.43452	2.50047	321.922	0.280973	0.133118	2.11071	0.0347974	0.117619	NOT
ENSMUSG00000003779	Kif20a	0.627673	3.72397	3.77606	3.35822	0.604619	0.483068	5.25242	0.774418	89.9354	2.42667	0.227277	10.6772	1.3e-26	2.44e-23	UP
ENSMUSG00000003808	Farsa	4.22407	4.92029	6.13854	5.6583	6.31323	4.74605	6.02047	4.50518	229.677	-0.0524356	0.162521	-0.322639	0.746968	0.865693	NOT
ENSMUSG00000003809	Gcdh	159.732	163.609	139.794	130.836	183.002	167.865	114.947	184.3	4161	-0.575097	0.154478	-3.72283	0.000197001	0.00203483	DOWN
ENSMUSG00000003810	Mast2	3.74818	4.42313	5.61786	5.67713	3.49672	3.47132	5.74021	3.76827	340.314	0.314433	0.122249	2.57206	0.0101095	0.0464853	NOT
ENSMUSG00000003812	Dnase2a	4.74944	4.06693	6.7345	6.49565	5.11037	5.16315	6.18549	4.45275	274.656	0.0153879	0.166039	0.0926766	0.926161	0.96382	NOT
ENSMUSG00000003812	Gm38426	4.74944	4.06693	6.7345	6.49565	5.11037	5.16315	6.18549	4.45275	274.656	0.0153879	0.166039	0.0926766	0.926161	0.96382	NOT
ENSMUSG00000003813	Rad23a	15.215	11.8587	17.5849	15.0071	18.4376	15.8569	14.5315	16.6863	388.252	-0.416912	0.144902	-2.8772	0.00401221	0.0223361	NOT
ENSMUSG00000003814	Calr	188.368	120.973	109.462	123.656	172.054	190.556	124.496	186.935	4276.89	-0.872253	0.0985806	-8.84812	8.9e-19	5.17e-16	DOWN
ENSMUSG00000003824	Syce2	3.59726	3.24162	4.28632	2.87576	3.99823	3.786	2.94804	3.51159	67.0388	-0.401234	0.219998	-1.8238	0.0681819	0.190794	NOT
ENSMUSG00000003847	Nfat5	4.53363	4.21032	5.15573	4.23146	3.3703	4.86506	6.95664	4.43933	820.585	-0.00837737	0.161624	-0.0518326	0.958662	0.98089	NOT
ENSMUSG00000003848	Nob1	3.21805	6.75933	4.92405	7.24559	4.83267	2.77189	6.53614	3.55189	162.678	0.576558	0.209388	2.75354	0.00589546	0.0304566	UP
ENSMUSG00000003849	Nqo1	8.06509	10.2034	12.6951	12.7548	6.17092	5.84721	22.4829	6.18053	150.166	0.87306	0.220474	3.95993	7.5e-05	0.000914469	UP
ENSMUSG00000003863	Ppfia3	0.0137883	0.0130264	0	0	0.012771	0	0.0400631	0	0.707444	0.662799	2.00141	0.331165	0.74052	NA	NOT
ENSMUSG00000003865	Gys1	0.841472	0.902402	0.880715	0.853501	0.947907	1.11825	1.12336	0.982083	43.8798	-0.301756	0.238443	-1.26553	0.205682	0.40429	NOT
ENSMUSG00000003868	Ruvbl2	3.22763	5.17668	4.32637	5.20055	4.69283	3.53029	5.23432	4.2336	122.646	0.0951175	0.181274	0.524716	0.59978	0.769503	NOT
ENSMUSG00000003872	Lin7b	0.0744455	0	0	0.0716374	0	0	0	0.0656074	0.382691	-0.988665	2.566	-0.385294	0.70002	NA	NOT
ENSMUSG00000003873	Bax	7.1181	20.1743	14.8749	26.8664	11.9057	7.46089	20.1468	9.3182	215.518	0.950355	0.225154	4.22091	2.43e-05	0.000356043	UP
ENSMUSG00000003882	Il7r	0.537212	0.706123	0.673126	0.33714	0.346141	0.399466	0.769146	0.761611	25.0067	0.025558	0.368495	0.0693578	0.944705	0.973308	NOT
ENSMUSG00000003923	Tfam	14.2584	16.9019	15.6259	14.8541	13.9111	13.0113	15.7112	14.7717	630.542	-0.072237	0.116035	-0.622547	0.533582	0.720086	NOT
ENSMUSG00000003929	Zfp81	0.673694	0.560696	1.25679	0.81807	0.43085	1.0116	1.58462	0.650257	55.2155	0.33865	0.328513	1.03086	0.302607	0.515153	NOT
ENSMUSG00000003934	Efnb3	0.136869	0.0969795	0.0308159	0.09878	0	0.109726	0.0994214	0.0603101	2.41083	-0.149338	1.02143	-0.146204	0.88376	NA	NOT
ENSMUSG00000003948	Mmd	45.4695	31.6358	54.015	48.8468	43.1571	40.6054	43.8323	40.5806	1489.31	-0.181737	0.155543	-1.1684	0.242644	0.448497	NOT
ENSMUSG00000003949	Hlf	10.0257	11.3353	8.3244	7.07488	10.1165	9.42716	7.59449	12.9012	622.304	-0.54181	0.189804	-2.85457	0.00430951	0.0236939	DOWN
ENSMUSG00000003955	Fam162a	40.234	39.2213	41.4273	46.4843	41.0634	32.0496	39.7124	37.2642	322.285	-0.0991231	0.142137	-0.697379	0.485565	0.68136	NOT
ENSMUSG00000003970	Rpl8	141.933	251.598	180.007	247.708	234.047	168.847	189.238	199.454	2619.25	-0.0133948	0.19321	-0.0693277	0.944729	0.973308	NOT
ENSMUSG00000003974	Grm3	0	0	0	0	0	0	0	0	0	NA	NA	NA	NA	NA	NA
ENSMUSG00000003992	Ssbp2	0.300076	0.335038	0.208826	0.341258	0.29057	0.247856	0.383105	0.120205	21.055	0.153239	0.38186	0.401296	0.688202	0.828467	NOT
ENSMUSG00000004018	Fancl	2.16406	2.04448	1.5417	1.80271	2.1839	1.96794	2.00211	2.30566	65.1437	-0.473585	0.20665	-2.29172	0.0219218	0.0832101	NOT
ENSMUSG00000004031	Brinp2	0	0	0	0	0	0	0	0.0109483	0.122645	-1.0051	3.53381	-0.284424	0.776085	NA	NOT
ENSMUSG00000004032	Gstm5	4.34633	6.60205	9.9008	6.39658	4.89394	4.37256	8.50162	6.45899	77.096	0.390027	0.222592	1.7522	0.0797388	0.21302	NOT
ENSMUSG00000004035	Gstm7	23.4699	29.5639	29.3465	22.1263	28.8584	30.4683	33.7345	32.9138	441.473	-0.264912	0.153486	-1.72596	0.0843539	0.22184	NOT
ENSMUSG00000004038	Gstm3	7.80923	50.859	262.239	249.103	6.92529	4.08489	400.38	7.61426	1387.15	4.89667	0.557674	8.78051	1.63e-18	9.14e-16	UP
ENSMUSG00000004040	Stat3	21.5724	24.4197	19.0985	13.4431	16.0524	24.8065	19.8084	28.6026	1931.62	-0.487321	0.210707	-2.31279	0.0207342	0.0800173	NOT
ENSMUSG00000004043	Stat5a	2.99273	3.07258	4.18035	3.40879	3.3942	2.67668	3.81542	3.48517	229.197	-0.0467612	0.148286	-0.315345	0.7525	0.869066	NOT
ENSMUSG00000004044	Cavin1	3.37035	4.70444	8.28558	7.83047	4.02164	3.69997	9.82224	3.58567	187.446	0.796767	0.193718	4.11302	3.91e-05	0.000532173	UP
ENSMUSG00000004054	Map3k11	10.0658	14.7094	14.7365	14.8154	13.0203	10.4944	14.7916	12.0171	545.147	0.125549	0.12543	1.00094	0.316854	0.529671	NOT
ENSMUSG00000004056	Akt2	14.5402	14.992	14.8967	15.0793	17.2162	15.9666	14.8814	16.4751	1064.01	-0.347747	0.107287	-3.24128	0.00118993	0.00855111	NOT
ENSMUSG00000004069	Dnaja3	41.4552	35.5873	43.2516	38.6055	44.0956	44.6393	39.3416	43.8207	1557.66	-0.399294	0.100187	-3.98549	6.73e-05	0.000843434	NOT
ENSMUSG00000004070	Hmox2	21.9596	23.4844	21.6349	23.9204	27.2558	23.4729	22.2201	27.4486	511.013	-0.379269	0.131413	-2.88609	0.00390061	0.021823	NOT
ENSMUSG00000004071	Cdip1	19.7025	20.6525	12.0787	13.8093	24.475	21.0602	12.6659	22.7264	1817.55	-0.803054	0.19728	-4.07063	4.69e-05	0.00061796	DOWN
ENSMUSG00000004085	Map3k20	1.75547	3.03377	2.94984	3.25489	1.65569	1.85356	3.19309	1.78289	231.977	0.571124	0.131073	4.3573	1.32e-05	0.000215909	UP
ENSMUSG00000004096	Cwc15	28.4937	30.2595	32.8414	37.8261	30.3085	28.2341	40.6232	31.2206	484.191	0.00425897	0.11285	0.0377401	0.969895	0.985343	NOT
ENSMUSG00000004098	Col5a3	4.01489	2.79566	3.31326	2.46275	4.53353	3.71024	3.09843	3.86246	229.774	-0.717043	0.145815	-4.91749	8.77e-07	2.15e-05	DOWN
ENSMUSG00000004099	Dnmt1	2.03743	1.95274	3.01827	2.31575	2.33838	2.44612	3.58913	1.8606	170.241	0.0612132	0.187158	0.327067	0.743617	0.863898	NOT
ENSMUSG00000004100	Ppan	4.2706	9.48261	5.70786	9.00427	4.40902	3.16926	9.2735	4.02728	229.682	0.827401	0.197159	4.19661	2.71e-05	0.000390687	UP
ENSMUSG00000004105	Angptl2	2.73757	2.99552	5.53944	4.96851	3.38615	2.83362	5.01755	2.97754	224.353	0.376688	0.184991	2.03625	0.0417252	0.134015	NOT
ENSMUSG00000004110	Cacna1e	0.0172687	0.0203931	0.0311042	0.0207717	0.023992	0.0184588	0.0376318	0.0342418	6.07141	-0.0446434	0.60438	-0.0738665	0.941117	0.972009	NOT
ENSMUSG00000004113	Cacna1b	0	0.165593	0.147989	0.242459	0.0304401	0.0117099	1.34749	0.00965435	20.1597	4.84661	0.914553	5.29943	1.16e-07	3.87e-06	UP
ENSMUSG00000004127	Trmt10a	0.723725	0.696633	0.799355	0.683286	0.619739	0.744407	0.859654	0.661873	55.0036	-0.105751	0.214139	-0.493844	0.621416	0.784895	NOT
ENSMUSG00000004151	Etv1	0.0982977	0.0386941	0.147544	0.149767	0.144155	0.140096	0.261811	0.0938467	16.6945	0.0442132	0.472751	0.0935232	0.925488	0.963519	NOT
ENSMUSG00000004187	Kifc2	1.16337	0.680386	1.04773	0.53309	1.82156	2.07257	0.965793	2.14816	50.6317	-1.41361	0.287022	-4.9251	8.43e-07	2.09e-05	DOWN
ENSMUSG00000004207	Psap	304.355	323.385	392.42	415.632	344.582	286.466	431.324	285.537	9040.59	0.101622	0.110284	0.921459	0.356811	0.570179	NOT
ENSMUSG00000004221	Ikbkg	20.9098	12.9793	16.1221	15.947	13.8692	10.2782	16.3627	10.9239	1135.45	-0.119886	0.206831	-0.579633	0.562162	0.740804	NOT
ENSMUSG00000004231	Pax2	0	0	0	0.0193761	0	0	0	0	0.117714	0.43757	3.53381	0.123824	0.901455	NA	NOT
ENSMUSG00000004233	Wars2	0.952492	0.934468	1.45167	1.25146	1.15367	1.01813	1.09992	1.11384	63.6433	-0.088568	0.220175	-0.402263	0.687491	0.828143	NOT
ENSMUSG00000004263	Atn1	0.733984	0.648688	0.682345	1.04806	0.592112	0.455554	0.733816	0.459052	29.1385	0.226035	0.316782	0.713534	0.475515	0.673593	NOT
ENSMUSG00000004264	Phb2	53.0508	73.0341	59.3324	64.0165	67.0171	56.2683	62.1057	62.9392	2215.03	-0.13025	0.136209	-0.956247	0.338947	0.551935	NOT
ENSMUSG00000004266	Ptpn6	13.5268	14.4318	14.7726	13.6898	13.8609	11.4674	16.3387	13.4624	372.155	-0.0731321	0.116294	-0.628856	0.529443	0.716623	NOT
ENSMUSG00000004267	Eno2	0	0.0437387	0.104237	0.133652	0.0428814	0.0247438	0.15694	0.0408007	2.87941	1.72166	0.993066	1.73368	0.0829752	NA	NOT
ENSMUSG00000004268	Emg1	8.74697	8.44132	10.3762	9.27683	8.99455	9.92782	9.9064	9.73927	417.988	-0.22761	0.115332	-1.97352	0.048436	0.149594	NOT
ENSMUSG00000004270	Lpcat3	41.3593	41.0888	43.761	44.6418	39.203	41.7158	43.931	46.6701	1339.22	-0.209931	0.0999273	-2.10083	0.0356557	0.119707	NOT
ENSMUSG00000004285	Atp6v1f	34.6311	42.3971	39.4932	53.3394	42.1355	32.9654	37.3121	33.8606	400.78	0.0232901	0.170007	0.136995	0.891035	0.947884	NOT
ENSMUSG00000004296	Il12b	0.0553705	0	0	0.106564	0	0.0591863	0.0536279	0	0.635054	0.264281	2.06056	0.128257	0.897946	NA	NOT
ENSMUSG00000004317	Clcn5	1.06517	1.19499	1.41323	0.970083	1.02182	0.650615	1.28035	1.01415	116.741	0.121201	0.201915	0.600257	0.548335	0.730059	NOT
ENSMUSG00000004319	Clcn3	6.87131	5.46091	6.96969	6.4832	6.15753	5.98771	7.57577	5.84751	1045.26	-0.164719	0.109829	-1.49978	0.133671	0.304399	NOT
ENSMUSG00000004328	Hif3a	0.146084	0.153346	0.160798	0	0.225511	0.121451	0.172928	0.0858273	8.60901	-0.508642	0.669272	-0.759993	0.447259	0.651412	NOT
ENSMUSG00000004341	Gpx6	0.398077	0.601727	0.358505	0.306449	0.294966	0.425509	0.462658	1.26294	6.81616	-0.715409	0.653436	-1.09484	0.273586	0.484436	NOT
ENSMUSG00000004344	Gpx5	0	0	0	0	0	0	0.0630144	0	0.104124	0.43757	3.53381	0.123824	0.901455	NA	NOT
ENSMUSG00000004347	Pde1c	0.0371538	0.025072	0.071701	0.0408599	0.0393288	0.0226938	0.087391	0.0420981	8.70438	0.392492	0.547007	0.717526	0.47305	0.671795	NOT
ENSMUSG00000004356	Utp20	3.4386	5.01411	3.82769	4.02822	3.60033	3.61849	4.32329	3.6515	382.745	0.0208292	0.141433	0.147273	0.882917	0.943652	NOT
ENSMUSG00000004359	Spic	1.30436	2.08952	2.55368	1.85545	1.57581	1.36393	3.89977	1.6243	72.3515	0.555019	0.238396	2.32814	0.0199046	0.0778557	UP
ENSMUSG00000004360	9330159F19Rik	0	0	0	0	0	0.0201872	0	0	0.15317	-1.0051	3.53381	-0.284424	0.776085	NA	NOT
ENSMUSG00000004364	Cul3	19.3108	20.3763	23.9531	22.1956	16.1886	21.8122	26.7991	22.4349	1001.29	-0.0275858	0.126141	-0.218691	0.826891	0.913068	NOT
ENSMUSG00000004366	Sst	0	0	0	0	0	0	0	0	0	NA	NA	NA	NA	NA	NA
ENSMUSG00000004371	Il11	0	0	0.0942691	0.0503631	0.0484759	0	0.10138	0.138371	1.04172	0.0820222	1.58245	0.0518322	0.958662	NA	NOT
ENSMUSG00000004383	Large1	1.61131	1.62548	1.90615	2.14184	1.4039	1.32826	2.1293	1.43205	127.899	0.180919	0.161303	1.12161	0.262028	0.470796	NOT
ENSMUSG00000004393	Ddx56	12.5124	17.9143	15.2184	13.2817	16.3285	14.156	13.4512	12.9216	351.68	-0.141777	0.170629	-0.830908	0.406026	0.615794	NOT
ENSMUSG00000004394	Tmed4	56.3071	46.3454	61.2031	49.6118	70.9576	55.7509	45.0907	55.9243	1161.32	-0.485511	0.151121	-3.21274	0.00131476	0.00922687	NOT
ENSMUSG00000004415	Col26a1	0	0	0	0	0	0	0	0	0	NA	NA	NA	NA	NA	NA
ENSMUSG00000004446	Bid	2.9146	4.26073	2.79065	2.27325	3.09739	3.24662	3.77373	2.59561	105.81	-0.103629	0.224763	-0.46106	0.644755	0.79893	NOT
ENSMUSG00000004451	Ralb	3.97657	4.27861	5.63055	4.9958	3.84688	2.95181	5.37059	2.82305	196.502	0.323727	0.166968	1.93885	0.0525196	0.158178	NOT
ENSMUSG00000004455	Ppp1cc	20.3577	29.4201	24.1493	29.048	23.717	22.5087	26.9877	23.2951	812.947	0.0420322	0.128504	0.327088	0.743601	0.863898	NOT
ENSMUSG00000004455	Ppp1ccb	20.3577	29.4201	24.1493	29.048	23.717	22.5087	26.9877	23.2951	812.947	0.0420322	0.128504	0.327088	0.743601	0.863898	NOT
ENSMUSG00000004460	Dnajb11	18.343	19.8096	16.5499	19.9182	22.3828	22.1974	19.4608	21.2077	623.295	-0.398462	0.12961	-3.07431	0.00210992	0.0134184	NOT
ENSMUSG00000004462	Tbccd1	3.18627	3.26228	2.64336	2.62807	3.37279	3.85883	3.08599	3.85926	217.351	-0.544521	0.151329	-3.59827	0.000320344	0.00302185	DOWN
ENSMUSG00000004473	Clec11a	0.438874	0.794692	0.922242	0.774252	0.643616	0.860049	0.708436	0.644618	20.5148	0.0658822	0.351407	0.187481	0.851283	0.926529	NOT
ENSMUSG00000004500	Zfp324	1.09461	1.07721	1.54031	1.03138	1.41517	1.14567	1.14851	1.20582	55.3173	-0.267731	0.233449	-1.14685	0.251443	0.458324	NOT
ENSMUSG00000004508	Gab2	1.58921	2.60241	2.41719	2.71869	1.55374	1.05699	4.27554	1.49391	125.846	0.809974	0.206043	3.93109	8.46e-05	0.00100694	UP
ENSMUSG00000004530	Coro1c	3.5388	5.11069	5.60265	5.92134	3.77876	2.95144	8.28476	2.98955	427.863	0.646655	0.151042	4.2813	1.86e-05	0.000286036	UP
ENSMUSG00000004535	Tax1bp1	25.6287	24.4493	28.7654	26.9173	19.6486	25.1343	31.1992	23.7869	2438.69	-0.0129624	0.113138	-0.114572	0.908784	0.956621	NOT
ENSMUSG00000004540	Psg17	0	0	0.0467081	0	0	0	0	0	0.108064	0.43757	3.53381	0.123824	0.901455	NA	NOT
ENSMUSG00000004542	Psg19	0	0	0	0	0	0	0	0	0	NA	NA	NA	NA	NA	NA
ENSMUSG00000004552	Ctse	0.721511	0.584263	1.0211	0.628172	0.731925	0.844683	1.1314	0.938641	24.8646	-0.205393	0.325256	-0.631479	0.527727	0.71568	NOT
ENSMUSG00000004558	Ndrg2	320.682	266.25	264.347	254.316	314.811	354.33	236.001	338.528	9687.71	-0.622422	0.115376	-5.39473	6.86e-08	2.49e-06	DOWN
ENSMUSG00000004561	Mettl17	2.82572	2.07346	2.52012	2.40234	2.79512	2.63923	2.60394	2.92544	99.3943	-0.473377	0.166709	-2.83954	0.00451789	0.0246307	NOT
ENSMUSG00000004562	Arhgef40	1.76515	1.90584	1.62753	1.60757	1.9366	1.88679	2.16752	1.90745	183.839	-0.290149	0.145149	-1.99897	0.0456116	0.143153	NOT
ENSMUSG00000004565	Pnpla6	2.84133	2.91774	2.76116	2.62608	3.38064	3.24121	2.59963	3.31558	277.532	-0.473654	0.138686	-3.41531	0.000637101	0.00523883	NOT
ENSMUSG00000004567	Mcoln1	4.71407	3.78622	4.77777	4.66111	4.98049	4.90025	4.81704	4.87858	340.362	-0.362363	0.117438	-3.08558	0.00203157	0.0130263	NOT
ENSMUSG00000004568	Arhgef18	3.83461	3.50417	3.72178	3.32021	3.76959	4.28327	3.42532	4.38142	506.935	-0.465624	0.120038	-3.87896	0.000104904	0.00119889	NOT
ENSMUSG00000004591	Pkn2	5.12556	4.4348	5.8805	4.55782	4.40271	5.16234	5.96365	5.00155	622.348	-0.173736	0.123642	-1.40515	0.159976	0.34179	NOT
ENSMUSG00000004609	Cd33	0.462509	0.873902	1.04764	0.795718	0.506274	0.539325	1.84611	0.568169	59.053	0.862074	0.271012	3.18094	0.00146798	0.0100511	UP
ENSMUSG00000004610	Etfb	15.626	33.8564	18.7073	40.7877	29.4662	16.9028	24.6497	15.9148	270.098	0.362523	0.279307	1.29794	0.194309	0.389241	NOT
ENSMUSG00000004612	Nkg7	1.66826	2.58927	3.3268	2.86667	2.09703	1.40111	2.30823	2.20531	19.9146	0.338905	0.353403	0.958976	0.337571	0.550459	NOT
ENSMUSG00000004626	Stxbp2	11.1297	10.9105	11.3676	11.0627	12.055	11.0849	12.8085	11.8854	459.488	-0.252722	0.101354	-2.49345	0.0126509	0.0550621	NOT
ENSMUSG00000004630	Pcp2	0	0	0	0	0	0.0636867	0	0	0.15317	-1.0051	3.53381	-0.284424	0.776085	NA	NOT
ENSMUSG00000004631	Sgce	0.872378	0.911436	1.76542	1.116	1.15974	1.06414	1.69979	0.895437	118.29	0.198067	0.221056	0.896002	0.370252	0.583029	NOT
ENSMUSG00000004633	Chn2	7.60823	8.5333	5.95745	7.80812	6.85598	7.43145	6.2072	7.11785	402.563	-0.262958	0.17084	-1.5392	0.123754	0.289861	NOT
ENSMUSG00000004637	Wwox	0.663782	0.89008	1.0124	1.15386	0.723889	0.98418	1.39985	0.830291	91.643	0.219591	0.199091	1.10297	0.270041	0.480025	NOT
ENSMUSG00000004642	Slbp	2.00763	2.18458	2.72823	2.13889	2.14176	1.89689	3.31597	2.10102	132.767	0.0874313	0.166114	0.526331	0.598658	0.769087	NOT
ENSMUSG00000004651	Tyr	0	0	0	0	0	0	0	0	0	NA	NA	NA	NA	NA	NA
ENSMUSG00000004654	Ghrhr	0.0312342	0.0590165	0	0.0300561	0.0289298	0.0333867	0.0605025	0.0550522	1.24054	-0.261764	1.32244	-0.19794	0.843092	NA	NOT
ENSMUSG00000004655	Aqp1	49.4196	65.2153	92.9717	89.725	58.8297	50.9196	91.6729	52.9791	1698.32	0.424044	0.125091	3.38988	0.000699232	0.0056451	NOT
ENSMUSG00000004661	Arid3b	0.518897	0.670832	0.725569	0.630725	0.720921	0.569252	0.925781	0.637805	50.9981	0.0113838	0.229584	0.0495845	0.960454	0.981651	NOT
ENSMUSG00000004665	Cnn2	3.14345	3.68081	6.45939	6.00715	4.55183	3.2181	6.98953	3.23847	107.047	0.446524	0.218462	2.04394	0.0409595	0.132144	NOT
ENSMUSG00000004667	Polr2e	9.17813	10.3666	10.9475	12.5217	11.0702	8.63335	12.8006	10.7487	273.661	-0.0189682	0.136168	-0.1393	0.889213	0.947122	NOT
ENSMUSG00000004668	Abca13	0.0110365	0.00521332	0.00993941	0	0.0153334	0	0.0320675	0	1.64167	0.515429	1.42367	0.362042	0.717321	NA	NOT
ENSMUSG00000004677	Myo9b	8.03486	8.52428	10.1149	10.2205	8.49176	7.01995	12.06	8.19497	643.52	0.109303	0.112561	0.971052	0.331522	0.544556	NOT
ENSMUSG00000004698	Hdac9	0.322969	0.201103	0.297474	0.303723	0.156369	0.227535	0.44077	0.226407	37.9167	0.149823	0.303816	0.493136	0.621917	0.785174	NOT
ENSMUSG00000004707	Ly9	1.54791	1.83575	3.32197	2.69382	0.915135	0.915302	4.65708	1.19	64.1038	1.18062	0.285854	4.13013	3.63e-05	0.00049931	UP
ENSMUSG00000004709	Cd244a	0.268041	0.211024	0.301744	0.343907	0.206888	0.23876	0.432675	0.216534	12.703	0.211839	0.425307	0.498085	0.618424	0.782758	NOT
ENSMUSG00000004730	Adgre1	16.0444	16.2383	23.8099	19.9707	16.6054	13.2671	30.7532	13.4875	568.124	0.344205	0.165146	2.08425	0.0371376	0.12321	NOT
ENSMUSG00000004748	Mtfp1	9.21193	9.0581	8.23976	10.7941	10.2155	8.44007	8.67924	10.7139	157.451	-0.316271	0.168506	-1.8769	0.0605312	0.175051	NOT
ENSMUSG00000004768	Rab23	0.972797	1.50276	1.91794	1.53065	0.840146	1.37708	1.90983	1.04267	107.683	0.447408	0.195137	2.29279	0.0218599	0.0830687	NOT
ENSMUSG00000004771	Rab11a	19.8389	18.777	22.9482	21.7878	17.6335	19.5329	26.6888	17.3553	583.465	0.0219271	0.114824	0.190963	0.848554	0.924813	NOT
ENSMUSG00000004788	Eif2b2	10.5736	17.7406	11.9682	15.0119	11.8806	11.7346	13.2067	11.4569	232.531	0.104357	0.177329	0.588493	0.556201	0.735825	NOT
ENSMUSG00000004789	Dlst	46.2704	42.1743	46.6886	33.9996	42.1285	44.7579	44.4611	41.8215	3927.94	-0.314785	0.120092	-2.6212	0.00876208	0.041639	NOT
ENSMUSG00000004791	Pgf	0.0375177	0.0354445	0.0337882	0.108307	0.0347497	0	0	0.0330636	0.978923	0.509842	1.56459	0.325863	0.744528	NA	NOT
ENSMUSG00000004798	Ulk2	14.6506	6.57621	12.1932	10.5033	11.3081	13.4397	9.91855	13.104	663.996	-0.675767	0.174292	-3.87721	0.000105662	0.0012051	DOWN
ENSMUSG00000004814	Ccl24	5.55082	2.62204	4.46883	6.7982	4.05071	3.23637	7.08671	3.55769	56.9602	0.0872856	0.304961	0.286219	0.77471	0.881253	NOT
ENSMUSG00000004815	Dgkq	2.89366	3.39215	2.74245	3.00319	3.90099	2.60725	2.59717	2.91062	208.281	-0.310489	0.187181	-1.65877	0.0971631	0.244752	NOT
ENSMUSG00000004821	Tmed11	0	0	0	0	0	0	0	0.125798	0.122645	-1.0051	3.53381	-0.284424	0.776085	NA	NOT
ENSMUSG00000004837	Grap	2.4905	5.05008	3.9935	3.50716	2.9819	2.20762	3.88292	3.6402	58.8386	0.290981	0.247246	1.17689	0.23924	0.44406	NOT
ENSMUSG00000004842	Pou1f1	0	0	0	0	0	0.0299202	0.0542206	0	0.361418	0.399702	2.98906	0.133722	0.893623	NA	NOT
ENSMUSG00000004843	Chmp2b	19.4328	34.6364	32.3056	37.4538	21.2431	22.04	36.384	20.511	506.393	0.510261	0.116419	4.38297	1.17e-05	0.00019462	UP
ENSMUSG00000004846	Plod3	4.77206	4.48559	5.38296	5.33421	6.0719	5.5904	5.20544	5.01264	227.125	-0.321847	0.143458	-2.24348	0.0248656	0.0913599	NOT
ENSMUSG00000004849	Ap1s1	12.7842	14.6057	17.5379	22.2199	15.9257	13.2945	20.6365	11.8342	333.966	0.223243	0.1601	1.3944	0.163197	0.346388	NOT
ENSMUSG00000004864	Mapk13	0.311182	0.457312	0.778468	0.365988	0.512398	0.517419	1.13858	0.487536	16.7261	0.309096	0.427863	0.722417	0.470038	0.669501	NOT
ENSMUSG00000004865	Srpk1	2.55212	2.14504	2.82943	2.57441	2.17635	1.86256	2.86388	2.17157	281.686	-0.00522662	0.142082	-0.0367859	0.970656	0.985743	NOT
ENSMUSG00000004872	Pax3	0	0	0	0	0	0	0	0	0	NA	NA	NA	NA	NA	NA
ENSMUSG00000004880	Lbr	2.97391	5.27336	3.44057	4.66683	3.51729	2.81206	5.20673	2.3386	169.212	0.425557	0.19658	2.1648	0.0304029	0.106284	NOT
ENSMUSG00000004885	Crabp2	0	0	0	0.079278	0	0	0	0	0.117714	0.43757	3.53381	0.123824	0.901455	NA	NOT
ENSMUSG00000004891	Nes	0.203704	0.224522	1.02429	0.735076	0.471688	0.0907258	1.18376	0.239361	30.116	1.36698	0.497431	2.74808	0.0059945	0.0308265	UP
ENSMUSG00000004892	Bcan	0	0.0253187	0	0	0	0	0	0	0.121042	0.43757	3.53381	0.123824	0.901455	NA	NOT
ENSMUSG00000004894	Hapln2	0	0	0	0.0442031	0	0	0	0	0.117714	0.43757	3.53381	0.123824	0.901455	NA	NOT
ENSMUSG00000004895	Prcc	11.6749	11.7651	12.4303	13.1319	13.0243	10.4827	13.1167	11.9808	244.727	-0.15403	0.130446	-1.18079	0.237685	0.44209	NOT
ENSMUSG00000004896	Rrnad1	1.70017	1.94693	2.05701	1.75172	2.19508	1.67048	2.42841	2.10371	119.829	-0.163363	0.171287	-0.953736	0.340217	0.553576	NOT
ENSMUSG00000004897	Hdgf	48.8274	60.9564	65.3117	83.5015	63.8346	52.719	66.6035	57.4298	1703.92	0.0643438	0.142741	0.450772	0.652154	0.804079	NOT
ENSMUSG00000004902	Slc25a18	0.341959	0.538437	0.359293	0.383903	0.31673	0.365524	0.275997	0.80363	7.837	-0.474395	0.574814	-0.825301	0.409201	0.618085	NOT
ENSMUSG00000004929	Thop1	2.08829	1.95255	2.2103	2.94176	2.15356	2.09412	3.14853	1.89728	110.61	0.0580369	0.184846	0.313975	0.75354	0.869353	NOT
ENSMUSG00000004931	Apba3	11.5697	10.8592	12.3882	10.3718	17.0341	10.8766	8.76009	11.8236	327.999	-0.516656	0.192715	-2.68093	0.00734171	0.0361975	DOWN
ENSMUSG00000004933	Matk	0.142247	0.425557	0.427022	0.387831	0.35134	0.278758	0.688851	0.271612	15.8263	0.61857	0.408644	1.51371	0.130099	0.299527	NOT
ENSMUSG00000004934	Pias4	5.45306	6.71117	5.07026	6.24011	6.06089	5.86035	6.82305	4.75372	207.096	-0.0822138	0.160631	-0.511816	0.60878	0.775442	NOT
ENSMUSG00000004936	Map2k1	15.0957	13.6243	16.5455	16.628	15.4397	13.5268	17.1092	15.2849	498.583	-0.145761	0.110653	-1.31728	0.187745	0.381258	NOT
ENSMUSG00000004937	Sgta	26.9634	30.7684	36.7315	34.7651	31.0422	28.4167	39.0255	31.1379	883.414	0.0118155	0.0995593	0.118678	0.905531	0.955168	NOT
ENSMUSG00000004939	Nmrk2	0	0	0	0	0	0	0	0	0	NA	NA	NA	NA	NA	NA
ENSMUSG00000004945	Tmem242	13.755	15.9076	15.538	17.9145	14.6622	14.1326	17.7437	13.6373	269.311	0.00594496	0.124204	0.0478645	0.961824	0.982516	NOT
ENSMUSG00000004947	Dtx2	0.882834	0.995006	0.948509	1.1029	0.932465	0.844338	1.47009	0.682477	65.1114	0.176165	0.21685	0.812381	0.416573	0.624378	NOT
ENSMUSG00000004948	Zp3	0	0	0	0	0	0	0	0	0	NA	NA	NA	NA	NA	NA
ENSMUSG00000004951	Hspb1	10.0357	10.2795	30.9198	74.3093	4.20734	10.2756	31.6151	7.26161	208.501	1.95852	0.604049	3.24232	0.00118561	0.00853731	UP
ENSMUSG00000004952	Rasa4	0.552936	0.976027	1.23182	1.19018	0.714302	0.653255	1.56432	0.500115	63.9203	0.777707	0.221669	3.50842	0.000450782	0.00397014	UP
ENSMUSG00000004961	Syt5	0	0	0.0824261	0.0440359	0	0	0.0886438	0	0.54209	2.43759	2.21615	1.09992	0.271368	NA	NOT
ENSMUSG00000004980	Hnrnpa2b1	49.9243	46.5561	54.4514	52.0685	50.8988	50.1289	58.5589	47.7002	3223.76	-0.16233	0.0825278	-1.96697	0.0491864	0.151192	NOT
ENSMUSG00000004988	Fxyd4	0	0.0525781	0.100242	0.0535542	0	0	0	0	0.454884	2.17075	2.36565	0.917615	0.35882	NA	NOT
ENSMUSG00000004994	Ccdc130	2.34484	2.71179	2.14816	2.41201	2.39652	2.07429	3.05416	2.03083	61.4165	-0.0305253	0.212464	-0.143673	0.885759	0.945015	NOT
ENSMUSG00000004996	Mri1	10.0828	10.3115	9.11044	10.0867	11.0957	9.10582	8.05729	10.4107	308.952	-0.355689	0.156988	-2.26571	0.023469	0.0874872	NOT
ENSMUSG00000005034	Prkacb	9.57279	8.83267	10.0301	9.31923	7.48653	9.7547	10.3177	9.81501	787.299	-0.178751	0.1199	-1.49083	0.136005	0.307613	NOT
ENSMUSG00000005043	Sgsh	3.05965	3.75309	3.06661	3.6803	2.9939	3.11225	3.7042	2.82688	137.705	-0.00340384	0.159664	-0.0213187	0.982991	0.991046	NOT
ENSMUSG00000005045	Chd5	0.0113653	0.0322118	0.0102355	0.0218732	0.0210536	0.0364456	0.0550381	0.010016	2.21512	0.341104	1.02558	0.332596	0.73944	NA	NOT
ENSMUSG00000005054	Cstb	37.2077	64.5015	66.6927	81.3416	56.5454	46.9153	81.1701	42.8185	337.51	0.425124	0.157304	2.70257	0.00688061	0.0344173	NOT
ENSMUSG00000005057	Sh2b2	0.664846	0.894576	0.889061	0.87241	0.42919	0.516845	1.46346	0.49714	38.9267	0.706142	0.277443	2.54518	0.0109221	0.0491625	UP
ENSMUSG00000005069	Pex5	45.2173	49.373	45.1006	48.5619	54.571	41.4834	36.5443	42.5999	1725.97	-0.271178	0.163781	-1.65573	0.0977759	0.245839	NOT
ENSMUSG00000005078	Jkamp	9.06267	9.44099	12.2062	12.8087	8.99361	8.60604	13.2445	9.3773	266.247	0.149646	0.131533	1.13771	0.255243	0.46277	NOT
ENSMUSG00000005087	Cd44	4.51664	5.74003	8.16427	6.52715	4.1983	3.84857	12.3607	3.86711	383.978	0.723289	0.19053	3.7962	0.000146932	0.00160169	UP
ENSMUSG00000005089	Slc1a2	17.0756	14.1811	3.21156	4.76425	15.3319	15.7968	1.78314	18.4176	1496.89	-1.6648	0.653607	-2.54709	0.0108625	0.048973	DOWN
ENSMUSG00000005102	Eif2ak4	1.95715	2.7459	2.07828	1.92549	2.01567	2.3262	2.67358	1.89213	156.514	-0.0464395	0.176256	-0.263477	0.792183	0.892206	NOT
ENSMUSG00000005103	Wdr1	7.55139	7.88567	10.0633	8.53849	7.10762	7.37842	11.8063	7.28047	709.83	0.125984	0.115567	1.09014	0.275654	0.486335	NOT
ENSMUSG00000005107	Slc2a9	10.3064	6.21461	8.14337	7.42278	9.40711	11.177	8.09356	11.3866	445.337	-0.753444	0.122821	-6.13451	8.54e-10	5.56e-08	DOWN
ENSMUSG00000005124	Ccn4	0.587137	0.147918	0.740279	0.489658	0.344419	0.502078	0.454927	0.655413	26.1754	-0.444568	0.413318	-1.07561	0.282103	0.493761	NOT
ENSMUSG00000005125	Ndrg1	3.8143	2.58954	6.82564	4.878	3.76229	3.2123	8.30007	3.97264	286.508	0.337056	0.25303	1.33208	0.182835	0.374383	NOT
ENSMUSG00000005131	4930550C14Rik	0.0615506	0.0290747	0.027716	0.0296145	0.0285048	0.0328961	0.0298068	0.0271217	1.14312	-0.611547	1.33003	-0.459798	0.645661	NA	NOT
ENSMUSG00000005142	Man2b1	22.7435	25.0251	25.4322	23.8444	23.6171	20.1623	30.4393	25.9512	1882.31	-0.0737353	0.10475	-0.703919	0.481483	0.678455	NOT
ENSMUSG00000005148	Klf5	0.251291	0.15827	0.26403	0.161208	0.116376	0.0895361	0.547611	0.110729	10.081	0.709754	0.568795	1.24782	0.212097	0.411903	NOT
ENSMUSG00000005150	Wdr83	5.60415	5.58658	6.1609	6.62008	7.98292	5.28803	4.82885	7.35715	168.136	-0.420124	0.196779	-2.13501	0.0327604	0.112404	NOT
ENSMUSG00000005161	Prdx2	27.9248	30.7336	39.3956	37.5582	29.7012	30.8034	37.8367	32.0365	963.25	0.0215268	0.108085	0.199165	0.842134	0.921626	NOT
ENSMUSG00000005198	Polr2a	11.5587	14.6328	14.6568	11.9087	12.9756	12.3552	18.0612	14.166	925.536	-0.0406688	0.12565	-0.323667	0.74619	0.865412	NOT
ENSMUSG00000005202	Shbg	0	0	0.0651308	0	0	0	0	0	0.108064	0.43757	3.53381	0.123824	0.901455	NA	NOT
ENSMUSG00000005204	Senp3	11.5151	12.6919	14.0703	15.6977	13.5541	11.2509	13.999	10.9937	448.459	0.00611077	0.131577	0.0464426	0.962957	0.982999	NOT
ENSMUSG00000005220	Corin	0.423554	0.495422	0.962706	0.485211	0.205493	0.366505	0.566499	0.213297	23.3502	0.816324	0.39002	2.09303	0.0363464	0.121373	UP
ENSMUSG00000005225	Plekha8	9.06449	8.12293	10.9919	9.50057	10.4983	7.46214	11.8211	7.28954	621.26	-0.0217068	0.153038	-0.141839	0.887207	0.945961	NOT
ENSMUSG00000005232	G6pc2	0.331045	0.364877	1.19255	1.22114	0.357725	0.0589764	1.17563	0.388991	11.3492	1.51651	0.564979	2.68419	0.00727049	0.0359093	UP
ENSMUSG00000005233	Spc25	3.21139	6.26151	10.461	6.90375	3.60732	2.66581	11.0185	2.52905	169.493	1.26377	0.207468	6.09139	1.12e-09	7.01e-08	UP
ENSMUSG00000005237	Dnah2	0.0291058	0.0481205	0.124509	0.0280079	0.033698	0.0388894	0.0986642	0.0384755	7.55864	0.833192	0.615114	1.35453	0.175567	0.363891	NOT
ENSMUSG00000005251	Ripk4	2.97231	3.66767	3.60554	3.4439	3.56768	3.17714	4.43564	2.4056	116.094	0.0685842	0.179138	0.382858	0.701825	0.837427	NOT
ENSMUSG00000005262	Ufd1	12.8356	13.8586	16.1744	15.0102	13.68	12.7804	15.4726	12.817	581.368	-0.0339396	0.10439	-0.325125	0.745087	0.864826	NOT
ENSMUSG00000005267	Zfp287	0.128436	0.134821	0.205633	0.123591	0.171832	0.0610164	0.317896	0.0754588	10.7353	0.561963	0.51734	1.08625	0.277367	0.48831	NOT
ENSMUSG00000005268	Prlr	6.362	6.4733	6.14523	5.30895	7.81957	5.97314	3.94739	7.72799	928.016	-0.581382	0.193522	-3.00421	0.00266271	0.0161537	DOWN
ENSMUSG00000005299	Letm1	8.49866	8.25295	9.43262	8.30842	10.3701	8.22777	7.10528	9.01151	805.1	-0.367136	0.147464	-2.48967	0.0127862	0.055465	NOT
ENSMUSG00000005312	Ubqln1	62.3918	53.2459	69.3021	58.9204	56.5523	58.6853	67.4671	59.4506	2556.81	-0.182885	0.0991608	-1.84433	0.0651354	0.18482	NOT
ENSMUSG00000005320	Fgfr4	10.7622	9.61557	10.0524	7.48611	10.0537	10.9451	9.5003	11.5982	342.093	-0.489955	0.136924	-3.57829	0.000345845	0.00320853	NOT
ENSMUSG00000005338	Cadm3	0.73631	1.1783	0.920243	1.30139	1.02994	0.803114	1.10609	0.953479	69.1114	0.105624	0.220253	0.47956	0.63154	0.790985	NOT
ENSMUSG00000005339	Fcer1a	0	0	0	0	0	0	0	0	0	NA	NA	NA	NA	NA	NA
ENSMUSG00000005354	Txn2	39.7297	42.2291	47.0622	47.023	39.5554	41.693	51.615	44.1369	1767.78	-0.0654713	0.0842632	-0.776986	0.437167	0.642487	NOT
ENSMUSG00000005355	Casp14	0	0	0	0	0	0	0	0	0	NA	NA	NA	NA	NA	NA
ENSMUSG00000005357	Slc1a6	0	0.0956276	0.0455795	0.0487015	0	0	0.196071	0	0.884358	3.13829	1.75883	1.7843	0.0743741	NA	NOT
ENSMUSG00000005360	Slc1a3	0.0765471	0.120529	0.195324	0.184149	0.106349	0.0818222	0.111207	0.0674595	9.4445	0.638005	0.508895	1.25371	0.209949	0.409619	NOT
ENSMUSG00000005362	Crbn	5.44413	6.4549	5.75991	6.36459	5.44703	6.13611	6.61743	5.43018	396.975	-0.0819247	0.120767	-0.678371	0.497537	0.691139	NOT
ENSMUSG00000005364	Il5ra	0	0	0.0548739	0.0293162	0.0282177	0	0.0590132	0	0.673788	1.72008	1.93389	0.889436	0.373769	NA	NOT
ENSMUSG00000005370	Msh6	3.95959	3.83549	3.52084	3.71377	3.01753	3.99137	4.29614	3.59994	155.447	-0.172792	0.156958	-1.10088	0.27095	0.481083	NOT
ENSMUSG00000005371	Fbxo11	9.56123	10.9986	10.8192	10.4877	8.4658	10.5643	13.4107	9.49576	437.302	0.0100576	0.119753	0.0839867	0.933067	0.96792	NOT
ENSMUSG00000005373	Mlxipl	18.1523	15.4213	15.7988	17.7893	21.9499	17.4272	13.9048	19.5676	939.032	-0.535412	0.14156	-3.78222	0.000155437	0.00167747	DOWN
ENSMUSG00000005374	Tbl2	4.24286	4.54547	4.57032	4.0161	4.97007	4.19436	4.48534	4.24014	332.188	-0.250556	0.129653	-1.93251	0.0532967	0.159833	NOT
ENSMUSG00000005378	Bud23	7.33383	7.65789	7.41591	7.33577	9.56348	7.11719	7.75725	8.78763	256.445	-0.370181	0.144569	-2.56058	0.0104497	0.0476726	NOT
ENSMUSG00000005397	Nid1	10.2278	16.8948	24.4688	20.5596	9.88007	9.49062	35.0962	8.88916	1073.92	1.06189	0.169766	6.25503	3.97e-10	2.92e-08	UP
ENSMUSG00000005410	Mcm5	0.35459	2.42228	1.91605	1.70608	0.909497	0.233247	2.95879	0.528835	49.6352	1.88117	0.345457	5.44547	5.17e-08	1.92e-06	UP
ENSMUSG00000005413	Hmox1	24.445	47.8337	49.5197	49.44	26.0982	26.196	98.7388	29.1623	703.139	0.937772	0.194281	4.82688	1.39e-06	3.19e-05	UP
ENSMUSG00000005417	Mprip	11.2861	11.7279	12.6813	12.0951	11.7554	11.6096	13.7883	13.4609	1566.36	-0.18746	0.0913407	-2.05232	0.040139	0.13006	NOT
ENSMUSG00000005442	Cic	4.20039	6.92699	5.50751	6.75015	5.58584	4.53509	7.78798	5.00711	562.377	0.228541	0.14117	1.6189	0.105468	0.259014	NOT
ENSMUSG00000005447	Pafah1b3	0.775371	1.02553	1.86212	1.44251	1.34058	0.663043	1.80233	0.865538	24.0174	0.486279	0.347388	1.39981	0.161569	0.344189	NOT
ENSMUSG00000005465	Il27ra	0.623255	0.794899	1.01034	0.809657	0.865909	0.366413	0.965824	0.466873	24.2361	0.367194	0.342001	1.07366	0.282974	0.494471	NOT
ENSMUSG00000005469	Prkaca	29.9863	29.0737	31.5392	32.0988	29.8418	33.6905	30.7809	33.6405	748.492	-0.289652	0.108309	-2.67432	0.00748815	0.0367582	NOT
ENSMUSG00000005470	Asf1b	0.139753	0.968219	0.671254	0.493097	0.302031	0.149383	1.08283	0.164215	10.4847	1.82381	0.547852	3.32902	0.000871527	0.00673605	UP
ENSMUSG00000005474	Myl10	0	0	0	0	0	0	0	0	0	NA	NA	NA	NA	NA	NA
ENSMUSG00000005481	Ddx39	3.61285	5.74856	5.65118	7.3801	4.54002	3.81666	7.162	3.38875	249.228	0.503158	0.155602	3.23361	0.00122235	0.00871621	UP
ENSMUSG00000005483	Dnajb1	6.25473	6.77619	11.1741	10.402	9.06772	7.15812	9.81113	8.02859	260.607	0.068968	0.179814	0.383553	0.70131	0.837295	NOT
ENSMUSG00000005493	Msh4	0	0.0447695	0.0426775	0	0	0.0337692	0.0305979	0.0139207	1.32455	1.09939	1.48848	0.738598	0.460151	NA	NOT
ENSMUSG00000005501	Usp40	5.39477	4.3599	6.34579	5.42082	5.77856	5.04082	6.24688	5.43349	623.745	-0.208327	0.124819	-1.66904	0.0951102	0.241275	NOT
ENSMUSG00000005503	Evx1	0	0	0	0	0	0	0	0	0	NA	NA	NA	NA	NA	NA
ENSMUSG00000005505	Kbtbd4	2.29	1.73732	1.46865	2.20362	1.34976	1.89149	2.08351	2.01813	56.5505	-0.261753	0.244463	-1.07073	0.284292	0.495751	NOT
ENSMUSG00000005506	Celf1	20.4004	17.1533	20.1028	20.4499	18.1787	19.7662	20.745	19.1831	1576.71	-0.234224	0.0960919	-2.4375	0.0147893	0.0619696	NOT
ENSMUSG00000005510	Ndufs3	38.7549	42.2825	42.1081	40.2765	46.0391	39.6082	42.8144	43.1441	874.728	-0.24836	0.10794	-2.30091	0.0213965	0.0817871	NOT
ENSMUSG00000005514	Por	176.277	301.035	214.421	267.162	258.907	205.015	237.783	233.43	9093.53	-0.0144354	0.168444	-0.0856984	0.931706	0.967238	NOT
ENSMUSG00000005533	Igf1r	0.700536	0.943712	0.78278	0.661628	0.618812	0.582409	1.26902	0.411579	117.265	0.399941	0.229436	1.74315	0.0813076	0.215981	NOT
ENSMUSG00000005534	Insr	24.2929	15.5848	18.2531	13.5868	18.6184	25.1624	16.3302	23.0777	2590.7	-0.764728	0.137665	-5.55497	2.78e-08	1.14e-06	DOWN
ENSMUSG00000005540	Fcer2a	0.105673	0.16639	0.126891	0.169479	0.195754	0.188259	0.0341158	0.155213	4.32642	-0.602625	0.745403	-0.808456	0.418828	0.626681	NOT
ENSMUSG00000005547	Cyp2a5	132.451	178.789	118.244	277.611	55.5731	74.9172	166.651	90.7515	2647.35	0.827967	0.385816	2.14601	0.0318719	0.110163	UP
ENSMUSG00000005553	Atp4a	0.173752	0.109434	0.365121	0.557328	0.107289	0.309544	0.841421	0.178645	11.2461	1.00662	0.592568	1.69875	0.0893666	0.231299	NOT
ENSMUSG00000005566	Trim28	17.6284	20.6879	22.2217	23.4414	20.3552	19.2072	24.9128	19.3214	828.724	0.00217433	0.0975106	0.0222984	0.98221	0.990732	NOT
ENSMUSG00000005575	Ube2m	17.7441	19.7321	22.5554	23.967	23.4113	18.1272	22.0192	17.2665	462.868	-0.043835	0.142845	-0.306871	0.758941	0.872496	NOT
ENSMUSG00000005580	Adcy9	10.9605	13.2653	5.66213	5.3038	8.96783	12.0519	6.23133	11.8941	473.115	-0.750535	0.281028	-2.67068	0.00756974	0.0370724	DOWN
ENSMUSG00000005583	Mef2c	0.512862	0.54345	0.661612	0.566877	0.359478	0.52598	0.818918	0.403113	81.0874	0.269701	0.207211	1.30158	0.193061	0.387432	NOT
ENSMUSG00000005609	Ctr9	5.43208	5.63352	7.43009	6.52415	5.34655	5.58813	8.39933	5.06313	466.656	0.127179	0.121694	1.04507	0.295991	0.508512	NOT
ENSMUSG00000005610	Eif4g2	67.7203	63.725	76.8795	69.4649	59.5288	68.4018	81.6516	65.6476	6693.01	-0.095477	0.09218	-1.03577	0.300311	0.512821	NOT
ENSMUSG00000005611	Mrvi1	0.558369	0.437083	1.0632	0.629417	0.591055	0.528636	1.43697	0.393663	44.4486	0.505533	0.335599	1.50636	0.131975	0.302269	NOT
ENSMUSG00000005615	Pcyt1a	16.149	15.4232	15.47	16.5155	14.2226	15.4242	15.4557	16.2649	1109.88	-0.227388	0.106968	-2.12576	0.0335231	0.114339	NOT
ENSMUSG00000005621	Zfp592	6.87691	8.81523	7.17258	5.68427	7.94832	7.82202	7.3863	8.77993	539.749	-0.356401	0.162273	-2.19631	0.0280701	0.100143	NOT
ENSMUSG00000005625	Psmd4	55.5042	73.6537	70.3865	63.7119	66.5337	55.1831	57.3637	61.2203	1692.09	-0.085955	0.144484	-0.594908	0.551905	0.732383	NOT
ENSMUSG00000005628	Tmod4	0.190298	0.179782	0.057127	0.18312	0.176258	0.406824	0.184309	0.111804	3.1231	-0.790956	0.875619	-0.903311	0.366361	0.579175	NOT
ENSMUSG00000005640	Insrr	0	0	0.0171661	0	0	0	0	0.016798	0.230709	-0.283769	3.42151	-0.0829368	0.933902	NA	NOT
ENSMUSG00000005649	Cabp5	0	0	0.038831	0	0	0	0	0	0.108064	0.43757	3.53381	0.123824	0.901455	NA	NOT
ENSMUSG00000005656	Snx6	9.22752	7.72229	12.5962	8.8445	6.89795	9.43626	13.5464	8.74033	272.561	0.0540803	0.181495	0.297971	0.765725	0.876593	NOT
ENSMUSG00000005667	Mthfd2	0.406045	0.590165	0.759492	0.781458	0.433948	0.267093	0.72603	0.330313	17.421	0.736475	0.372249	1.97845	0.0478784	0.148252	UP
ENSMUSG00000005672	Kit	1.88225	2.03227	3.33525	2.59926	1.83395	1.80293	3.3264	1.58339	191.741	0.410704	0.17043	2.40981	0.0159609	0.0657669	NOT
ENSMUSG00000005674	Tomm40l	2.77852	3.28624	1.85286	1.85731	4.87202	4.0129	2.09534	4.07486	156.82	-1.02861	0.248059	-4.14661	3.37e-05	0.000471259	DOWN
ENSMUSG00000005677	Nr1i3	9.40103	6.48049	5.64434	4.63006	13.1869	10.2335	4.66012	12.6122	365.139	-1.32357	0.183401	-7.21678	5.32e-13	9.25e-11	DOWN
ENSMUSG00000005681	Apoa2	2457.15	2360.65	1822.56	2236.63	2797.92	2403.4	1760.46	2302.71	11815.6	-0.521486	0.156318	-3.33605	0.000849778	0.0065891	DOWN
ENSMUSG00000005682	Pan2	4.55093	5.50184	4.87425	5.31945	5.10822	4.56223	6.23802	5.67608	422.292	-0.111819	0.124743	-0.896397	0.370041	0.582806	NOT
ENSMUSG00000005683	Cs	24.3497	31.3547	39.8526	43.5617	25.8	22.3008	42.7493	23.3025	1713.67	0.464128	0.116914	3.96983	7.19e-05	0.000889527	NOT
ENSMUSG00000005686	Ampd3	0.445178	0.82287	0.784417	0.78227	0.501972	0.393099	1.2935	0.4435	35.4985	0.780899	0.279221	2.79671	0.00516264	0.0273668	UP
ENSMUSG00000005687	Bcas2	6.97148	7.57066	7.70843	8.37967	6.89374	7.05411	7.80934	7.93668	316.305	-0.122653	0.123906	-0.989887	0.32223	0.535155	NOT
ENSMUSG00000005696	Sh2d1a	0	0.0186912	0	0.0571147	0	0.0211479	0.0766475	0.0523071	1.41178	0.748718	1.48048	0.505728	0.613048	NA	NOT
ENSMUSG00000005698	Ctcf	9.12097	10.84	9.9298	10.0277	8.6141	9.6058	11.0044	11.0796	465.478	-0.126177	0.123892	-1.01844	0.308469	0.521477	NOT
ENSMUSG00000005699	Pard6a	1.85883	1.56099	1.92206	3.11369	1.91299	1.39821	1.93369	2.00219	29.5586	-0.0021611	0.318085	-0.0067941	0.994579	0.997407	NOT
ENSMUSG00000005705	Agrp	0	0.20315	0.290485	0	0.0995838	0.114925	0.208265	0.379007	1.54997	-0.0256469	1.29923	-0.01974	0.984251	NA	NOT
ENSMUSG00000005716	Pvalb	0	0	0	0	0	0	0	0	0	NA	NA	NA	NA	NA	NA
ENSMUSG00000005718	Tfap4	1.15729	2.22717	1.96869	1.81481	1.11161	1.42031	1.45298	1.7376	38.9128	0.221331	0.285634	0.774875	0.438413	0.643417	NOT
ENSMUSG00000005732	Ranbp1	7.25656	9.079	11.2453	11.1348	5.63127	7.12772	13.9297	8.81482	144.611	0.396357	0.17626	2.2487	0.0245315	0.0905469	NOT
ENSMUSG00000005763	Cd247	0.0817518	0.0386171	0.0736251	0.137669	0.151441	0.109232	0.197947	0.0720462	5.41892	-0.168945	0.683054	-0.247338	0.804647	0.900061	NOT
ENSMUSG00000005774	Rfx5	1.58507	2.09647	2.35537	2.09725	2.47746	1.77901	2.36034	1.58896	106.77	0.00987107	0.195668	0.0504481	0.959765	0.981387	NOT
ENSMUSG00000005779	Psmb4	85.2442	82.1686	76.9714	82.2436	101.24	81.2728	74.7216	77.0427	1554.03	-0.369466	0.133913	-2.75899	0.00579795	0.0300726	NOT
ENSMUSG00000005800	Mmp8	0.134739	1.27293	0.728069	0.259313	0.582391	0.384064	0.565492	0.47497	12.6042	0.608244	0.573519	1.06055	0.288896	0.500557	NOT
ENSMUSG00000005802	Slc30a4	4.29139	5.8749	5.20674	5.39131	3.1651	4.03497	8.29342	4.23714	259.584	0.395162	0.16596	2.38107	0.0172624	0.0697155	NOT
ENSMUSG00000005803	Sqor	19.1746	16.7041	19.7663	18.3743	18.8221	21.4937	19.9659	21.5752	764.727	-0.36694	0.103434	-3.54757	0.000388809	0.00352374	NOT
ENSMUSG00000005804	Bloc1s6	5.92196	5.17247	5.7861	5.05346	4.16553	4.50868	5.5462	5.39123	193.42	-0.139443	0.157386	-0.885992	0.375622	0.587651	NOT
ENSMUSG00000005813	Metap1	7.23499	7.30557	7.95906	8.1898	6.75885	6.9519	8.99646	5.93727	493.171	0.0190224	0.11432	0.166396	0.867845	0.936203	NOT
ENSMUSG00000005823	Gpr108	8.9049	12.3316	8.46523	10.2169	8.63564	10.1694	9.73037	10.6648	271.405	-0.154281	0.171258	-0.900865	0.36766	0.580496	NOT
ENSMUSG00000005824	Tnfsf14	0.176904	0.445675	0.584167	0.226975	0.163852	0.0630316	0.228449	0.155902	4.38759	1.16485	0.775166	1.50272	0.132912	0.303496	NOT
ENSMUSG00000005836	Gata6	1.99151	4.52183	2.96914	2.86653	2.66612	2.45075	4.24667	2.49251	185.441	0.355747	0.196183	1.81334	0.0697791	0.193235	NOT
ENSMUSG00000005846	Rsl1d1	25.902	35.225	33.0142	32.3514	25.4206	27.1714	36.0185	28.3105	651.791	0.106845	0.104891	1.01863	0.30838	0.5214	NOT
ENSMUSG00000005864	Cnga2	0	0	0.0316921	0	0	0	0.0681655	0.0310125	0.438957	0.952428	2.44739	0.38916	0.697158	NA	NOT
ENSMUSG00000005871	Apc	4.58876	4.96727	5.57506	4.99446	3.97479	4.26929	6.36215	4.71103	752.577	0.0653255	0.103931	0.628549	0.529645	0.7167	NOT
ENSMUSG00000005873	Reep5	6.8784	8.62087	13.6967	13.1049	7.81159	6.90905	14.0603	6.85379	286.311	0.540298	0.157966	3.42034	0.00062543	0.00516049	UP
ENSMUSG00000005881	Ergic3	24.2887	25.7117	30.1984	30.6362	30.2017	27.4445	30.9844	26.4735	571.853	-0.135004	0.116523	-1.1586	0.24662	0.452714	NOT
ENSMUSG00000005882	Uqcc1	5.40605	6.89487	7.07577	7.17894	6.7931	5.70154	7.08593	5.84414	373.918	0.00155677	0.126075	0.012348	0.990148	0.995107	NOT
ENSMUSG00000005883	Spo11	0	0.0787263	0.0250158	0	0	0.0296912	0.0269029	0	0.728484	1.78232	1.9394	0.919004	0.358093	NA	NOT
ENSMUSG00000005886	Ncoa2	6.11343	6.861	6.94172	6.57296	5.10132	6.16259	7.82952	6.4799	967.717	-0.00953897	0.108327	-0.088057	0.929831	0.966169	NOT
ENSMUSG00000005891	Prl4a1	0	0	0	0	0	0	0	0	0	NA	NA	NA	NA	NA	NA
ENSMUSG00000005892	Trh	0	0	0	0	0	0	0.0762183	0	0.104124	0.43757	3.53381	0.123824	0.901455	NA	NOT
ENSMUSG00000005893	Nr2c2	2.05649	2.00486	1.53025	1.88068	1.7967	2.19041	2.4438	1.76736	279.914	-0.246156	0.158663	-1.55144	0.120797	0.284833	NOT
ENSMUSG00000005897	Nr2c1	4.30265	5.91866	4.23688	5.20957	3.91952	4.59916	6.45693	4.95856	216.445	0.0437347	0.162887	0.268497	0.788317	0.889473	NOT
ENSMUSG00000005899	Smpd4	2.67643	3.07524	3.14869	3.36436	2.54597	2.57736	3.63141	2.81555	255.299	0.0644122	0.119868	0.537357	0.591021	0.763202	NOT
ENSMUSG00000005907	Pex1	5.13229	4.42144	5.25669	4.75653	4.91923	4.17068	5.36802	4.87518	481.341	-0.200186	0.113835	-1.75857	0.0786507	0.210803	NOT
ENSMUSG00000005917	Otx1	0	0	0	0	0	0	0	0	0	NA	NA	NA	NA	NA	NA
ENSMUSG00000005936	Kctd20	7.72883	9.52515	9.44375	9.91639	7.59716	8.26144	10.9789	8.38215	666.212	0.0671715	0.0968996	0.693208	0.488179	0.682867	NOT
ENSMUSG00000005947	Itgae	0.237751	0.269536	0.492469	0.183026	0.176168	0.127068	0.575672	0.16762	11.7067	0.832005	0.499562	1.66547	0.0958191	0.242344	NOT
ENSMUSG00000005949	Ctns	6.03828	6.55423	6.16117	6.45956	5.83078	6.59172	7.49695	6.14227	207.453	-0.134663	0.131363	-1.02512	0.305308	0.518234	NOT
ENSMUSG00000005950	P2rx5	0.136427	0.0429625	0.0819098	0.218801	0.0842408	0	0.0880886	0.0400766	1.94703	0.468682	1.13604	0.412559	0.67993	NA	NOT
ENSMUSG00000005951	Shpk	17.8787	19.2692	13.3083	14.7114	22.4737	18.0187	11.9798	24.02	515.751	-0.707355	0.196202	-3.60523	0.000311876	0.00295188	DOWN
ENSMUSG00000005952	Trpv1	0.0295881	0	0	0	0	0.126508	0	0.0260754	0.877656	-3.38607	2.01305	-1.68206	0.0925576	NA	NOT
ENSMUSG00000005958	Ephb3	0.114802	0.154939	0.236319	0.315632	0.0911414	0.087652	0.333565	0.115625	11.0138	1.08126	0.482068	2.24297	0.0248987	0.0914217	UP
ENSMUSG00000005968	Tuft1	1.67721	2.97099	3.93355	3.83312	1.55347	1.15784	5.31322	2.12476	80.5328	1.03308	0.228068	4.52969	5.91e-06	0.000108824	UP
ENSMUSG00000005973	Rcn1	3.2715	4.57169	6.38364	6.52575	4.48208	2.69557	7.22824	3.93425	145.66	0.519909	0.192692	2.69813	0.00697294	0.0347451	UP
ENSMUSG00000005980	Dnase1	0.671217	0.267	0.477232	0.577909	0.39265	0.415379	0.479016	0.435864	13.7348	-0.341019	0.427109	-0.798436	0.424618	0.632313	NOT
ENSMUSG00000005981	Trap1	63.4943	64.7445	79.903	61.1807	70.3757	68.277	67.1536	79.5324	1712.34	-0.292196	0.125484	-2.32854	0.0198833	0.0778025	NOT
ENSMUSG00000005982	Naa60	19.7	18.0101	17.429	19.6806	18.97	19.9134	18.1834	20.7773	691.629	-0.361098	0.109416	-3.30023	0.000966049	0.00728947	NOT
ENSMUSG00000005983	1700037C18Rik	0.337508	0.382629	0.243166	0.227344	0.312607	0.21646	0.653772	0.327183	10.2319	0.0606506	0.502259	0.120756	0.903885	0.954612	NOT
ENSMUSG00000005983	Gm41410	0.337508	0.382629	0.243166	0.227344	0.312607	0.21646	0.653772	0.327183	10.2319	0.0606506	0.502259	0.120756	0.903885	0.954612	NOT
ENSMUSG00000005986	Ankrd13d	0.265643	0.418274	0.438601	0.298227	0.246045	0.567899	0.428805	0.429195	9.09567	-0.171857	0.512021	-0.335645	0.737139	0.85957	NOT
ENSMUSG00000005994	Tyrp1	0	0	0	0	0	0	0	0	0	NA	NA	NA	NA	NA	NA
ENSMUSG00000006005	Tpr	13.5001	12.7639	19.5782	14.0892	12.2446	13.6318	19.246	11.8151	1449.14	0.0999238	0.140543	0.710984	0.477094	0.674923	NOT
ENSMUSG00000006007	Pdc	0	0.030715	0.0292797	0	0	0	0.0314884	0	0.33323	1.72852	2.60784	0.662816	0.507449	NA	NOT
ENSMUSG00000006010	Odr4	10.4664	7.30306	10.7896	8.23107	7.1599	11.1024	10.7287	10.3943	374.03	-0.335055	0.17199	-1.9481	0.0514024	0.155984	NOT
ENSMUSG00000006014	Prg4	6.05642	19.7857	8.13572	8.61952	8.03727	6.17458	11.3619	7.80427	383.651	0.54033	0.271198	1.99238	0.0463291	0.144698	UP
ENSMUSG00000006019	Dhx34	2.77261	3.33581	3.32932	3.28372	3.05093	3.92624	3.60342	3.96799	150.194	-0.266715	0.168175	-1.58593	0.112754	0.27091	NOT
ENSMUSG00000006021	Kptn	3.42291	2.98738	3.4056	3.01147	3.38174	3.76333	2.84159	4.62537	110.931	-0.557045	0.183335	-3.0384	0.00237835	0.014792	DOWN
ENSMUSG00000006024	Napa	21.1441	23.1012	25.7006	24.2221	22.4352	22.1707	23.2092	26.8987	855.886	-0.19084	0.120748	-1.58048	0.113997	0.273214	NOT
ENSMUSG00000006050	Sra1	29.391	27.2702	27.6314	30.4897	31.9588	34.3281	28.9751	34.0723	670.483	-0.430008	0.111328	-3.86253	0.000112217	0.00127041	NOT
ENSMUSG00000006056	Calcoco2	0	0	0	0	0	0	0	0	0	NA	NA	NA	NA	NA	NA
ENSMUSG00000006057	Atp5g1	19.091	23.6919	29.474	22.9796	21.8104	20.0748	29.3351	23.1947	1103.14	0.0722095	0.114773	0.62915	0.529251	0.716481	NOT
ENSMUSG00000006058	Snf8	8.74728	10.032	9.05024	9.04374	10.0615	8.69775	8.07794	12.8719	247.249	-0.398353	0.176424	-2.25793	0.0239501	0.0889071	NOT
ENSMUSG00000006095	Tbcb	12.689	11.0602	11.4956	11.7743	10.4936	13.2405	13.7527	13.9782	170.211	-0.320657	0.14829	-2.16236	0.0305902	0.106784	NOT
ENSMUSG00000006127	Inpp5k	4.41131	5.9639	5.49685	5.10488	4.68465	5.02018	6.62971	5.63032	292.296	-0.0197696	0.134412	-0.147082	0.883068	0.943669	NOT
ENSMUSG00000006134	Crkl	13.1768	12.4487	13.326	13.7191	13.5251	12.3531	15.2727	10.0895	624.359	-0.0973392	0.126845	-0.767387	0.442851	0.647342	NOT
ENSMUSG00000006143	Upk3bl	0	0	0	0	0	0	0	0	0	NA	NA	NA	NA	NA	NA
ENSMUSG00000006154	Eps8l1	0.306749	0.170469	0.617513	0.746627	0.501384	0.3086	0.82138	0.651976	29.1221	0.136969	0.423882	0.323131	0.746596	0.865475	NOT
ENSMUSG00000006169	Clint1	18.7537	19.3121	23.3049	20.9522	18.704	18.9701	22.9781	18.3014	1349.47	-0.0396677	0.0912214	-0.434851	0.663671	0.811924	NOT
ENSMUSG00000006179	Prss16	0	0	0.023449	0	0	0	0.0504356	0.0229461	0.438957	0.952428	2.44739	0.38916	0.697158	NA	NOT
ENSMUSG00000006191	Cdkal1	1.18283	0.659224	1.02693	0.835234	0.85911	1.01875	1.05494	1.1024	119.064	-0.475555	0.185553	-2.56291	0.01038	0.0474163	NOT
ENSMUSG00000006200	Rhox6	0	0	0	0	0	0	0	0	0	NA	NA	NA	NA	NA	NA
ENSMUSG00000006204	Cdcp3	0	0	0	0	0	0	0	0.0208615	0.24529	-1.6663	3.53134	-0.471862	0.637025	NA	NOT
ENSMUSG00000006205	Htra1	0.643117	0.857759	1.66942	1.41973	0.56063	0.646999	1.46559	0.866819	27.1222	0.736491	0.324505	2.26958	0.0232328	0.0869941	UP
ENSMUSG00000006215	Zbtb17	2.16311	3.31749	2.50467	4.10896	3.51266	2.40226	3.21056	3.16892	112.699	-0.0229846	0.225058	-0.102128	0.918655	0.960551	NOT
ENSMUSG00000006216	Clcnkb	0	0	0	0	0	0	0	0	0	NA	NA	NA	NA	NA	NA
ENSMUSG00000006218	Fam131c	6.53635	7.10861	13.9635	8.92273	8.16601	5.60568	8.31816	5.89432	109.034	0.299552	0.24117	1.24208	0.214206	0.414458	NOT
ENSMUSG00000006219	Fblim1	0.733097	1.1774	4.09338	3.12747	0.882714	0.600773	6.27189	0.732206	86.6209	2.02355	0.366602	5.51974	3.39e-08	1.35e-06	UP
ENSMUSG00000006221	Hspb7	0	0.0371597	0.10627	0.0378496	0	0	0.0761908	0	0.771196	2.94254	1.80633	1.62902	0.103309	NA	NOT
ENSMUSG00000006235	Epor	0.876129	2.43141	1.38081	1.94963	1.57226	1.40476	1.69711	1.30294	29.7496	0.290233	0.325345	0.892078	0.372351	0.584806	NOT
ENSMUSG00000006241	Ccdc159	2.64427	0.942696	2.38141	1.9684	1.80222	2.82649	1.93286	2.55018	45.0507	-0.696649	0.292632	-2.38063	0.017283	0.0697817	DOWN
ENSMUSG00000006262	Mob1b	5.27435	5.81109	5.45472	5.64708	4.24772	4.60009	6.35737	4.02246	738.023	0.108501	0.123121	0.881252	0.378182	0.590005	NOT
ENSMUSG00000006269	Atp6v1b1	0	0	0	0	0	0	0	0	0	NA	NA	NA	NA	NA	NA
ENSMUSG00000006270	Vax1	0	0	0	0	0	0	0	0	0	NA	NA	NA	NA	NA	NA
ENSMUSG00000006273	Atp6v1b2	13.2626	15.2258	19.7099	16.4172	13.349	14.023	19.8644	15.2343	797.595	0.0961597	0.109309	0.879708	0.379017	0.591065	NOT
ENSMUSG00000006276	Eps15l1	3.60406	3.28276	4.2501	3.11042	3.45792	3.69695	4.69592	3.58924	238.206	-0.161001	0.144392	-1.11503	0.264838	0.473623	NOT
ENSMUSG00000006281	Tep1	3.43771	2.41967	4.26465	3.15468	2.9205	2.96889	4.36585	2.9092	299.729	-0.0468194	0.172752	-0.271021	0.786375	0.888407	NOT
ENSMUSG00000006288	Ttc5	3.67065	4.55625	3.76423	4.17675	3.87135	3.66585	5.06022	3.16403	154.104	0.0370231	0.158118	0.234148	0.81487	0.905787	NOT
ENSMUSG00000006289	Osgep	2.03123	2.9202	2.54513	3.50556	2.53576	2.73761	3.46417	2.80187	131.923	0.0466414	0.177857	0.26224	0.793136	0.892993	NOT
ENSMUSG00000006299	Aamp	26.1733	31.8981	28.734	34.8847	35.0361	26.866	27.4545	34.0578	1017.59	-0.230417	0.156717	-1.47027	0.141488	0.315652	NOT
ENSMUSG00000006301	Tmbim1	5.61819	7.07969	8.2288	10.8788	5.72167	5.58232	7.54127	5.96722	846.098	0.314897	0.156492	2.01222	0.0441963	0.139543	NOT
ENSMUSG00000006304	Arpc2	61.2339	58.1032	74.1563	69.8016	54.7314	61.6169	85.3021	61.6127	1268.43	0.00699222	0.107474	0.0650596	0.948127	0.975274	NOT
ENSMUSG00000006307	Kmt2b	5.16421	9.5325	5.90812	6.29095	6.39163	5.76273	7.13427	6.84168	606.925	0.0177153	0.184695	0.0959162	0.923587	0.962589	NOT
ENSMUSG00000006310	Zbtb32	1.38626	1.48428	0.665843	1.11164	1.54078	1.58058	1.11886	1.54747	29.9634	-0.713292	0.314416	-2.26863	0.0232911	0.0871128	DOWN
ENSMUSG00000006311	Etv2	0	0	0	0	0	0	0	0	0	NA	NA	NA	NA	NA	NA
ENSMUSG00000006313	Upk1a	0	0.434463	0.276107	0.221264	0.212973	0.163856	0.371169	0	2.7337	1.55546	1.04265	1.49183	0.135743	NA	NOT
ENSMUSG00000006315	Tmem147	62.5863	68.566	65.2737	73.7032	69.3085	60.3036	65.2648	56.0192	692.739	-0.109014	0.129027	-0.844886	0.398174	0.608966	NOT
ENSMUSG00000006333	Rps9	87.3211	142.552	94.9367	148.648	128.758	91.3998	117.323	103.405	2748.07	0.0539095	0.187295	0.287832	0.773475	0.880442	NOT
ENSMUSG00000006335	Tfpt	3.8995	8.22477	5.06361	9.16285	7.72757	4.26516	6.0604	5.19478	70.8124	0.194006	0.289581	0.669954	0.502887	0.69595	NOT
ENSMUSG00000006342	Susd2	1.7756	2.96554	4.7116	2.68497	1.90891	1.42347	4.20716	1.28537	83.0433	0.931437	0.237342	3.92445	8.69e-05	0.00102976	UP
ENSMUSG00000006344	Ggt5	0.66209	1.21626	1.20911	0.991069	0.732484	0.884646	1.44282	0.777982	54.9542	0.416833	0.223654	1.86374	0.0623587	0.178742	NOT
ENSMUSG00000006345	Ggt1	0	0.0904972	0.14378	0.184355	0.0591489	0.0341306	0.371103	0.196976	4.1343	1.127	0.89377	1.26095	0.207326	0.406336	NOT
ENSMUSG00000006356	Crip2	48.5157	78.2377	68.2731	66.2087	50.4632	47.5883	81.7655	57.5261	1233.63	0.279636	0.114409	2.44417	0.0145184	0.0610622	NOT
ENSMUSG00000006360	Crip1	0.525461	1.85031	2.4952	3.86126	1.50433	0.663795	3.46994	1.26294	40.6416	1.29204	0.354464	3.64505	0.000267344	0.00261708	UP
ENSMUSG00000006362	Cbfa2t3	0.832495	1.90479	2.64752	2.6411	1.71082	0.987194	2.16692	1.1922	137.371	0.736856	0.231945	3.17686	0.00148881	0.0101689	UP
ENSMUSG00000006369	Fbln1	0.448821	0.800925	1.70664	1.1757	0.369518	0.453097	1.64218	0.395537	34.6573	1.41798	0.317594	4.46476	8.02e-06	0.000140172	UP
ENSMUSG00000006373	Pgrmc1	420.641	384.708	409.937	464.316	379.829	339.917	369.968	351.888	6932.76	-0.117245	0.132821	-0.88273	0.377382	0.58912	NOT
ENSMUSG00000006378	Gcat	2.83249	3.58234	3.66181	3.56093	3.80833	3.46719	2.87609	4.42877	81.0105	-0.330913	0.215815	-1.53332	0.125197	0.29186	NOT
ENSMUSG00000006386	Tek	6.10213	7.14065	8.40984	7.38443	5.65193	6.0038	8.55172	5.33695	303.792	0.196186	0.121649	1.61273	0.106804	0.260776	NOT
ENSMUSG00000006389	Mpl	0.034521	0.0326134	0	0	0.0959224	0	0.0668692	0	0.866716	-0.7036	1.86731	-0.376799	0.706323	NA	NOT
ENSMUSG00000006390	Elovl1	10.5877	18.1558	19.0345	22.9526	13.3592	13.4954	21.7086	12.042	419.683	0.475105	0.135135	3.51577	0.000438483	0.00388006	NOT
ENSMUSG00000006392	Med8	11.5047	17.4521	12.1914	15.4711	12.7737	11.0174	13.2868	12.9854	381.883	0.0353632	0.16696	0.211807	0.832258	0.915875	NOT
ENSMUSG00000006395	Hyi	10.5512	14.1603	9.2803	12.6203	16.6228	12.5431	10.8877	15.0775	271.844	-0.462841	0.200736	-2.30572	0.0211263	0.0811037	NOT
ENSMUSG00000006398	Cdc20	0.641355	17.1309	10.1868	12.736	2.97019	0.934845	15.7552	1.23319	128.43	3.01608	0.351967	8.56921	1.04e-17	4.5e-15	UP
ENSMUSG00000006403	Adamts4	0.475507	0.534799	1.18275	1.22019	0.482371	0.363054	1.20618	0.179595	31.0319	1.20792	0.37271	3.24091	0.0011915	0.00855421	UP
ENSMUSG00000006411	Nectin4	0.145373	0.164808	0.288029	0.251802	0.215437	0.124313	0.506874	0.230607	8.33034	0.47402	0.548296	0.864533	0.387295	0.598793	NOT
ENSMUSG00000006412	Pfdn2	11.2456	14.8207	8.70984	16.3945	14.0615	9.37606	9.80253	12.19	224.857	-0.148381	0.239488	-0.619577	0.535536	0.721016	NOT
ENSMUSG00000006418	Rnf114	18.9528	24.8347	24.6387	24.6712	23.7768	22.4444	21.9082	24.9683	748.175	-0.150634	0.137301	-1.09711	0.272594	0.483138	NOT
ENSMUSG00000006423	C330007P06Rik	5.13468	4.03321	4.96777	4.84217	4.34821	4.98671	5.39934	4.99052	343.807	-0.269769	0.121039	-2.22877	0.025829	0.0941813	NOT
ENSMUSG00000006435	Neurl1a	0.0299049	0.11301	0.0673305	0.172662	0.0830959	0.0799144	0.260674	0.0658866	7.24938	0.968751	0.626905	1.54529	0.122275	0.287355	NOT
ENSMUSG00000006442	Srm	11.1025	27.8635	20.6725	29.7572	17.6648	12.4501	23.8152	14.2865	295.317	0.63706	0.193836	3.2866	0.00101404	0.00756695	UP
ENSMUSG00000006445	Epha2	17.4299	13.5829	20.566	23.2752	22.3599	18.5813	21.35	13.7794	840.737	-0.130755	0.18631	-0.701813	0.482796	0.679227	NOT
ENSMUSG00000006456	Rbm14	4.42898	6.42109	4.74129	5.25368	2.83801	4.13869	6.17809	4.49233	177.727	0.260433	0.189424	1.37486	0.169174	0.355366	NOT
ENSMUSG00000006457	Actn3	0.0375435	0.0354689	0.0676229	0.0361274	0.0347737	0	0.036362	0.0330864	0.955683	0.470657	1.47294	0.319536	0.74932	NA	NOT
ENSMUSG00000006462	A530013C23Rik	0.127833	0.18978	0.164465	0.158157	0.0676582	0.117122	0.0707486	0.177032	7.67925	0.0220193	0.57942	0.0380023	0.969686	0.985343	NOT
ENSMUSG00000006463	Zdhhc24	1.56872	2.15247	1.68188	1.61737	1.79893	1.43728	2.06197	1.54706	48.1236	-0.00884315	0.236361	-0.0374137	0.970155	0.985531	NOT
ENSMUSG00000006464	Bbs1	0.354814	0.603373	0.447361	0.546289	0.433801	0.439948	0.67355	0.650397	37.7636	0.0156919	0.280208	0.0560009	0.955341	0.979224	NOT
ENSMUSG00000006469	Slc34a3	0	0	0	0	0	0	0.0447354	0	0.104124	0.43757	3.53381	0.123824	0.901455	NA	NOT
ENSMUSG00000006471	Ndor1	1.1386	1.21676	1.27757	1.27527	1.29664	1.27692	1.95244	1.16792	73.2381	-0.0317076	0.203424	-0.15587	0.876136	0.939924	NOT
ENSMUSG00000006476	Nsmf	24.9594	22.8026	23.3798	21.8559	32.7814	23.2791	19.1969	28.3481	1166.93	-0.567012	0.152155	-3.72653	0.000194134	0.00201138	DOWN
ENSMUSG00000006488	Prl7a1	0	0	0	0	0	0	0	0	0	NA	NA	NA	NA	NA	NA
ENSMUSG00000006490	Prl8a9	0	0	0	0	0	0	0	0	0	NA	NA	NA	NA	NA	NA
ENSMUSG00000006494	Pdk1	12.0969	8.87553	6.53157	6.34573	10.4004	12.9155	6.72594	14.202	746.232	-1.03986	0.167013	-6.22621	4.78e-10	3.43e-08	DOWN
ENSMUSG00000006498	Ptbp1	20.8866	22.7716	25.4323	26.7984	18.3241	21.712	34.0716	22.2139	1074.58	0.132567	0.117426	1.12894	0.258924	0.46711	NOT
ENSMUSG00000006517	Mvd	0.527286	2.49074	1.47737	2.87525	1.73648	0.939371	3.12089	0.826109	29.9581	1.04491	0.383414	2.72527	0.00642496	0.0325144	UP
ENSMUSG00000006519	Cyba	10.9019	26.7389	22.5628	25.924	17.6707	9.9724	36.6511	11.5476	194.084	0.897415	0.206116	4.35394	1.34e-05	0.0002182	UP
ENSMUSG00000006522	Itih3	456.821	484.666	295.663	241.56	393.919	519.343	246.028	596.243	14429.9	-0.858417	0.238999	-3.59172	0.000328498	0.00308323	DOWN
ENSMUSG00000006526	Stimate	5.16854	5.18958	4.27247	4.34888	4.87972	4.59058	5.03006	4.62094	199.477	-0.280134	0.145504	-1.92526	0.0541966	0.161498	NOT
ENSMUSG00000006527	Sfmbt1	7.18778	7.1599	6.76854	6.22499	5.61798	6.20041	7.21805	5.67878	536.683	-0.0990961	0.130484	-0.759451	0.447583	0.65149	NOT
ENSMUSG00000006529	Itih1	290.856	167.107	154.86	124.029	271.082	282.793	88.6045	349.919	7070.52	-1.38691	0.209271	-6.62733	3.42e-11	3.53e-09	DOWN
ENSMUSG00000006538	Ihh	0.357329	0.438858	0.482712	0.997166	0.330966	0.190977	1.38433	0.157453	14.8925	1.39355	0.503434	2.76809	0.00563862	0.0294	UP
ENSMUSG00000006542	Prkag3	0.1479	0.0838365	0.0799188	0.0284643	0.164386	0.22133	0.0859474	0.0260683	3.81409	-1.24848	0.850807	-1.4674	0.142266	0.316541	NOT
ENSMUSG00000006546	Cryba2	0	0	0	0	0	0	0	0	0	NA	NA	NA	NA	NA	NA
ENSMUSG00000006567	Atp7b	8.33806	6.58024	8.45916	6.20294	8.87047	8.26837	7.97835	8.63188	496.251	-0.475856	0.12277	-3.87601	0.000106185	0.00120944	NOT
ENSMUSG00000006570	Defb2	0	0	0	0	0	0	0	0	0	NA	NA	NA	NA	NA	NA
ENSMUSG00000006574	Slc4a1	0.24495	0.0841507	0.200546	0.0642847	1.09314	0.285633	0.0215674	0.372866	14.736	-2.65631	0.664484	-3.99756	6.4e-05	0.000806912	DOWN
ENSMUSG00000006575	Rundc3a	5.9623	9.69126	7.53746	9.19409	7.95776	7.04612	7.46042	7.11473	217.449	0.0306733	0.176827	0.173465	0.862286	0.932577	NOT
ENSMUSG00000006576	Slc4a3	0.0633294	0.167523	0.307983	0.182822	0.0703884	0.162465	0.49069	0.0781352	14.7414	1.35293	0.495163	2.7323	0.00628947	0.0319824	UP
ENSMUSG00000006585	Cdt1	1.63024	2.68707	2.28037	2.80372	2.1525	2.29873	2.78833	2.01749	69.4488	0.133694	0.207498	0.644312	0.519373	0.708763	NOT
ENSMUSG00000006586	Runx1t1	0.0410531	0.0517127	0.135564	0.118514	0.050699	0.0585095	0.159044	0.048239	6.03883	0.964765	0.63773	1.51281	0.130328	0.2998	NOT
ENSMUSG00000006587	Snai3	0	0.695238	0.18075	0.450638	0.681611	0	0.583154	0.117916	5.11073	0.986194	0.977861	1.00852	0.313204	0.525551	NOT
ENSMUSG00000006589	Aprt	37.1588	52.1803	48.4058	52.6299	50.3455	44.6214	57.8051	37.1453	728.915	0.0667368	0.135475	0.492614	0.622285	0.785315	NOT
ENSMUSG00000006599	Gtf2h1	10.2198	11.724	12.3595	15.9456	10.5138	10.846	14.6351	12.1909	348.211	0.0689598	0.136975	0.50345	0.614648	0.779853	NOT
ENSMUSG00000006611	Hfe	22.3804	23.2465	24.714	22.4751	19.7972	19.8161	25.3084	24.1302	774.396	-0.0965885	0.108365	-0.891329	0.372753	0.585219	NOT
ENSMUSG00000006638	Abhd1	0.402788	0.456636	0.290198	1.00775	0.522299	0.688872	0.468134	0.283975	6.66302	-0.0113858	0.630701	-0.0180526	0.985597	0.992582	NOT
ENSMUSG00000006641	Slc5a6	2.78357	4.56338	3.58825	2.83613	2.80569	1.63355	3.11886	2.6455	113.406	0.275915	0.238574	1.15652	0.247469	0.453827	NOT
ENSMUSG00000006642	Tcf23	0.0264611	0	0.119153	0.101852	0.0245088	0.0282846	0.230655	0.0699589	2.74343	1.28555	1.06551	1.20651	0.227623	NA	NOT
ENSMUSG00000006649	Nphs1	0	0	0	0	0	0	0	0	0	NA	NA	NA	NA	NA	NA
ENSMUSG00000006651	Aplp1	0.3249	0.136421	0.617717	0.590552	0.20062	0.192939	0.839134	0.127257	10.3651	1.0973	0.57939	1.89388	0.0582407	0.170209	NOT
ENSMUSG00000006673	Qrich1	7.249	7.94001	9.29089	8.85513	6.625	6.46938	11.737	8.15824	618.915	0.149345	0.122815	1.21602	0.223978	0.426104	NOT
ENSMUSG00000006675	P4htm	0.0279984	0.0529025	0.302582	0.188596	0.0518655	0.0299279	0.29829	0.0493489	4.3124	2.11714	0.881633	2.40138	0.0163333	0.0669415	UP
ENSMUSG00000006676	Usp19	14.835	15.1978	17.3545	14.5431	16.9467	14.9819	16.0295	16.4104	1066.68	-0.249587	0.108006	-2.31086	0.0208406	0.0802996	NOT
ENSMUSG00000006678	Pola1	0.321316	0.490367	0.645529	0.77299	0.309057	0.317039	0.622407	0.261387	38.2934	0.818956	0.271384	3.0177	0.00254701	0.0156014	UP
ENSMUSG00000006699	Cdc42	62.7191	66.6773	88.5958	80.636	57.5476	61.5068	101.005	49.448	1979.84	0.282967	0.127641	2.2169	0.0266302	0.0962489	NOT
ENSMUSG00000006705	Pknox1	3.45609	2.96828	3.89066	3.46177	3.57941	3.71105	3.49947	3.50265	233.421	-0.293682	0.134505	-2.18343	0.0290041	0.102628	NOT
ENSMUSG00000006711	D130043K22Rik	0.928947	0.702091	0.892376	0.536344	1.52962	0.595778	0.979685	0.782277	44.175	-0.564561	0.321185	-1.75774	0.0787916	0.210991	NOT
ENSMUSG00000006715	Gmnn	4.75801	8.99017	5.28933	8.37014	3.8561	3.65549	10.0086	4.65176	84.5142	0.694322	0.23124	3.0026	0.00267686	0.0162316	UP
ENSMUSG00000006717	Acot13	53.725	32.7771	69.6101	61.5592	51.2527	42.5619	74.8611	48.5078	381.958	0.0186209	0.203644	0.0914385	0.927144	0.964507	NOT
ENSMUSG00000006720	Zfp184	0.0620062	0.146449	0.0837635	0.0596673	0	0.0331396	0.270246	0.0546448	2.78507	1.62875	1.02903	1.5828	0.113468	NA	NOT
ENSMUSG00000006724	Cyp27b1	0	0	0.0762137	0.081434	0.0391913	0	0.122944	0.0745793	1.14092	0.969048	1.53445	0.631528	0.527696	NA	NOT
ENSMUSG00000006728	Cdk4	10.9283	17.7668	16.1818	17.1611	15.4624	12.7922	17.9219	15.5394	477.106	0.0873354	0.143206	0.609858	0.541956	0.72506	NOT
ENSMUSG00000006731	B4galnt1	23.8387	29.82	22.6333	22.5754	32.4773	26.0208	20.6758	27.3167	858.219	-0.432691	0.174387	-2.48121	0.0130937	0.0565371	NOT
ENSMUSG00000006732	Mettl1	3.74661	5.84029	3.88029	3.85765	4.92767	4.72566	4.82616	4.7546	127.512	-0.225533	0.2002	-1.12654	0.259937	0.468337	NOT
ENSMUSG00000006736	Tspan31	137.669	96.4673	150.821	123.396	141.175	143.918	105.775	120.888	2698.87	-0.437856	0.15682	-2.79209	0.00523696	0.0276825	NOT
ENSMUSG00000006740	Kif5b	10.426	11.8482	13.175	11.7399	9.73266	9.81709	14.9486	9.69337	862.167	0.127989	0.0956353	1.3383	0.180798	0.371083	NOT
ENSMUSG00000006763	Saal1	0.687451	0.764074	0.813345	0.843114	0.674187	0.850092	0.92692	1.00973	63.3795	-0.197711	0.21514	-0.918987	0.358102	0.57101	NOT
ENSMUSG00000006764	Tph2	0	0	0	0	0	0	0	0	0	NA	NA	NA	NA	NA	NA
ENSMUSG00000006777	Krt23	4.03642	2.10393	9.90272	12.0543	1.28918	2.8268	14.6939	5.33583	92.2148	1.24334	0.634628	1.95916	0.0500938	0.152985	NOT
ENSMUSG00000006782	Cnp	2.81338	3.08205	4.42052	3.57128	2.74442	3.83906	4.43511	2.32112	117.034	0.15149	0.20093	0.753948	0.45088	0.654463	NOT
ENSMUSG00000006784	Ttc25	0.0531546	0.0334782	0.0319138	0.0511496	0.016411	0.0568177	0.102963	0.0936882	3.19017	-0.284959	0.864778	-0.329517	0.741765	0.86254	NOT
ENSMUSG00000006800	Sulf2	7.49467	13.0744	14.3012	16.6732	9.69092	8.28876	14.8051	9.41689	644.991	0.505403	0.132442	3.81604	0.000135608	0.00149702	UP
ENSMUSG00000006818	Sod2	20.2091	20.0177	19.3567	19.2479	18.3754	17.5769	20.7431	19.8048	1859.47	-0.184864	0.0956194	-1.93333	0.0531954	0.159614	NOT
ENSMUSG00000006850	Tmco6	1.81361	2.99844	2.79999	4.58115	2.33973	2.49248	3.3876	1.96933	88.5194	0.428769	0.224302	1.91157	0.0559314	0.165265	NOT
ENSMUSG00000006906	Stambp	1.82811	1.5988	1.85336	1.77926	1.33524	1.96526	1.93246	1.87806	176.68	-0.21803	0.160877	-1.35527	0.175333	0.36379	NOT
ENSMUSG00000006920	Ezh1	4.74302	4.85433	5.69538	5.31071	3.98632	5.11682	5.7989	4.63147	355.085	-0.0211617	0.124955	-0.169354	0.865518	0.93442	NOT
ENSMUSG00000006930	Hap1	0.896529	1.06556	1.45854	1.4193	0.776812	0.711005	2.29683	0.790093	40.8702	0.706616	0.276175	2.55858	0.01051	0.0478508	UP
ENSMUSG00000006931	P3h4	0.900114	2.64561	1.89149	2.406	1.76005	0.587977	3.34185	1.23395	37.0727	0.930632	0.330938	2.8121	0.00492186	0.0263139	UP
ENSMUSG00000006932	Ctnnb1	38.7869	36.7625	47.91	42.875	37.7322	38.6794	54.1856	38.2677	2063.33	-0.0145715	0.101991	-0.14287	0.886393	0.94547	NOT
ENSMUSG00000006941	Eif1b	13.2633	15.7315	11.6833	15.1852	12.0157	13.8668	16.8778	15.0161	152.487	-0.115883	0.167011	-0.693865	0.487767	0.682744	NOT
ENSMUSG00000006948	Klk4	0	0	0	0	0	0	0	0	0	NA	NA	NA	NA	NA	NA
ENSMUSG00000006958	Chrd	1.39231	1.28249	0.815041	0.686645	1.54751	1.56268	0.758529	1.70249	75.0819	-1.04573	0.246751	-4.23799	2.26e-05	0.000335258	DOWN
ENSMUSG00000006998	Psmd2	61.6855	49.4091	58.8571	59.2808	66.6027	57.2006	51.0973	53.8155	2227.24	-0.376741	0.127622	-2.952	0.00315728	0.0185185	NOT
ENSMUSG00000007021	Syngr3	0.15777	0.149052	0.0473622	0.253031	0.04871	0.112428	0.254674	0.231732	3.05864	0.0834181	0.890902	0.0936334	0.9254	0.963519	NOT
ENSMUSG00000007029	Vars	7.26351	9.39415	9.86467	8.46593	10.9009	8.28305	10.9662	7.83889	487.278	-0.0794023	0.150685	-0.526941	0.598234	0.768845	NOT
ENSMUSG00000007030	Vwa7	0.0757574	0.119285	0.227422	0.0971997	0.0701681	0	0.195662	0.044509	4.05708	1.47131	0.827317	1.77841	0.0753371	0.204395	NOT
ENSMUSG00000007033	Hspa1l	0.264354	0.249746	0.476151	0.72075	0.122425	0.329666	0.426724	0.310626	8.36783	0.622228	0.566375	1.09862	0.271936	0.482376	NOT
ENSMUSG00000007034	Slc44a4	0.209988	0.264512	0.283671	0.134711	0.0972478	0.0374098	0.372862	0.123372	5.44997	0.906995	0.691326	1.31196	0.189533	0.383377	NOT
ENSMUSG00000007035	Msh5	0.236512	0.260683	0.337252	0.189659	0.237318	0.147473	0.267247	0.277911	12.8372	-0.0244345	0.430218	-0.0567955	0.954708	0.979043	NOT
ENSMUSG00000007036	Abhd16a	11.6693	13.2294	14.3171	14.4189	15.0378	13.1605	12.6452	16.4245	428.891	-0.288196	0.147138	-1.95867	0.0501515	0.15307	NOT
ENSMUSG00000007038	Neu1	14.6172	12.6517	15.6603	15.8065	15.8898	14.0028	15.7396	16.0187	538.162	-0.26794	0.113364	-2.36354	0.0181015	0.0723067	NOT
ENSMUSG00000007039	Ddah2	1.36741	3.16502	4.80275	5.3291	2.21641	2.19246	5.89345	1.92811	49.1377	1.05594	0.266265	3.96575	7.32e-05	0.000902235	UP
ENSMUSG00000007041	Clic1	11.2607	17.7307	20.7733	21.7301	13.1776	11.1307	24.9203	10.2973	274.294	0.636003	0.13753	4.62446	3.76e-06	7.37e-05	UP
ENSMUSG00000007050	Lsm2	3.80093	4.66816	6.65946	6.31759	3.90456	3.61964	6.65981	3.80645	145.586	0.429076	0.158801	2.70198	0.00689286	0.0344377	NOT
ENSMUSG00000007080	Pole	0.14639	0.43334	0.369145	0.291127	0.12655	0.187773	0.671103	0.206416	30.9489	1.13807	0.334797	3.39927	0.000675663	0.00549163	UP
ENSMUSG00000007097	Atp1a2	0.278552	0.277779	0.682902	0.506307	0.215001	0.148874	0.70444	0.245482	24.6146	1.02124	0.369802	2.76157	0.00575235	0.0298821	UP
ENSMUSG00000007107	Atp1a4	0.0594021	0.0841794	0.0802457	0.0857422	0.165059	0.0317479	0.143832	0.15705	3.52497	-0.353291	0.815169	-0.433397	0.664726	0.812685	NOT
ENSMUSG00000007122	Casq1	0.446597	0.158219	0.553028	0.48347	0.620472	0.119343	1.29763	0.147591	8.50354	0.596688	0.692418	0.861745	0.388828	0.600501	NOT
ENSMUSG00000007207	Stx1a	0.163412	0.347358	0.588669	0.511055	0.113517	0.131005	0.751776	0.324026	8.85477	1.30787	0.557885	2.34434	0.019061	0.0753369	UP
ENSMUSG00000007209	Ceacam9	0	0	0	0	0	0	0	0	0	NA	NA	NA	NA	NA	NA
ENSMUSG00000007216	Zfp775	1.23182	0.775836	0.947589	1.28414	1.02209	1.23442	1.11849	0.949885	43.6494	-0.356058	0.255691	-1.39253	0.163761	0.347061	NOT
ENSMUSG00000007279	Scube2	0	0	0.0236184	0.0504722	0	0	0	0	0.343492	1.76488	2.98587	0.591076	0.554469	NA	NOT
ENSMUSG00000007338	Mrpl49	12.0757	9.3242	11.4505	13.4638	12.0452	10.7359	13.1576	10.5909	207.969	-0.194166	0.149725	-1.29682	0.194695	0.389651	NOT
ENSMUSG00000007379	Dennd2c	0.381151	0.375092	0.600708	0.641854	0.323611	0.339514	0.646022	0.16795	27.7304	0.65084	0.336474	1.9343	0.0530764	0.159371	NOT
ENSMUSG00000007411	Mark3	6.13061	7.61637	7.78629	8.47088	6.81189	6.04901	8.19964	6.10535	657.76	0.10497	0.107496	0.976495	0.328819	0.541989	NOT
ENSMUSG00000007415	Gatad1	13.9801	15.1578	12.2609	17.0988	14.9333	11.9268	15.2611	11.6065	558.075	-0.0584342	0.152981	-0.381971	0.702483	0.837761	NOT
ENSMUSG00000007440	Pcdha10	0	0	0	0	0	0	0	0	0	NA	NA	NA	NA	NA	NA
ENSMUSG00000007457	NA	0	0	0	0	0	0	0	0	0	NA	NA	NA	NA	NA	NA
ENSMUSG00000007458	M6pr	27.2154	35.2114	35.0479	37.3228	26.2477	26.1036	40.8284	28.8411	1264.69	0.201801	0.0872798	2.31211	0.0207715	0.0801106	NOT
ENSMUSG00000007476	Lrrc8a	2.93268	3.65436	3.50636	4.13578	2.78657	3.05371	4.26058	3.20836	140.442	0.125166	0.1511	0.828369	0.407462	0.616569	NOT
ENSMUSG00000007480	Mc5r	0	0	0	0.0268457	0	0	0	0	0.117714	0.43757	3.53381	0.123824	0.901455	NA	NOT
ENSMUSG00000007564	Ppp2r1a	28.1305	46.0027	38.2168	42.463	28.9238	27.9871	45.2746	28.3364	1146.62	0.353717	0.109806	3.22129	0.00127615	0.00900088	NOT
ENSMUSG00000007570	Fance	2.66143	4.70636	2.42759	3.71022	3.6344	3.61075	2.87509	2.82658	101.509	-0.126956	0.254434	-0.498973	0.617798	0.782143	NOT
ENSMUSG00000007589	Tinf2	2.40413	3.43818	3.21792	2.9714	2.45148	2.23974	3.35385	2.50747	131.996	0.18597	0.155937	1.1926	0.233028	0.43655	NOT
ENSMUSG00000007591	Tssk4	0.317163	0.119855	0.171381	0.0610399	0.0587527	0.135608	0.245745	0.0559019	2.37283	-0.175553	1.00777	-0.174199	0.861709	NA	NOT
ENSMUSG00000007594	Hapln4	1.55433	2.07154	2.72464	1.41557	1.49107	1.98779	2.20435	1.32087	68.6126	0.159139	0.247208	0.643747	0.51974	0.708848	NOT
ENSMUSG00000007603	Dus3l	5.25332	7.19987	5.66399	5.23316	6.85315	5.02217	6.09125	5.93377	166.635	-0.177134	0.179401	-0.987364	0.323464	0.53636	NOT
ENSMUSG00000007610	Gtpbp3	3.49924	4.93298	3.15139	4.13014	4.17794	3.56505	3.0449	3.01153	141.373	-0.136414	0.223614	-0.610041	0.541834	0.724966	NOT
ENSMUSG00000007613	Tgfbr1	6.50083	9.43286	9.84773	9.23906	6.53069	6.5212	13.2544	6.50761	518.293	0.421785	0.116712	3.61389	0.000301635	0.0028792	NOT
ENSMUSG00000007617	Homer1	1.2823	1.09116	1.40054	0.918886	1.06977	1.11792	1.60308	1.09801	136.373	-0.124437	0.182208	-0.682941	0.494644	0.688618	NOT
ENSMUSG00000007646	Rad51c	0.0993739	0.117353	0.201365	0.191251	0.0690317	0.159333	0.192493	0.0875762	5.72651	0.51895	0.630418	0.823184	0.410403	0.619352	NOT
ENSMUSG00000007653	Gabrb2	0	0	0	0	0	0	0	0	0	NA	NA	NA	NA	NA	NA
ENSMUSG00000007655	Cav1	1.64446	1.04568	2.79109	1.70416	0.702985	0.743678	2.51157	0.891833	47.8133	0.751534	0.350915	2.14164	0.0322222	0.11101	UP
ENSMUSG00000007656	Arpp19	8.32728	8.905	12.3474	15.2229	8.56764	5.33129	10.8742	6.46732	442.442	0.474428	0.203168	2.33515	0.0195357	0.0768525	NOT
ENSMUSG00000007659	Bcl2l1	8.71596	16.1545	9.5606	15.0375	9.30474	9.64661	12.95	10.2974	498.022	0.260581	0.1829	1.42471	0.15424	0.333687	NOT
ENSMUSG00000007670	Khsrp	10.7426	13.4843	13.6491	15.1906	14.5981	12.8576	16.022	11.734	556.214	-0.0277308	0.128908	-0.215121	0.829673	0.914572	NOT
ENSMUSG00000007682	Dio2	0.0187298	0	0	0	0	0	0.0725614	0	0.558828	1.3444	2.64484	0.508313	0.611234	NA	NOT
ENSMUSG00000007721	Ccdc124	11.7519	17.1694	12.4922	20.5162	17.6656	10.6397	13.6833	15.9595	243.073	-0.0496292	0.224502	-0.221063	0.825043	0.911817	NOT
ENSMUSG00000007739	Cct4	24.9924	25.8647	28.8587	31.6587	25.958	25.4399	32.8436	23.9216	1095.55	-0.00400036	0.098281	-0.0407033	0.967532	0.984498	NOT
ENSMUSG00000007777	0610009B22Rik	17.2429	15.0528	18.4773	20.6881	17.7902	15.7481	20.3996	18.4658	171.167	-0.14678	0.148401	-0.989073	0.322627	0.535478	NOT
ENSMUSG00000007783	Cpt1c	0.0194315	0.183578	0.489998	0.149589	0.0899896	0.0623119	0.4705	0.102748	9.77722	1.95011	0.633003	3.08072	0.00206498	0.0131854	UP
ENSMUSG00000007805	Twist2	0	0.0648364	0.0927099	0.0990601	0	0.0366791	0.0664689	0.0302406	1.40348	2.04778	1.42407	1.43797	0.150442	NA	NOT
ENSMUSG00000007812	Zfp655	14.9032	14.2634	15.4192	13.6109	9.85718	11.8125	17.0911	13.3739	732.772	0.0211929	0.140271	0.151086	0.879908	0.942052	NOT
ENSMUSG00000007815	Rhoa	19.1987	20.0601	22.9446	24.0127	17.0419	19.1081	28.0958	17.1756	1483.84	0.134207	0.104838	1.28013	0.200498	0.396922	NOT
ENSMUSG00000007817	Zmiz1	5.42699	8.47122	6.79082	7.57399	5.52604	5.50349	9.64478	6.86747	823.965	0.225522	0.133391	1.69069	0.0908967	0.234217	NOT
ENSMUSG00000007827	Ankrd26	1.35147	1.34773	1.16303	0.881447	1.19613	1.54092	1.32348	1.00576	85.6096	-0.358594	0.218957	-1.63774	0.101477	0.2523	NOT
ENSMUSG00000007833	Aldh16a1	10.3257	12.2259	8.39201	7.88558	12.6681	11.2651	7.78668	12.8729	570.48	-0.611104	0.18999	-3.21651	0.00129762	0.00912935	DOWN
ENSMUSG00000007836	Hnrnpa0	32.1698	70.6973	36.6636	68.0962	57.9354	33.8651	49.9464	32.114	1212.09	0.29439	0.253179	1.16277	0.244922	0.450627	NOT
ENSMUSG00000007837	Prrg2	10.3808	10.0862	10.831	13.7656	10.7484	8.79573	10.6263	10.7103	264.82	-0.0897745	0.156213	-0.574691	0.5655	0.74317	NOT
ENSMUSG00000007850	Hnrnph1	19.911	18.5817	26.2091	22.2815	19.5126	19.0711	31.0933	17.9908	1203.6	0.0970671	0.130024	0.746534	0.455345	0.657884	NOT
ENSMUSG00000007867	Ift43	1.58324	1.99434	2.25761	2.5392	2.32185	1.19875	2.42791	2.03478	31.962	0.109631	0.292395	0.374941	0.707705	0.840954	NOT
ENSMUSG00000007872	Id3	19.1557	49.7528	47.7017	81.7495	31.4858	14.3655	74.388	34.1382	725.33	1.10137	0.25744	4.27817	1.88e-05	0.000289298	UP
ENSMUSG00000007877	Tcap	0	0	0	0	0	0	0	0	0	NA	NA	NA	NA	NA	NA
ENSMUSG00000007880	Arid1a	8.26629	11.5035	8.96595	9.58008	10.2672	8.92724	11.1773	9.6937	1073.48	-0.0974117	0.131393	-0.741376	0.458465	0.659979	NOT
ENSMUSG00000007888	Crlf1	0.132499	0	0	0.0637503	0.0613615	0.0708147	0.0641643	0	0.791371	-1.32428	1.80053	-0.735491	0.46204	NA	NOT
ENSMUSG00000007891	Ctsd	114.38	148.413	143.897	172.789	128.125	110.378	176.693	99.4538	3034.31	0.252293	0.118056	2.13706	0.0325935	0.111968	NOT
ENSMUSG00000007892	Rplp1	458.791	770.374	531.518	886.331	659.247	484.809	737.769	455.297	2941.8	0.262778	0.186281	1.41066	0.158346	0.339945	NOT
ENSMUSG00000007907	Cabs1	0	0	0	0	0	0	0	0	0	NA	NA	NA	NA	NA	NA
ENSMUSG00000007908	Hmgcll1	0	0	0.0540028	0	0	0.0213653	0.116153	0.0352298	1.34739	1.25573	1.67954	0.747659	0.454666	NA	NOT
ENSMUSG00000007944	Ttc9b	0	0.0501439	0	0	0	0	0.0514065	0	0.225166	1.14894	3.44656	0.333358	0.738864	NA	NOT
ENSMUSG00000007946	Phox2a	0	0	0	0	0	0	0	0	0	NA	NA	NA	NA	NA	NA
ENSMUSG00000007950	Abhd8	1.17485	1.38741	1.73137	1.6958	1.60753	1.25581	1.81025	1.36481	58.1716	0.0387287	0.215127	0.180028	0.857131	0.930071	NOT
ENSMUSG00000007987	Ift22	1.23766	1.19778	1.79427	2.00432	1.48186	1.06481	1.54955	1.03752	48.5102	0.190102	0.25714	0.739294	0.459728	0.661114	NOT
ENSMUSG00000007989	Fzd3	0.0340249	0.0723256	0.0995885	0.0900391	0.0393933	0.0363697	0.214202	0.0224891	8.70472	1.57385	0.588172	2.67584	0.00745424	0.036631	UP
ENSMUSG00000008028	1700008O03Rik	0.0296364	0	0	0.0285185	0	0.0950362	0.0574074	0.026118	1.05045	-1.10029	1.64116	-0.670435	0.50258	NA	NOT
ENSMUSG00000008035	Mid1ip1	2.55907	3.81989	3.22655	3.79231	3.31837	1.64125	3.66822	2.7063	62.1852	0.252108	0.241284	1.04486	0.296086	0.50854	NOT
ENSMUSG00000008036	Ap2s1	32.3338	34.4615	38.7817	43.93	38.7888	34.7993	37.9091	38.4717	526.773	-0.144906	0.128742	-1.12555	0.260357	0.468818	NOT
ENSMUSG00000008090	Fgfrl1	14.8376	19.0848	8.39134	9.87026	12.4013	13.3493	11.6785	15.8708	355.351	-0.436402	0.244512	-1.78479	0.0742949	0.202437	NOT
ENSMUSG00000008129	4930432K21Rik	0.0452676	0.0427661	0.203838	0.0871202	0	0.0967742	0.0438429	0.11968	1.81752	0.298446	1.17995	0.25293	0.800322	NA	NOT
ENSMUSG00000008136	Fhl2	0.861206	0.325446	2.01655	1.60219	0.691312	0.368222	2.78034	0.354183	19.1852	1.27643	0.539599	2.36552	0.0180048	0.0719894	UP
ENSMUSG00000008140	Emc10	25.6883	30.1243	24.547	29.8931	34.4446	25.463	28.8939	23.0663	776.182	-0.184393	0.158679	-1.16205	0.245214	0.451018	NOT
ENSMUSG00000008153	Clstn3	3.61994	2.19225	2.92573	1.87567	6.08675	2.4407	1.52826	2.83026	169.685	-1.0517	0.297453	-3.53569	0.000406707	0.00364868	DOWN
ENSMUSG00000008167	Fbxw9	6.69645	6.60014	6.63965	9.325	6.11294	6.71055	6.4857	5.92982	220.207	-0.052816	0.17449	-0.302688	0.762128	0.874315	NOT
ENSMUSG00000008193	Spib	0.607608	0.322893	0.547208	0.584689	0.457259	0.365333	0.441364	0.368138	12.6683	-0.17206	0.436267	-0.39439	0.693293	0.832396	NOT
ENSMUSG00000008200	Fnbp4	6.08845	7.20564	6.83912	5.89064	5.68523	6.57876	9.19779	6.69246	423.234	-0.0387364	0.136666	-0.28344	0.77684	0.882391	NOT
ENSMUSG00000008206	Cers4	0.488443	0.545352	0.607845	0.54693	0.600467	0.503117	0.903134	0.453934	67.2209	0.0843102	0.219023	0.384938	0.700284	0.836543	NOT
ENSMUSG00000008226	Scrn3	12.8027	8.39831	11.469	11.2968	10.643	12.9597	10.8444	13.3161	532.533	-0.494369	0.134335	-3.68012	0.000233125	0.00234474	NOT
ENSMUSG00000008301	Phax	8.86793	12.8677	11.428	16.0296	10.8911	8.8506	11.5309	11.7443	243.578	0.119199	0.179947	0.662414	0.507706	0.699296	NOT
ENSMUSG00000008305	Tle1	8.6896	12.0247	9.7175	11.3215	11.9512	8.52664	10.7048	10.3135	866.646	-0.0945505	0.152755	-0.618968	0.535938	0.721321	NOT
ENSMUSG00000008307	1700109H08Rik	1.13822	1.64659	1.08914	1.43757	0.62596	0.608331	1.96365	0.532894	32.0769	0.826447	0.32966	2.50697	0.0121772	0.0535675	UP
ENSMUSG00000008318	Relt	0.464876	1.00386	0.358855	0.639058	0.76889	0.780862	1.15777	0.409686	21.6447	0.124289	0.418908	0.296697	0.766698	0.876886	NOT
ENSMUSG00000008333	Snrpb2	4.7271	5.11415	6.04246	5.31915	4.20179	4.93061	6.64596	5.27456	143.128	0.0194938	0.151842	0.128382	0.897847	0.951494	NOT
ENSMUSG00000008348	Ubc	58.1275	48.869	75.0317	48.2185	62.7657	68.6524	64.2105	96.5144	1820.4	-0.527984	0.183657	-2.87484	0.00404232	0.0224667	DOWN
ENSMUSG00000008373	Prpf31	2.32285	3.27282	2.48869	3.25651	2.78208	2.41871	2.61824	2.13532	138.217	0.0267997	0.189719	0.14126	0.887665	0.946197	NOT
ENSMUSG00000008384	Sertad1	3.07941	8.19181	8.97671	10.9172	4.57856	3.81135	10.8312	5.35623	86.4725	0.95127	0.211374	4.50041	6.78e-06	0.000121628	UP
ENSMUSG00000008393	Carhsp1	37.7273	41.4029	45.5429	48.2223	37.9088	38.372	47.0591	41.5772	1148.62	-0.0213581	0.0955016	-0.223641	0.823036	0.910661	NOT
ENSMUSG00000008398	Elk3	4.33262	3.70875	6.42416	6.4035	4.23467	3.96593	6.72329	3.01663	207.17	0.321175	0.198202	1.62044	0.105137	0.25848	NOT
ENSMUSG00000008429	Herpud2	10.0044	8.95964	10.986	9.16176	8.47399	11.2702	11.4725	10.6849	567.4	-0.248442	0.1278	-1.94399	0.0518965	0.157059	NOT
ENSMUSG00000008435	Rdh13	1.88267	4.41537	3.48027	3.13066	2.98276	2.11832	3.87076	2.59061	190.048	0.390981	0.192275	2.03345	0.0420073	0.134649	NOT
ENSMUSG00000008438	Adam21	0.0374146	0.0353471	0	0	0	0	0	0	0.263375	-0.28377	3.26906	-0.0868049	0.930827	NA	NOT
ENSMUSG00000008450	Nutf2	5.35466	7.73991	9.30718	8.70803	6.54668	6.8684	11.0465	7.07843	149.842	0.252585	0.1571	1.6078	0.107879	0.262677	NOT
ENSMUSG00000008461	Fut1	0.156373	0.147732	0.140828	0.225712	0.253463	0.250724	0.0757258	0.137808	4.73177	-0.669712	0.704598	-0.950487	0.341865	0.55523	NOT
ENSMUSG00000008475	Arpc5	45.6041	56.511	60.6795	65.1581	46.5388	48.9002	62.1515	47.6122	1168.47	0.125522	0.0976086	1.28597	0.198452	0.394214	NOT
ENSMUSG00000008482	Rnf151	0	0.0861048	0.0820812	0.0877034	0	0	0	0	0.34682	1.77413	2.58243	0.686999	0.492083	NA	NOT
ENSMUSG00000008489	Elavl2	0.0131016	0	0	0	0	0	0	0	0.142333	-1.0051	3.53381	-0.284424	0.776085	NA	NOT
ENSMUSG00000008496	Pou2f2	0.581367	0.898758	1.13045	0.801013	0.917855	0.776788	1.44607	0.721944	70.3314	0.249087	0.23145	1.0762	0.281837	0.493496	NOT
ENSMUSG00000008540	Mgst1	861.788	668.283	635.592	806.633	848.571	795.099	569.667	740.499	14455.3	-0.516432	0.14942	-3.45624	0.000547777	0.00464481	DOWN
ENSMUSG00000008575	Nfib	9.50274	5.42785	7.31866	6.40451	6.11057	8.47635	7.98357	7.16812	1050.42	-0.462655	0.157291	-2.9414	0.00326728	0.019031	NOT
ENSMUSG00000008590	Htr3b	0	0	0	0	0	0	0	0	0	NA	NA	NA	NA	NA	NA
ENSMUSG00000008601	Rab25	0.195303	0.246014	0.234518	0.125291	0.120596	0.278349	0.252208	0.0573721	2.99406	0.170357	0.869854	0.195846	0.844731	0.922882	NOT
ENSMUSG00000008604	Ubqln4	11.9235	10.3714	12.0391	11.1452	12.3817	10.6678	10.3019	11.8967	452.579	-0.341948	0.125379	-2.72731	0.00638535	0.0323626	NOT
ENSMUSG00000008658	Rbfox1	0	0.0233853	0	0	0.0687807	0	0.0239741	0	0.62026	-0.836576	2.301	-0.363571	0.716178	NA	NOT
ENSMUSG00000008668	Rps18	79.0081	108.857	84.5605	110.493	105.488	95.6624	98.6431	90.501	2267.55	-0.124391	0.146613	-0.848433	0.396197	0.607043	NOT
ENSMUSG00000008682	Rpl10	160.957	222.982	186.905	222.169	188.785	190.479	198.332	196.455	3843.14	-0.0694321	0.129126	-0.537709	0.590778	0.76312	NOT
ENSMUSG00000008683	Rps15a	15.4946	22.5155	21.4477	27.0957	17.344	17.565	27.5913	14.8338	1208.48	0.343652	0.121253	2.83418	0.00459439	0.0249438	NOT
ENSMUSG00000008690	Ncaph2	11.1041	13.6769	14.0892	12.7325	14.4181	14.1156	13.3428	13.4212	537.921	-0.225482	0.130232	-1.73139	0.0833825	0.220232	NOT
ENSMUSG00000008730	Hipk1	11.1269	11.5208	11.6924	11.0817	9.75139	11.1577	13.077	10.8437	1174.3	-0.107432	0.0950757	-1.12996	0.258494	0.466394	NOT
ENSMUSG00000008734	Gprc5b	0.352853	0.533367	1.35585	0.792267	0.392184	0.326879	2.00492	0.2695	31.1951	1.52163	0.398303	3.8203	0.000133292	0.00147725	UP
ENSMUSG00000008763	Man1a2	9.81304	10.0326	11.8039	9.89005	10.0385	9.65657	13.0253	9.86454	796.984	-0.0706211	0.100309	-0.704033	0.481412	0.678455	NOT
ENSMUSG00000008789	Ceacam5	0	0	0	0	0	0	0	0	0	NA	NA	NA	NA	NA	NA
ENSMUSG00000008813	Tppp2	0	0	0	0	0	0	0	0	0	NA	NA	NA	NA	NA	NA
ENSMUSG00000008822	Acyp1	2.28877	2.5351	3.41172	4.93649	3.72811	1.68724	2.82825	2.64303	39.3746	0.155985	0.324506	0.480684	0.630741	0.790587	NOT
ENSMUSG00000008843	Cldn13	0	0	0	0	0	0	0	0	0	NA	NA	NA	NA	NA	NA
ENSMUSG00000008845	Cd163	6.22251	7.68747	3.61023	4.08782	7.61067	5.00981	7.3595	4.85103	304.362	-0.311396	0.254768	-1.22227	0.221606	0.423538	NOT
ENSMUSG00000008855	Hdac5	6.16517	6.05887	6.41252	10.8267	6.36522	7.42538	8.20581	6.87627	609.109	-0.0196059	0.18294	-0.107171	0.914653	0.959148	NOT
ENSMUSG00000008859	Rala	9.54264	8.87334	10.3873	11.3518	10.0217	9.87898	11.0617	9.46923	278.89	-0.152771	0.125246	-1.21976	0.222555	0.424489	NOT
ENSMUSG00000008874	Clec3a	0	0	0	0	0	0	0	0	0	NA	NA	NA	NA	NA	NA
ENSMUSG00000008892	Vdac3	16.5581	18.2819	21.21	20.0523	15.7087	18.4295	22.2844	16.5581	959.033	0.0309145	0.0996285	0.310298	0.756334	0.87098	NOT
ENSMUSG00000008932	Slc1a7	0	0	0.0583851	0.0311921	0.0300233	0.103946	0.0313947	0.0285665	1.15182	-0.660743	1.47172	-0.44896	0.65346	NA	NOT
ENSMUSG00000008958	Vps72	3.14261	4.83515	3.63884	5.32812	4.87898	3.55113	4.9279	3.37617	145.589	0.0757372	0.200207	0.378294	0.705213	0.839657	NOT
ENSMUSG00000008976	Gabpa	11.9888	11.9233	11.6421	11.0574	10.6076	12.3646	13.3179	11.2743	640.396	-0.198657	0.107354	-1.85049	0.0642431	0.18293	NOT
ENSMUSG00000008999	Bmp7	0.325197	0.486442	0.658957	0.234698	0.225903	0.0869017	1.33859	0.406002	17.025	1.08385	0.541532	2.00146	0.0453434	0.14247	UP
ENSMUSG00000009013	Dynll1	3.35981	3.49156	11.7755	8.19046	3.34532	3.14243	13.0705	3.87389	221.823	1.13532	0.288809	3.93103	8.46e-05	0.00100694	UP
ENSMUSG00000009030	Pdcl	6.85248	7.51621	6.53739	9.13661	5.91662	6.05219	7.08678	7.11368	251.441	-0.0207829	0.162393	-0.127979	0.898166	0.951686	NOT
ENSMUSG00000009035	Tmem184b	6.74052	4.61738	7.94793	6.46397	5.87849	5.62042	7.89688	5.30747	281.662	-0.0661682	0.169944	-0.389352	0.697016	0.83437	NOT
ENSMUSG00000009047	Gm5965	0	0	0	0	0	0	0	0	0	NA	NA	NA	NA	NA	NA
ENSMUSG00000009070	Rsph14	0.03616	0.0341618	0	0	0	0.0386518	0	0.0318671	0.539189	-1.60443	2.10089	-0.763689	0.445053	NA	NOT
ENSMUSG00000009073	Nf2	6.25556	5.8345	6.86968	5.7739	6.17834	6.03846	6.83148	6.25827	408.424	-0.21807	0.109389	-1.99352	0.0462042	0.14453	NOT
ENSMUSG00000009075	Cabp7	0.0414436	0	0	0	0	0.0442996	0	0	0.295502	-1.79436	3.15093	-0.569469	0.569038	NA	NOT
ENSMUSG00000009076	Zmat5	2.61812	1.56651	1.88629	2.43539	2.34413	2.79854	2.53572	2.69185	28.4076	-0.567364	0.29293	-1.93686	0.0527627	0.158733	NOT
ENSMUSG00000009079	Ewsr1	19.2309	25.3275	19.4281	22.6041	24.5749	16.9298	25.1259	17.7765	1202.61	-0.0119952	0.154434	-0.0776723	0.938089	0.97074	NOT
ENSMUSG00000009090	Ap1b1	22.9604	20.4877	24.9323	19.4092	23.4033	22.2646	23.0252	22.2096	1062.42	-0.298795	0.108391	-2.75663	0.00583999	0.0302256	NOT
ENSMUSG00000009092	Derl3	0.546482	0.0516283	0.836668	0.420695	0.658013	0.525727	1.00564	0.337122	10.2506	-0.122537	0.614161	-0.19952	0.841856	0.921523	NOT
ENSMUSG00000009093	Gstt4	0	0	0	0.105971	0.102	0	0	0	0.249412	-0.28377	3.33071	-0.085198	0.932104	NA	NOT
ENSMUSG00000009097	Tbx1	0	0.117026	0.0836682	0.178798	0.0573662	0	0.479891	0	3.44402	3.5453	1.29894	2.72937	0.00634549	0.0321896	UP
ENSMUSG00000009108	Gnat2	0.145461	0.0343557	0.196502	0.279948	0.0336823	0.0777425	0.140883	0.0640959	3.38029	0.77963	0.893914	0.872154	0.383124	0.595009	NOT
ENSMUSG00000009112	Bcl2l13	10.0658	13.0982	14.6877	13.6643	12.0424	9.1455	16.8402	10.7822	1074.73	0.216437	0.112489	1.92407	0.0543461	0.1618	NOT
ENSMUSG00000009114	2610028H24Rik	0	0.0603491	0	0	0	0.0682812	0	0.112591	0.519501	-1.55504	2.33928	-0.664752	0.506209	NA	NOT
ENSMUSG00000009115	Spatc1l	0.327069	0	0.0736389	0.0786828	0.0757345	0.174804	0	0.144119	1.47844	-2.46388	1.45821	-1.68966	0.0910928	NA	NOT
ENSMUSG00000009145	Dqx1	5.41543	4.81522	5.65169	3.985	4.45529	6.29938	5.18329	6.62536	174.814	-0.463899	0.177907	-2.60754	0.00911953	0.0429168	NOT
ENSMUSG00000009185	Ccl8	0.426277	1.0068	0.959756	0.205099	0.197414	0	0.619292	0	1.99198	1.93263	1.26711	1.52523	0.127202	NA	NOT
ENSMUSG00000009207	Lnpk	1.23739	1.21397	1.31797	0.938831	0.727329	0.928404	1.70548	1.05903	98.4905	0.130561	0.220076	0.593254	0.553011	0.733389	NOT
ENSMUSG00000009210	Prr29	0.0631751	0	0	0.0607921	0.0585141	0	0.18356	0	0.704116	0.65545	2.00263	0.327295	0.743444	NA	NOT
ENSMUSG00000009214	Mymk	0	0	0	0	0	0	0	0	0	NA	NA	NA	NA	NA	NA
ENSMUSG00000009216	Fam163b	0	0.0347737	0	0	0	0	0.0712985	0	0.32929	1.71302	3.02104	0.56703	0.570694	NA	NOT
ENSMUSG00000009246	Trpm5	0.374508	0.192989	0.0613236	0.049143	0.315343	0.363924	0.0164874	0.21003	12.8877	-2.1954	0.586736	-3.74171	0.00018277	0.00191959	DOWN
ENSMUSG00000009248	Ascl2	0	0	0	0	0	0	0	0	0	NA	NA	NA	NA	NA	NA
ENSMUSG00000009281	Rarres2	49.6181	96.8905	61.8214	93.6778	66.5053	46.9447	67.6366	55.5086	1695.65	0.315856	0.196637	1.60629	0.10821	0.26318	NOT
ENSMUSG00000009291	Pttg1ip	102.621	104.514	95.1523	92.0191	86.5675	108.582	96.453	108.981	3704.75	-0.311974	0.122159	-2.55385	0.010654	0.0482781	NOT
ENSMUSG00000009292	Trpm2	1.32001	2.18856	1.61392	1.5394	2.12947	1.59786	2.42146	1.62553	213.749	-0.0368088	0.197052	-0.186798	0.851819	0.926831	NOT
ENSMUSG00000009293	Ube2g2	13.9334	22.433	17.3095	23.841	17.6776	13.2654	19.917	15.0036	412.802	0.23633	0.163552	1.44498	0.148463	0.325018	NOT
ENSMUSG00000009350	Mpo	0.190854	0.661126	0.200528	0	0.766016	0.238007	0.677773	0.392456	12.7775	-0.312354	0.749906	-0.416524	0.677027	0.821531	NOT
ENSMUSG00000009356	Lpo	0	0	0	0	0	0	0	0	0	NA	NA	NA	NA	NA	NA
ENSMUSG00000009376	Met	20.6793	11.47	18.4193	11.3964	17.2619	23.3172	15.9074	19.4617	1285.41	-0.754133	0.166617	-4.52615	6.01e-06	0.000110061	DOWN
ENSMUSG00000009378	Slc16a12	14.5741	13.1765	11.761	14.8789	16.0873	14.2383	13.6601	11.762	552.371	-0.331774	0.144617	-2.29415	0.0217817	0.082846	NOT
ENSMUSG00000009394	Syn2	0.0154905	0.102442	0.0697533	0.11925	0.100434	0.016558	0.15003	0.0409544	4.95589	1.06214	0.750061	1.41606	0.156757	0.337477	NOT
ENSMUSG00000009406	Elk1	1.53827	1.93132	1.87753	1.65554	1.64975	1.55774	2.52884	1.5697	91.0212	0.0827509	0.181493	0.455945	0.64843	0.801447	NOT
ENSMUSG00000009418	Nav1	0.827824	1.12663	1.47021	1.30352	0.906157	1.05813	2.46699	0.95402	220.505	0.491627	0.203946	2.41057	0.0159276	0.0656617	NOT
ENSMUSG00000009470	Tnpo1	14.1048	11.857	14.6711	13.1988	10.347	13.4985	16.8503	11.9937	1419.37	-0.0780882	0.130053	-0.600433	0.548218	0.730019	NOT
ENSMUSG00000009471	Myod1	0	0	0	0	0	0	0	0	0	NA	NA	NA	NA	NA	NA
ENSMUSG00000009487	Otog	0	0	0	0	0	0	0	0	0	NA	NA	NA	NA	NA	NA
ENSMUSG00000009535	Rnmt	3.53202	4.61269	4.1432	4.24135	2.7491	3.04572	5.08817	3.24348	265.183	0.274018	0.135586	2.02099	0.0432812	0.137425	NOT
ENSMUSG00000009545	Kcnq1	0.399147	0.427369	0.766867	0.716969	0.86263	0.455096	1.31439	0.656619	26.7513	0.160286	0.375804	0.426516	0.669732	0.815787	NOT
ENSMUSG00000009549	Srp14	25.9753	24.4538	33.325	35.8707	24.8186	23.8684	27.8942	25.9437	315.723	0.0256491	0.154159	0.166381	0.867857	0.936203	NOT
ENSMUSG00000009551	6330409D20Rik	0.228331	0.143809	0.274178	0	0.14099	0.0813553	0.368575	0.134149	2.28381	0.150007	1.04175	0.143995	0.885504	NA	NOT
ENSMUSG00000009555	Cdk9	9.51904	13.5676	10.9127	12.4785	10.5888	9.26608	12.9484	10.1791	489.878	0.0885812	0.127781	0.693225	0.488168	0.682867	NOT
ENSMUSG00000009563	Tor2a	10.9271	15.7548	10.9021	13.1952	14.0899	11.9855	12.2087	13.0601	373.768	-0.183897	0.169374	-1.08574	0.277593	0.488504	NOT
ENSMUSG00000009566	Fpgs	74.223	60.541	63.0265	82.2291	87.9834	72.2339	52.9095	81.3412	2646.46	-0.526659	0.164979	-3.19228	0.00141156	0.00976382	DOWN
ENSMUSG00000009569	Mrtfb	5.87577	4.48665	8.82674	8.95335	3.98352	5.49075	9.0819	6.35264	559.57	0.270163	0.211381	1.27809	0.201219	0.397929	NOT
ENSMUSG00000009575	Cbx5	4.92204	5.42697	5.09713	4.71311	3.44998	4.05904	7.098	4.70006	419.516	0.125404	0.153653	0.816152	0.414413	0.622784	NOT
ENSMUSG00000009580	Odam	0	0	0	0	0	0	0	0	0	NA	NA	NA	NA	NA	NA
ENSMUSG00000009585	Apobec3	0.760346	1.57815	1.64965	1.37464	0.96034	0.997458	3.11303	1.00512	124.176	0.777	0.2353	3.30217	0.00095941	0.00725236	UP
ENSMUSG00000009588	St6galnac1	0	0	0	0	0	0	0	0	0	NA	NA	NA	NA	NA	NA
ENSMUSG00000009596	Taf7l	0	0.0458331	0	0	0	0	0	0	0.121042	0.43757	3.53381	0.123824	0.901455	NA	NOT
ENSMUSG00000009614	Sardh	157.075	150.138	110.673	118.852	141.271	167.685	96.0289	195.165	7531.58	-0.706607	0.180784	-3.90857	9.28e-05	0.00108563	DOWN
ENSMUSG00000009621	Vav2	9.93848	11.1154	11.9009	10.9428	10.0368	10.7076	12.9512	11.5208	734.106	-0.0991371	0.0983954	-1.00754	0.313676	0.526238	NOT
ENSMUSG00000009628	Tex15	0.0226385	0	0.010194	0.0326768	0.0209683	0	0.021926	0	1.21751	0.292325	1.50897	0.193725	0.846391	NA	NOT
ENSMUSG00000009630	Ppp2cb	25.3564	39.2249	36.2568	42.1648	30.0094	25.4395	41.7923	28.2266	465.011	0.298763	0.120493	2.47951	0.0131563	0.0567055	NOT
ENSMUSG00000009633	G0s2	381.136	283.878	343.586	372.054	465.477	422.371	291.631	384.375	3110.19	-0.602085	0.139682	-4.3104	1.63e-05	0.000256012	DOWN
ENSMUSG00000009640	Dmap1	5.41264	5.15257	6.06532	5.48678	4.36272	4.9465	5.16226	5.7896	133.583	-0.153864	0.1678	-0.916948	0.35917	0.571991	NOT
ENSMUSG00000009646	Pla2g12b	37.3182	55.9743	41.9899	51.6048	42.6727	37.8215	45.8713	42.5511	501.116	0.044174	0.150024	0.294446	0.768417	0.877691	NOT
ENSMUSG00000009647	Mcu	2.98351	2.44777	3.23846	2.90119	2.58886	2.36666	3.45233	2.97527	189.407	-0.114384	0.148109	-0.772296	0.439939	0.644482	NOT
ENSMUSG00000009654	Oit3	20.1577	22.0701	21.9887	18.6455	22.6506	20.7116	19.5233	24.3402	570.606	-0.339279	0.132759	-2.55561	0.0106002	0.0481379	NOT
ENSMUSG00000009670	Tex11	0	0	0	0	0	0	0	0.0264855	0.122645	-1.0051	3.53381	-0.284424	0.776085	NA	NOT
ENSMUSG00000009681	Bcr	7.87169	4.57257	6.87364	5.73225	7.34019	7.19182	6.58081	7.44104	530.167	-0.584343	0.128905	-4.53313	5.81e-06	0.000107303	DOWN
ENSMUSG00000009687	Fxyd5	0.857385	2.23365	2.29307	2.00011	1.39574	1.0831	3.49775	1.05325	69.4462	0.925992	0.235632	3.92983	8.5e-05	0.00101056	UP
ENSMUSG00000009731	Kcnd1	0.0206003	0.0973097	0.14842	0.138763	0.0381609	0.0660598	0.139664	0.0363093	4.13311	1.46253	0.781874	1.87055	0.0614078	0.176963	NOT
ENSMUSG00000009733	Tfcp2	1.39131	1.40376	1.58146	1.19585	1.51386	1.68933	1.50451	1.59516	115.118	-0.371431	0.169425	-2.1923	0.0283581	0.100957	NOT
ENSMUSG00000009734	Pou6f2	0	0	0	0	0	0	0	0	0	NA	NA	NA	NA	NA	NA
ENSMUSG00000009739	Pou6f1	2.8212	4.70869	3.26063	3.7102	2.90339	3.1999	4.70581	3.46696	236.689	0.153441	0.164901	0.930505	0.35211	0.565341	NOT
ENSMUSG00000009741	Ubp1	16.5305	21.5438	18.7638	19.2558	15.8199	16.6174	20.1348	18.2807	832.452	-0.000161053	0.115572	-0.00139354	0.998888	0.999303	NOT
ENSMUSG00000009772	Nuak2	3.91756	5.61724	4.07862	4.97292	5.58434	4.72211	4.84375	5.48478	184.628	-0.25947	0.180595	-1.43675	0.150789	0.328744	NOT
ENSMUSG00000009828	Ick	1.8146	1.58039	3.14076	2.80112	1.89957	1.87904	2.90169	1.79907	241.45	0.2371	0.188765	1.25605	0.209096	0.408428	NOT
ENSMUSG00000009863	Sdhb	70.3392	86.8567	74.1238	68.9966	75.0618	78.5662	80.3748	75.4922	1635.4	-0.194336	0.11923	-1.62992	0.103118	0.255326	NOT
ENSMUSG00000009876	Cox4i2	0	0.261156	0.497904	0.66501	0	0.14774	0.133866	0.121807	1.64285	2.32188	1.42296	1.63173	0.102737	NA	NOT
ENSMUSG00000009894	Snap47	28.7178	19.3681	22.459	23.2857	23.2504	27.5788	21.0893	31.21	632.382	-0.608632	0.131093	-4.64276	3.44e-06	6.79e-05	DOWN
ENSMUSG00000009900	Wnt3a	0	0	0	0	0	0	0	0	0	NA	NA	NA	NA	NA	NA
ENSMUSG00000009905	Kdsr	6.13618	3.90262	6.50141	4.87557	6.94646	5.17292	5.15324	5.43125	433.011	-0.466025	0.168439	-2.76673	0.00566225	0.0295141	NOT
ENSMUSG00000009907	Vps4b	10.445	9.46336	11.4114	9.23889	8.81341	9.75282	11.0402	10.2936	855.94	-0.184842	0.111414	-1.65906	0.0971041	0.244676	NOT
ENSMUSG00000009927	Rps25	54.8414	79.6855	68.198	82.0217	63.7284	61.9086	81.4568	63.8107	1774.06	0.102723	0.113816	0.902528	0.366776	0.579452	NOT
ENSMUSG00000009941	Nxf2	0.0424119	0.0400683	0	0	0	0	0.0410771	0	0.367498	0.428923	2.59815	0.165088	0.868875	NA	NOT
ENSMUSG00000009995	Taz	5.78681	5.9466	4.66297	6.60408	6.67633	5.6647	6.76495	5.9945	309.066	-0.260755	0.148322	-1.75803	0.0787418	0.210925	NOT
ENSMUSG00000010021	Kif19a	0.133867	0.202351	0.120559	0.206107	0.12399	0.143092	0.36303	0.188758	7.02526	0.324411	0.580274	0.559065	0.576117	0.751673	NOT
ENSMUSG00000010025	Aldh3a2	136.07	103.921	254.216	174.172	161.416	114.969	139.897	118.993	8023.35	0.0893111	0.231888	0.385148	0.700128	0.836543	NOT
ENSMUSG00000010044	Zmynd10	0.102315	0	0.138216	0.0492276	0.047383	0.164048	0.0990945	0.0901677	1.77132	-0.743813	1.15333	-0.644925	0.518976	NA	NOT
ENSMUSG00000010045	Tmem115	13.7011	15.6641	14.485	16.6714	16.1387	11.4085	16.2989	13.5182	308.159	-0.0445978	0.144028	-0.309647	0.756829	0.87112	NOT
ENSMUSG00000010047	Hyal2	21.4653	26.7784	24.8122	31.6676	26.3148	23.192	26.3635	23.9886	803.488	-0.0380133	0.134255	-0.283143	0.777068	0.882542	NOT
ENSMUSG00000010048	Ifrd2	11.1929	13.2667	14.3578	12.8374	14.4604	12.3616	15.3609	11.9024	332.218	-0.0911146	0.128319	-0.710061	0.477666	0.675505	NOT
ENSMUSG00000010051	Hyal1	11.5921	10.107	9.73859	9.43444	11.2176	11.6204	10.4173	12.2235	393.559	-0.481716	0.11054	-4.35786	1.31e-05	0.000215583	NOT
ENSMUSG00000010054	Tusc2	12.8134	17.4086	19.0129	20.0804	14.8633	16.1096	20.4472	16.777	290.854	0.0945265	0.131261	0.720139	0.471439	0.670355	NOT
ENSMUSG00000010057	Nprl2	5.68105	4.03812	5.79849	6.29979	5.91339	5.43637	4.92583	4.81587	103.723	-0.301207	0.195533	-1.54044	0.123453	0.289436	NOT
ENSMUSG00000010064	Slc38a3	196.425	182.139	136.879	127.864	162.644	193.04	145.865	197.387	8590.31	-0.579454	0.151071	-3.83565	0.000125234	0.00140025	DOWN
ENSMUSG00000010066	Cacna2d2	0	0	0	0	0.0126939	0	0.0132737	0.012078	0.358467	-0.977971	2.61521	-0.373954	0.708438	NA	NOT
ENSMUSG00000010067	Rassf1	1.11802	2.02446	2.34939	3.15582	1.36345	1.09548	3.55531	1.13308	106.11	0.971723	0.205012	4.73984	2.14e-06	4.54e-05	UP
ENSMUSG00000010080	Epn3	0.0535598	0.379501	0.506473	0.335007	0.173629	0.114501	0.985609	0.188805	12.3724	1.76152	0.540112	3.26141	0.00110861	0.00811456	UP
ENSMUSG00000010086	Rnf112	0	0	0	0	0	0	0	0	0	NA	NA	NA	NA	NA	NA
ENSMUSG00000010095	Slc3a2	12.3759	26.2997	16.4266	25.6594	15.9221	11.2824	20.1766	13.3001	587.823	0.505786	0.193855	2.60909	0.00907839	0.042759	UP
ENSMUSG00000010097	Nxf1	14.1955	12.5975	15.7976	11.5767	12.8975	13.3066	16.0362	13.8544	582.833	-0.208688	0.122227	-1.70738	0.0877516	0.228488	NOT
ENSMUSG00000010110	Stx5a	8.85112	8.66319	10.9774	10.1594	9.43129	9.48112	10.861	11.1716	552.02	-0.189452	0.11862	-1.59714	0.110236	0.266567	NOT
ENSMUSG00000010122	Slc47a1	38.1826	28.1951	34.7639	24.5052	34.6201	42.2936	31.2436	41.6222	1129.09	-0.651032	0.131999	-4.9321	8.14e-07	2.03e-05	DOWN
ENSMUSG00000010136	Pifo	0	0	0	0	0	0	0	0	0	NA	NA	NA	NA	NA	NA
ENSMUSG00000010142	Tnfrsf13b	0.345636	0.616791	0.760901	0.591287	0.284565	0.533657	1.00428	0.338447	14.6821	0.734874	0.413052	1.77913	0.0752177	0.204211	NOT
ENSMUSG00000010154	Spire2	0.130176	0.245965	1.36775	1.2109	0.281334	0.139147	1.13471	0.267683	13.4004	1.99557	0.580357	3.43853	0.000584887	0.00488694	UP
ENSMUSG00000010175	Prox1	33.5699	22.1489	27.4036	23.4844	31.4539	27.1691	25.9126	38.5536	2333.62	-0.651581	0.124966	-5.21408	1.85e-07	5.76e-06	DOWN
ENSMUSG00000010205	Raver1	0	0	0	0	0	0	0	0	0	NA	NA	NA	NA	NA	NA
ENSMUSG00000010277	2610507B11Rik	30.0571	23.7882	27.4706	25.9929	26.5325	28.1587	28.7035	31.4963	2348.95	-0.385265	0.0915988	-4.20601	2.6e-05	0.000376095	NOT
ENSMUSG00000010290	AI597479	3.87403	4.90969	4.42498	4.78869	3.82159	4.949	6.58907	3.83046	152.12	0.0743256	0.169215	0.439236	0.66049	0.809796	NOT
ENSMUSG00000010307	Tmem86a	14.8335	16.1404	26.8219	20.3835	20.5285	18.2002	25.4352	18.0065	357.92	0.052412	0.166832	0.31416	0.753399	0.869353	NOT
ENSMUSG00000010311	Optc	0.0422966	0.0399593	0.0380921	0	0	0	0.081931	0	0.579686	1.4073	2.03331	0.692124	0.48886	NA	NOT
ENSMUSG00000010342	Tex14	0.10861	0.205216	0.234752	0.104513	0.100597	0.139313	0.25246	0.134002	7.49293	0.471778	0.557205	0.846687	0.397169	0.608033	NOT
ENSMUSG00000010358	Ifi35	6.3696	6.91132	7.83787	6.31139	8.23616	6.20184	6.47454	8.00326	116.931	-0.312903	0.182787	-1.71184	0.0869264	0.227146	NOT
ENSMUSG00000010362	Rdm1	2.35116	2.28656	2.98932	3.32716	2.81819	2.88277	2.61204	3.22992	42.4779	-0.258178	0.252736	-1.02153	0.307003	0.520376	NOT
ENSMUSG00000010376	Nedd8	28.0706	36.7192	38.0369	43.9668	37.3594	30.8359	41.0735	33.2631	433.223	0.0531526	0.132989	0.399677	0.689394	0.829441	NOT
ENSMUSG00000010392	Gosr1	16.1758	17.3691	19.096	18.4002	16.7229	18.4306	17.0194	18.1941	726.576	-0.197027	0.116989	-1.68415	0.0921529	0.23637	NOT
ENSMUSG00000010406	Mrpl52	26.1236	36.6489	30.4256	36.3843	32.383	27.9239	38.5229	31.7637	342.974	0.0144413	0.135924	0.106245	0.915388	0.959265	NOT
ENSMUSG00000010435	Spaca7	0	0	0	0	0	0	0	0	0	NA	NA	NA	NA	NA	NA
ENSMUSG00000010453	Kansl3	11.8897	12.9726	15.4216	16.8665	10.5038	12.2947	15.7243	12.8415	866.689	0.109611	0.118667	0.923686	0.35565	0.568996	NOT
ENSMUSG00000010461	Eya4	0.0693792	0.251257	0.145792	0.144651	0.0963908	0.0988804	0.335979	0.0305713	12.5834	1.31886	0.510283	2.58457	0.00974995	0.0451912	UP
ENSMUSG00000010476	Ebf3	0.0236076	0.0446062	0.0106304	0.0113586	0	0.0252345	0.0457293	0.0208049	1.96274	0.443002	1.12878	0.392461	0.694718	NA	NOT
ENSMUSG00000010492	Uckl1os	0.647782	0.326393	0.583388	0.415565	0.559991	0.323131	0.376437	0.26641	10.613	-0.324273	0.495155	-0.654893	0.512537	0.703111	NOT
ENSMUSG00000010505	Myt1	0	0	0	0	0	0	0	0	0	NA	NA	NA	NA	NA	NA
ENSMUSG00000010517	Faf1	10.2862	8.72782	9.26367	8.43712	8.69539	10.6293	8.71974	9.85655	458.012	-0.413627	0.123171	-3.35814	0.000784682	0.00617813	NOT
ENSMUSG00000010529	Gm266	0	0	0	0.0862597	0	0	0.26046	0	0.430086	2.10267	2.7795	0.756492	0.449354	NA	NOT
ENSMUSG00000010538	Tsacc	0.587665	0.55519	0.352831	0.376998	0.45359	0.209387	0.284585	0.863162	4.98701	-0.678405	0.70051	-0.968444	0.332822	0.545917	NOT
ENSMUSG00000010554	Mettl16	1.0405	1.41493	1.27782	1.67634	0.722802	0.792026	1.51927	0.805826	149.636	0.561313	0.17716	3.16839	0.00153283	0.0104189	UP
ENSMUSG00000010592	Dazl	0.0285115	0.0538719	0	0	0	0	0	0	0.384417	0.490569	2.94329	0.166674	0.867627	NA	NOT
ENSMUSG00000010601	Apol7a	30.2399	12.7388	21.0811	14.7745	13.0885	26.1742	20.4077	28.2342	612.065	-0.761513	0.237441	-3.20716	0.00134051	0.00936465	DOWN
ENSMUSG00000010607	Pigyl	14.2976	10.859	9.46786	14.8373	12.8532	9.43941	15.6125	12.7237	92.7912	-0.216953	0.21375	-1.01498	0.310115	0.522847	NOT
ENSMUSG00000010608	Rbm25	4.9267	4.70182	5.98367	5.46465	4.33679	4.40861	7.07854	4.54066	850.564	0.0919492	0.113825	0.807812	0.419199	0.626737	NOT
ENSMUSG00000010609	Psen2	34.8464	28.1941	31.5183	29.2014	35.7918	39.4246	24.8131	39.2398	1383.88	-0.63436	0.131644	-4.81875	1.44e-06	3.3e-05	DOWN
ENSMUSG00000010651	Acaa1b	921.771	645.324	804.144	939.19	1371.94	711.511	479.526	687.197	15662.9	-0.60005	0.255064	-2.35254	0.0186456	0.0740246	DOWN
ENSMUSG00000010660	Plcd1	0.35213	0.93148	1.17337	0.745465	0.554456	0.376396	1.46651	0.403423	21.2428	1.09042	0.363562	2.99926	0.00270636	0.0163663	UP
ENSMUSG00000010663	Fads1	63.8499	62.353	72.8315	56.541	73.9397	58.7177	67.8469	61.0968	2980.34	-0.239238	0.121086	-1.97576	0.048182	0.149028	NOT
ENSMUSG00000010721	Lmbr1	1.58251	1.17846	1.74377	1.46907	1.58646	2.00998	1.37042	1.67356	89.1088	-0.496535	0.198291	-2.50407	0.0122773	0.0539093	NOT
ENSMUSG00000010751	Tnfrsf22	0.38741	0.878404	0.418678	0.447356	0.167453	0.331286	0.625362	0.273133	17.3913	0.796128	0.428943	1.85602	0.0634502	0.181146	NOT
ENSMUSG00000010755	Cars	2.71333	2.09448	3.90381	2.51546	2.72769	2.65273	3.39709	2.37662	174.957	-0.0719132	0.190411	-0.377673	0.705673	0.839849	NOT
ENSMUSG00000010760	Phlda2	0.0971577	0	0.437498	0.0934929	0.269969	0	0.7528	0	2.02845	1.47503	1.40225	1.0519	0.292844	NA	NOT
ENSMUSG00000010796	Asz1	0	0	0.104016	0.185234	0	0	0.111862	0.0339284	1.34778	2.88495	1.62743	1.77271	0.0762775	NA	NOT
ENSMUSG00000010797	Wnt2	1.54556	3.19409	4.87173	4.60122	3.39989	2.32322	2.94706	2.38363	67.114	0.45027	0.284367	1.58341	0.113327	0.271976	NOT
ENSMUSG00000010803	Gabra1	0	0	0	0	0	0	0	0	0	NA	NA	NA	NA	NA	NA
ENSMUSG00000010825	Grid2ip	0	0	0.0144821	0	0	0	0.0155745	0.0141715	0.334833	0.415724	2.66821	0.155806	0.876186	NA	NOT
ENSMUSG00000010830	Kdelr3	0.231567	0.437542	0.973224	1.18844	0.428965	0.330034	2.09327	0.408151	9.60378	1.45526	0.583802	2.49272	0.0126769	0.055141	UP
ENSMUSG00000010841	Cfap97d1	0.272967	0.257883	0.368748	0.788012	0.252828	0.145889	0.264376	0.24056	2.42733	0.629921	0.969982	0.649415	0.51607	NA	NOT
ENSMUSG00000010911	Apip	11.5449	8.02583	9.71062	9.64211	8.97818	10.7106	8.22792	12.4779	95.9348	-0.542008	0.190541	-2.84458	0.00444706	0.0242995	DOWN
ENSMUSG00000010914	Pdhx	7.95376	7.88078	10.0583	8.69379	9.08675	7.46506	8.48183	8.54815	320.256	-0.161142	0.136517	-1.18039	0.237846	0.44234	NOT
ENSMUSG00000010936	Vac14	3.63046	4.36122	4.58021	4.51748	4.26124	3.81374	4.80447	4.19239	283.097	-0.0507016	0.12112	-0.418605	0.675505	0.820565	NOT
ENSMUSG00000011008	Mcoln2	0.231872	0.312942	0.417645	0.318752	0.0613615	0.283259	0.705807	0.379497	10.2706	0.606606	0.544941	1.11316	0.26564	0.474654	NOT
ENSMUSG00000011034	Slc5a1	0.424615	0.727087	1.19502	1.25133	0.46703	0.397142	2.21048	0.350817	32.3997	1.43787	0.352364	4.08065	4.49e-05	0.000597519	UP
ENSMUSG00000011096	Akt1s1	15.1742	23.7811	19.9559	25.5532	21.4432	18.2663	18.7142	21.5276	603.642	-0.0341295	0.17544	-0.194537	0.845756	0.923332	NOT
ENSMUSG00000011114	Tbrg1	15.0486	26.4822	21.9005	23.2125	15.4641	16.2348	23.7688	18.0354	737.575	0.313936	0.128126	2.45022	0.014277	0.0602423	NOT
ENSMUSG00000011118	Panx3	0	0	0	0	0	0	0	0	0	NA	NA	NA	NA	NA	NA
ENSMUSG00000011148	Adssl1	10.3703	12.1111	8.0253	7.57208	9.21903	11.4191	8.17643	12.3539	200.768	-0.509999	0.203331	-2.50822	0.012134	0.0534053	DOWN
ENSMUSG00000011154	Cfap161	0	0	0	0	0	0	0	0	0	NA	NA	NA	NA	NA	NA
ENSMUSG00000011158	Brf1	3.55215	3.63331	3.55169	3.2163	4.33927	3.90157	4.00923	3.74666	280.248	-0.36057	0.130061	-2.77232	0.00556588	0.0290837	NOT
ENSMUSG00000011171	Vipr2	0	0	0.0439556	0	0.0226033	0	0.0472714	0.0215065	0.678718	0.680099	1.98692	0.342288	0.732134	NA	NOT
ENSMUSG00000011179	Odc1	24.1498	36.0209	22.8726	26.009	25.4788	22.6684	30.9178	27.4279	875.075	-0.0276628	0.162784	-0.169935	0.865061	0.934253	NOT
ENSMUSG00000011254	Thg1l	1.19209	1.70639	1.82185	1.91188	1.43873	1.19702	2.23917	1.94196	47.8315	0.152077	0.244131	0.622931	0.53333	0.720034	NOT
ENSMUSG00000011256	Adam19	0.535767	0.737549	1.10288	0.67759	0.425348	0.441788	1.15642	0.607064	46.9419	0.609627	0.261781	2.32876	0.0198715	0.0777925	UP
ENSMUSG00000011257	Pabpc4	16.3628	22.2041	16.3925	18.5303	23.4723	17.5771	19.2007	21.2608	750.086	-0.286738	0.162529	-1.76423	0.0776936	0.208754	NOT
ENSMUSG00000011263	Exoc3l2	4.12224	5.09865	4.88481	5.2194	4.97359	3.9135	5.09569	4.08695	178.804	-0.00109174	0.149987	-0.00727887	0.994192	0.997302	NOT
ENSMUSG00000011267	Zfp296	0.0534678	0.303079	0.288916	0.154353	0.148569	0.228609	0.20714	0.14136	3.66231	0.504395	0.793876	0.635357	0.525196	0.713397	NOT
ENSMUSG00000011305	Plin5	65.8075	165.559	85.0213	97.5741	103.489	78.3195	78.1416	75.8854	1870.5	0.173924	0.251963	0.690275	0.490022	0.684441	NOT
ENSMUSG00000011306	Sugp1	3.35174	3.41918	3.9177	4.4777	3.97965	3.33498	4.2823	3.9908	223.939	-0.117931	0.142273	-0.828907	0.407157	0.616557	NOT
ENSMUSG00000011349	Dmrtc2	0	0	0	0	0	0	0	0	0	NA	NA	NA	NA	NA	NA
ENSMUSG00000011350	Gm5893	0	0.049303	0	0	0.0483365	0	0	0	0.25274	-0.28377	3.31594	-0.0855775	0.931802	NA	NOT
ENSMUSG00000011382	Dhdh	27.5225	13.098	21.1321	19.0851	20.399	27.3919	19.4369	26.5095	1569.17	-0.740138	0.156451	-4.73078	2.24e-06	4.71e-05	DOWN
ENSMUSG00000011427	Zfp790	3.00719	3.29107	2.52055	3.55273	2.78532	2.73703	3.92185	3.69975	111.22	-0.135485	0.189574	-0.714682	0.474806	0.673097	NOT
ENSMUSG00000011463	Cpb1	0.06633	0.0313323	0.0597363	0	0	0	0.0642424	28.2631	119.428	-7.76357	2.78272	-2.78992	NA	NA	NA
ENSMUSG00000011486	Slc25a41	0	0	0	0	0	0	0	0.0721139	0.122645	-1.0051	3.53381	-0.284424	0.776085	NA	NOT
ENSMUSG00000011589	Fsd1	0.0873757	0.123821	0.07869	0.12612	0.0809293	0.186794	0.0423129	0.0770025	2.44255	-0.437403	0.955581	-0.457735	0.647143	NA	NOT
ENSMUSG00000011632	Pinlyp	0	0	0	0	0	0	0	0.11386	0.122645	-1.0051	3.53381	-0.284424	0.776085	NA	NOT
ENSMUSG00000011658	Fuz	1.02318	0.884369	1.09792	1.13122	1.25014	1.21004	0.843383	1.30459	52.9375	-0.520847	0.233479	-2.23081	0.0256936	0.09385	DOWN
ENSMUSG00000011751	Sptbn4	0	0.0215195	0.0205139	0.0109595	0	0	0.0110306	0.010037	0.802695	2.02892	1.71188	1.1852	0.235937	NA	NOT
ENSMUSG00000011752	Pgam1	71.7666	103.674	94.9692	96.6093	68.8131	69.5462	102.293	68.0408	1581.9	0.268192	0.0990809	2.7068	0.00679359	0.0340501	NOT
ENSMUSG00000011831	Evi5	26.9447	16.0343	28.4039	22.4045	20.013	27.516	26.5024	23.9483	1850.75	-0.336112	0.168471	-1.99508	0.0460346	0.144239	NOT
ENSMUSG00000011832	Evi5l	1.16274	1.18298	0.93208	1.20494	0.97044	1.10628	1.17564	1.17108	90.9563	-0.220826	0.186838	-1.18192	0.237239	0.441649	NOT
ENSMUSG00000011837	Snapc2	7.20346	7.73605	7.98447	9.30157	5.98769	6.38365	9.00418	7.43344	128.005	0.0821183	0.160848	0.510533	0.609678	0.77614	NOT
ENSMUSG00000011877	Git1	3.55692	7.06102	6.69052	6.30393	4.9209	4.21112	8.78687	5.21779	264.693	0.430969	0.155286	2.77531	0.00551484	0.0288617	NOT
ENSMUSG00000011884	Gltp	4.45051	7.88358	9.24089	8.98163	5.55346	3.83219	11.6741	4.35794	114.076	0.793155	0.180013	4.4061	1.05e-05	0.000177414	UP
ENSMUSG00000011958	Bnip2	15.0367	13.1634	14.6492	13.5292	12.5842	13.5121	18.2578	12.8626	466.888	-0.1148	0.120578	-0.952074	0.341059	0.554477	NOT
ENSMUSG00000011960	Ccnt1	6.04218	5.29253	5.51653	6.14618	5.16675	5.44146	6.98095	5.18858	499.312	-0.12256	0.115602	-1.06019	0.289059	0.500736	NOT
ENSMUSG00000012017	Scarf2	1.84407	4.36883	4.16467	5.65115	3.41604	1.94083	6.78694	2.40021	135.379	0.863397	0.225221	3.83356	0.000126304	0.00140907	UP
ENSMUSG00000012042	4930579F01Rik	0.0915627	0.475766	0.371073	0.925144	0.127211	0.293618	0.221703	0.201731	7.50865	1.26076	0.670038	1.88163	0.0598863	0.173704	NOT
ENSMUSG00000012076	Brms1l	1.45008	1.34017	1.93051	1.97174	1.16791	1.6848	1.61817	1.11124	50.3447	0.0981865	0.251678	0.390127	0.696443	0.834094	NOT
ENSMUSG00000012114	Med15	5.0799	5.0555	6.80762	6.44569	5.55429	5.11997	6.84092	5.63106	643.343	-0.0200462	0.114714	-0.174749	0.861277	0.932209	NOT
ENSMUSG00000012117	Dhdds	8.63482	8.86466	7.49132	9.16772	7.54455	8.95297	8.39094	7.22921	300.491	-0.177472	0.148408	-1.19584	0.231759	0.435136	NOT
ENSMUSG00000012123	Crybg2	0.139615	0.22423	0.13831	0.174654	0.323287	0.16416	0.270443	0.209168	15.3448	-0.315238	0.424245	-0.743055	0.457448	0.659415	NOT
ENSMUSG00000012126	Ubxn11	0.0918716	0.130192	0.082739	0.198914	0.0212734	0.0491014	0.266941	0.0607235	4.84272	1.34212	0.754898	1.77789	0.0754226	0.204537	NOT
ENSMUSG00000012187	Mogat1	0.279625	0.594389	1.13323	0.807231	0.712235	0.448342	0.541649	0.431248	9.07563	0.471381	0.53595	0.879524	0.379117	0.591137	NOT
ENSMUSG00000012211	Tex22	0	0	0	0.165048	0	0	0.0830599	0	0.339552	1.7506	2.99455	0.584595	0.55882	NA	NOT
ENSMUSG00000012282	Wnt8a	0	0	0	0.0600261	0	0	0	0	0.117714	0.43757	3.53381	0.123824	0.901455	NA	NOT
ENSMUSG00000012296	Tjap1	2.08514	2.84543	2.73333	3.07661	2.81112	2.32789	3.52294	1.87843	118.227	0.165747	0.181018	0.91564	0.359856	0.5725	NOT
ENSMUSG00000012350	Ehf	0.312522	0.295252	1.28414	0.996179	0.47038	0.167029	2.59175	0.206564	38.7277	1.85248	0.503774	3.6772	0.000235805	0.00236605	UP
ENSMUSG00000012396	Nanog	0	0	0	0	0	0	0	0	0	NA	NA	NA	NA	NA	NA
ENSMUSG00000012405	Rpl15	48.0489	77.1819	65.7219	91.4135	68.0409	47.5469	77.675	62.4883	1574.23	0.219727	0.162205	1.35463	0.175536	0.363891	NOT
ENSMUSG00000012422	Tmem167	5.61349	5.98882	6.73458	6.90493	5.83409	4.83689	6.84239	4.4941	605.544	0.0988172	0.127213	0.776783	0.437287	0.642495	NOT
ENSMUSG00000012428	Steap4	21.2995	42.6909	41.6287	31.9233	18.9926	22.8042	49.4832	21.3567	917.171	0.718399	0.135821	5.28932	1.23e-07	4.06e-06	UP
ENSMUSG00000012429	Mplkip	2.85406	2.69635	3.13669	3.88686	2.35226	3.02489	3.13905	3.00548	129.292	-0.0531858	0.179269	-0.296682	0.766709	0.876886	NOT
ENSMUSG00000012443	Kif11	0.350346	1.48944	1.41984	0.856874	0.500268	0.265263	1.79557	0.360212	59.4745	1.65072	0.28406	5.81116	6.2e-09	3.16e-07	UP
ENSMUSG00000012483	Rpa3	3.25974	2.89846	4.57624	3.13679	3.01925	3.68935	4.27144	3.29521	38.007	-0.0856595	0.262039	-0.326896	0.743747	0.863989	NOT
ENSMUSG00000012519	Mlkl	3.35774	4.69127	7.41083	7.37234	4.02988	3.08362	8.56531	2.50066	108.977	0.850802	0.21603	3.93835	8.2e-05	0.00098366	UP
ENSMUSG00000012520	Phox2b	0	0	0	0	0	0	0	0	0	NA	NA	NA	NA	NA	NA
ENSMUSG00000012535	Tnpo3	5.02168	4.30432	4.47007	4.38423	4.15064	4.8434	5.34678	4.6966	583.538	-0.269593	0.10876	-2.47879	0.013183	0.056777	NOT
ENSMUSG00000012609	Ttll5	0.788982	0.40834	0.549905	0.534756	0.692645	0.594014	0.664479	0.57439	91.9719	-0.555043	0.196164	-2.82948	0.00466237	0.0252226	DOWN
ENSMUSG00000012640	Zfp715	4.25528	4.98496	5.02028	4.68851	3.58661	4.1619	5.87293	3.80634	220.325	0.128042	0.133191	0.961347	0.336378	0.549343	NOT
ENSMUSG00000012705	Retn	0	0	0	0	0	0	0	0	0	NA	NA	NA	NA	NA	NA
ENSMUSG00000012777	Acp4	0.0622721	0	0	0	0	0	0.0603122	0	0.246456	-0.28377	3.34438	-0.0848497	0.932381	NA	NOT
ENSMUSG00000012819	Cdh23	0.0128595	0.0182234	0	0.0185617	0.00595539	0.0137457	0.0186822	0	1.75134	0.538656	1.24209	0.433669	0.664529	NA	NOT
ENSMUSG00000012848	Rps5	119.654	177.723	135.025	187.973	145.733	127.162	169.301	121.723	2437.18	0.136624	0.143114	0.954654	0.339753	0.552961	NOT
ENSMUSG00000012889	Podnl1	0.21482	0.0289928	0.0829138	0.088593	0.170547	0.164017	0.148614	0.0811357	4.23929	-1.12012	0.763402	-1.46728	0.1423	0.316541	NOT
ENSMUSG00000013033	Adgrl1	1.0781	1.73749	1.77052	1.74534	1.57421	1.34221	2.80084	1.08424	131.681	0.400804	0.199558	2.00846	0.0445949	0.14059	NOT
ENSMUSG00000013076	Amotl1	2.40251	2.8423	3.24553	2.79093	3.15746	2.25574	4.58043	2.0696	276.249	0.180029	0.180406	0.997913	0.318321	0.531124	NOT
ENSMUSG00000013083	2200002J24Rik	0	0	0.159232	0	0	0	0	0	0.108064	0.43757	3.53381	0.123824	0.901455	NA	NOT
ENSMUSG00000013089	Etv5	1.38034	1.605	2.89265	2.75871	1.30308	0.907975	4.80768	1.23986	78.7896	1.04033	0.281251	3.69895	0.000216491	0.00219975	UP
ENSMUSG00000013091	Tmem190	0.125045	0.118135	0.112614	0.360984	0.115819	0.133662	0.363328	0.110199	1.44446	0.710725	1.22833	0.578613	0.56285	NA	NOT
ENSMUSG00000013150	Gfod2	2.07995	2.16598	2.61821	2.93401	3.0211	2.65279	1.76268	2.937	112.311	-0.413287	0.222367	-1.85858	0.0630865	0.180337	NOT
ENSMUSG00000013155	Enkd1	0.119064	0.112485	0.375299	0.315075	0.16542	0.286355	0.37478	0.0524644	7.62886	0.670556	0.629512	1.0652	0.286785	0.498488	NOT
ENSMUSG00000013158	4933405L10Rik	0	0	0.131926	0.211444	0.271361	0	0.141878	0.129097	1.5496	-0.0169529	1.3821	-0.012266	0.990213	NA	NOT
ENSMUSG00000013160	Atp6v0d1	45.4972	41.8927	57.8785	52.6658	42.8156	48.6325	51.2428	53.3718	843.275	-0.15202	0.128196	-1.18584	0.235685	0.43968	NOT
ENSMUSG00000013236	Ptprs	1.039	0.830576	1.34796	1.02778	1.04311	1.01741	1.90705	0.941266	161.29	0.0673696	0.208509	0.323102	0.746618	0.865475	NOT
ENSMUSG00000013275	Slc41a1	1.61863	2.95363	2.35633	2.60307	1.64297	1.73017	3.09243	1.54371	100.97	0.50231	0.178031	2.82148	0.00478022	0.0256952	UP
ENSMUSG00000013338	Fer1l4	0	0	0	0	0	0	0	0	0	NA	NA	NA	NA	NA	NA
ENSMUSG00000013353	4931406B18Rik	0	0	0	0	0	0	0.0187265	0	0.104124	0.43757	3.53381	0.123824	0.901455	NA	NOT
ENSMUSG00000013367	Iglon5	0.0830769	0.156972	0.187046	0.0799432	0.115421	0.044401	0.0804623	0.073214	2.54638	0.431634	0.933293	0.462485	0.643733	NA	NOT
ENSMUSG00000013415	Igf2bp1	0.0112491	0	0.0202617	0.0108248	0	0	0.0108951	0	0.580298	1.40929	2.03306	0.693186	0.488193	NA	NOT
ENSMUSG00000013418	B4galnt2	0.126497	0.0597534	0.227844	0.121725	0	0.135214	0.367547	0.278698	2.6177	0.235857	1.01242	0.232965	0.815789	NA	NOT
ENSMUSG00000013419	Zfp651	0.370088	0.874093	0.555498	0.66774	0.442762	0.296694	1.4935	0.339741	40.6164	1.03442	0.32874	3.14663	0.00165165	0.0110512	UP
ENSMUSG00000013465	Nelfb	7.33074	9.62395	9.14564	10.0164	7.81866	7.32709	9.98921	6.54433	275.579	0.169749	0.130181	1.30395	0.192251	0.38645	NOT
ENSMUSG00000013483	Card14	0.118256	0.201098	0.106501	0.113795	0.219063	0.252811	0.137441	0.166747	7.38451	-0.679468	0.570178	-1.19168	0.233388	0.436941	NOT
ENSMUSG00000013495	Tmem175	2.35172	1.70104	2.0683	2.08621	1.71874	2.16028	2.42006	2.31539	119.328	-0.301023	0.171951	-1.75063	0.0800093	0.213506	NOT
ENSMUSG00000013523	Bcas1	0	0.027257	0.0259833	0	0	0.0308396	0.0558867	0.0508522	0.835813	0.132833	1.71352	0.0775202	0.93821	NA	NOT
ENSMUSG00000013539	Tango2	8.66078	11.3042	9.8459	8.2281	9.64147	9.61085	9.44174	9.44061	722.337	-0.187379	0.141129	-1.32772	0.18427	0.376469	NOT
ENSMUSG00000013562	NA	0	0	0	0	0	0	0.153658	0.0699079	0.330893	0.399263	3.07562	0.129816	0.896712	NA	NOT
ENSMUSG00000013584	Aldh1a2	0.0481068	0.136345	0.0866493	0.185169	0.133673	0.154266	0.279557	0.127187	3.03972	0.298928	0.858266	0.348293	0.72762	0.853252	NOT
ENSMUSG00000013593	Ndufs2	89.3724	94.7989	103.6	95.9245	97.1276	94.726	106.261	88.265	2126.32	-0.13406	0.0885915	-1.51324	0.13022	0.29967	NOT
ENSMUSG00000013611	Snx31	0	0	0.0334198	0	0	0	0	0.0327031	0.230709	-0.283769	3.42151	-0.0829368	0.933902	NA	NOT
ENSMUSG00000013622	Atraid	33.8983	33.4583	39.3856	33.576	37.1147	40.0366	34.8074	40.7999	733.658	-0.351894	0.118779	-2.96259	0.00305066	0.0179619	NOT
ENSMUSG00000013629	Cad	1.31767	1.49634	2.04972	1.84431	1.57796	1.23775	2.06254	1.34891	124.872	0.187452	0.166996	1.12249	0.261653	0.470248	NOT
ENSMUSG00000013643	Lypd8	0	0	0	0	0	0	0	0	0	NA	NA	NA	NA	NA	NA
ENSMUSG00000013646	Sh3bp5l	3.34354	3.28837	4.3855	4.3229	5.70141	3.44566	3.62027	3.56614	241.576	-0.288422	0.204603	-1.40966	0.158639	0.340487	NOT
ENSMUSG00000013653	1810065E05Rik	0	0	0	0	0	0	0	0	0	NA	NA	NA	NA	NA	NA
ENSMUSG00000013662	Atad1	10.7188	12.9413	12.4674	12.255	9.01932	12.2148	15.3258	11.6717	687.138	0.0279067	0.125686	0.222034	0.824287	0.911268	NOT
ENSMUSG00000013663	Pten	15.7876	10.7751	13.9881	12.5872	10.6866	13.112	14.7866	13.3127	1446.02	-0.276549	0.13712	-2.01684	0.0437118	0.138341	NOT
ENSMUSG00000013668	4933402N03Rik	0	0	0	0	0	0	0	0	0	NA	NA	NA	NA	NA	NA
ENSMUSG00000013698	Pea15a	5.47249	6.36933	10.3651	10.8579	5.9832	5.0958	13.9337	6.09064	286.913	0.607327	0.187084	3.24627	0.00116926	0.00845933	UP
ENSMUSG00000013701	Timm23	28.4786	62.5092	31.3593	44.5981	35.8101	27.8337	38.2136	35.7923	646.917	0.234954	0.221646	1.06004	0.289126	0.50075	NOT
ENSMUSG00000013707	Tnfaip8l2	2.23264	5.2273	4.37108	6.35185	2.96701	2.28273	5.07687	3.33633	41.7024	0.705883	0.26909	2.62323	0.00871014	0.0414305	UP
ENSMUSG00000013736	Trnt1	5.15817	6.50528	5.82343	6.43605	4.32042	4.7222	7.98377	5.13304	239.761	0.214072	0.136648	1.56659	0.117209	0.278981	NOT
ENSMUSG00000013766	Ly6g6e	0.171114	0.080829	0.385259	0	0.0792446	0.0914528	0.414321	0.301598	2.24209	0.161495	1.10613	0.146	0.883922	NA	NOT
ENSMUSG00000013787	Ehmt2	16.3897	15.2215	16.0828	16.0578	19.6831	16.3526	16.5272	15.1958	867.375	-0.33162	0.118088	-2.80825	0.00498111	0.026569	NOT
ENSMUSG00000013822	Elof1	15.422	18.2576	20.4012	22.9685	16.9514	17.4424	19.8949	16.6364	299.347	0.0471374	0.133348	0.353492	0.72372	0.850688	NOT
ENSMUSG00000013833	Med16	7.33411	9.02513	7.13092	7.14736	9.30253	8.86315	8.39274	8.72765	369.902	-0.357864	0.145766	-2.45506	0.014086	0.0596751	NOT
ENSMUSG00000013846	St3gal1	21.1755	21.4021	25.4273	20.5297	24.8846	18.9982	27.3454	20.4408	1469.64	-0.108106	0.121923	-0.886679	0.375252	0.58752	NOT
ENSMUSG00000013858	Tmem259	29.5233	39.1898	31.5317	43.491	43.3541	31.3331	36.5344	27.4797	1572.69	-0.049593	0.17681	-0.280488	0.779103	0.883864	NOT
ENSMUSG00000013878	Rnf170	3.07341	2.12819	2.17028	2.65501	2.0703	2.79989	2.80755	2.43152	150.672	-0.340892	0.175437	-1.9431	0.0520045	0.157216	NOT
ENSMUSG00000013921	Clip3	0.249104	0.313785	0.872439	0.612586	0.256362	0.47337	1.47439	0.390276	20.68	0.974469	0.454857	2.14236	0.0321644	0.110901	UP
ENSMUSG00000013928	LOC108167416	0	0	0.0806637	0	0	0	0	0.0394669	0.338773	0.429099	3.05257	0.14057	0.88821	NA	NOT
ENSMUSG00000013936	Myl2	0	0	0	0	0	0	0	0	0	NA	NA	NA	NA	NA	NA
ENSMUSG00000013973	Dedd	1.1893	1.31669	1.35558	1.19808	0.895014	1.27126	1.22386	1.12999	67.0215	-0.0592883	0.210838	-0.281203	0.778555	0.883558	NOT
ENSMUSG00000013974	Mcemp1	0.0729008	0.550979	0.393924	0.210453	0.405134	0.311698	0.494245	0	4.24393	0.821832	0.856747	0.959247	0.337434	0.550429	NOT
ENSMUSG00000013997	Nit1	16.6727	15.4802	16.2086	16.2776	19.7175	20.4654	16.0411	21.0767	846.188	-0.531242	0.115376	-4.60446	4.14e-06	7.99e-05	DOWN
ENSMUSG00000014030	Pax5	0.405982	0.22083	0.177272	0.142061	0.0911586	0.157803	0.393205	0.249364	19.2869	-0.224733	0.475876	-0.472251	0.636747	0.79387	NOT
ENSMUSG00000014039	Prdm15	0.642984	0.933846	1.03713	1.0343	0.684433	0.718068	1.09678	0.685053	91.2387	0.336635	0.172166	1.95529	0.0505485	0.153947	NOT
ENSMUSG00000014074	Rnf168	4.61334	4.22004	4.9681	4.34537	3.75298	4.17461	6.09938	3.89355	190.683	-0.0004136	0.148432	-0.00278646	0.997777	0.998784	NOT
ENSMUSG00000014075	Tctex1d2	0.639326	0.819711	0.863659	0.48338	0.338376	0.92745	1.10572	0.724404	16.6312	0.0643443	0.417883	0.153977	0.877628	0.940627	NOT
ENSMUSG00000014077	Chp1	168.242	187.529	177.925	191.789	181.46	180.069	178.232	172.765	6026.66	-0.178663	0.104124	-1.71586	0.0861884	0.225532	NOT
ENSMUSG00000014104	Sval2	0	0	0	0	0	0	0	0	0	NA	NA	NA	NA	NA	NA
ENSMUSG00000014158	Trpv4	0.160325	0.429151	0.505355	0.35998	0.222744	0.314184	1.11283	0.259033	15.5256	1.05334	0.463584	2.27218	0.0230759	0.0865726	UP
ENSMUSG00000014164	Klhl3	2.93035	2.50142	2.77301	2.41903	3.18259	3.49799	3.38558	2.96262	208.154	-0.438362	0.142115	-3.08456	0.00203853	0.013061	NOT
ENSMUSG00000014177	Tvp23b	8.62539	7.18195	9.304	9.98818	7.4474	9.06352	9.29788	8.33146	184.745	-0.154434	0.152883	-1.01015	0.312425	0.524661	NOT
ENSMUSG00000014195	Dnajc7	7.65958	10.0928	8.6933	9.61202	9.35557	8.76198	11.3447	9.78981	436.235	-0.0919768	0.127811	-0.719632	0.471752	0.67046	NOT
ENSMUSG00000014198	Zfp385c	0	0	0	0	0	0	0	0	0	NA	NA	NA	NA	NA	NA
ENSMUSG00000014226	Cacybp	9.1597	8.00775	13.2561	12.5854	8.61054	9.10896	13.2851	8.75499	233.398	0.146506	0.163132	0.898084	0.369141	0.581987	NOT
ENSMUSG00000014232	Cluap1	1.76824	2.30262	1.54942	2.2074	2.87718	2.34984	2.17545	2.10583	47.6123	-0.394452	0.25955	-1.51975	0.128573	0.29702	NOT
ENSMUSG00000014243	Zswim7	9.67131	12.5105	14.3379	13.745	11.025	13.3596	15.4194	15.0794	91.5352	-0.0638448	0.192355	-0.331912	0.739956	0.861564	NOT
ENSMUSG00000014245	Pigl	3.5056	5.26272	4.28158	5.22179	3.20249	4.36316	4.97664	3.47031	92.131	0.19714	0.193523	1.01869	0.308352	0.5214	NOT
ENSMUSG00000014294	Ndufa2	64.1678	132.757	70.3071	132.29	142.852	66.758	77.086	72.8267	520.257	0.0214401	0.297323	0.0721104	0.942514	0.972118	NOT
ENSMUSG00000014301	Pam16	7.29074	9.0007	11.0776	8.82346	7.7057	7.60192	11.1334	9.14505	206.894	0.0811389	0.142581	0.569074	0.569306	0.746599	NOT
ENSMUSG00000014303	Glis2	0.846803	1.15295	1.68226	1.96525	0.876602	0.638935	3.98015	0.921864	59.5398	1.12999	0.326037	3.46583	0.000528588	0.00450931	UP
ENSMUSG00000014313	Cox6c	35.7245	45.0005	50.4047	44.7194	40.4136	41.4828	47.7305	47.6016	1500.49	-0.0624061	0.115765	-0.539077	0.589834	0.762311	NOT
ENSMUSG00000014329	Bicc1	1.24414	2.76563	5.70779	4.88745	1.15235	1.28294	11.8939	1.18673	246.343	2.08102	0.304513	6.83395	8.26e-12	9.74e-10	UP
ENSMUSG00000014349	Ube2z	16.2948	17.943	16.9327	18.4596	17.8184	16.5731	20.0838	15.9212	667.6	-0.110607	0.10322	-1.07157	0.283915	0.495491	NOT
ENSMUSG00000014351	Gip	0	0	0	0	0	0	0	0	0	NA	NA	NA	NA	NA	NA
ENSMUSG00000014353	Tmem87b	9.13345	11.4846	7.88669	8.12727	8.32742	9.22202	9.28579	9.43257	734.448	-0.215361	0.156647	-1.37482	0.169188	0.355366	NOT
ENSMUSG00000014355	Anapc1	4.57446	3.47827	4.71832	4.02568	3.72998	4.65984	4.75868	4.53674	690.021	-0.298227	0.125899	-2.36878	0.0178466	0.0714755	NOT
ENSMUSG00000014361	Mertk	12.1825	17.0147	15.8577	14.2851	14.2616	12.673	23.1116	12.4185	621.889	0.186965	0.139786	1.33751	0.181056	0.37149	NOT
ENSMUSG00000014402	Tsg101	16.0778	14.8501	19.0785	17.1989	14.8916	16.6313	19.2425	15.7511	434.777	-0.101136	0.114199	-0.88561	0.375828	0.587714	NOT
ENSMUSG00000014418	Hps5	3.62096	2.86656	3.74413	3.0327	3.78857	4.04968	3.73431	3.98885	225.396	-0.460736	0.134622	-3.42244	0.000620616	0.00513081	NOT
ENSMUSG00000014426	Map3k4	2.55676	2.09207	2.08101	1.7809	2.37804	2.83587	2.60063	2.56434	231.868	-0.5272	0.140732	-3.74613	0.000179583	0.00188986	DOWN
ENSMUSG00000014444	Piezo1	1.09626	2.44422	2.39911	2.02543	1.54338	1.37102	3.22776	1.42985	179.404	0.632835	0.170435	3.71307	0.000204763	0.00210726	UP
ENSMUSG00000014453	Blk	0.807367	0.572064	0.39991	0.776913	0.560851	0.474653	0.74286	0.675941	16.1742	-0.274016	0.394797	-0.694068	0.48764	0.682623	NOT
ENSMUSG00000014470	Rnf166	7.57184	12.3371	8.4004	9.55658	10.9772	7.56579	12.9666	7.25317	180.136	0.12129	0.200575	0.604711	0.545371	0.727723	NOT
ENSMUSG00000014496	Ankrd28	7.12262	6.45146	5.58871	4.60072	5.59931	6.79502	6.35521	7.2892	734.701	-0.469502	0.146415	-3.20665	0.0013429	0.00936971	NOT
ENSMUSG00000014498	Ankrd52	7.73974	9.71265	9.44559	9.90544	9.07797	7.06748	9.99487	8.0091	708.384	0.0441346	0.11719	0.376608	0.706465	0.840488	NOT
ENSMUSG00000014503	Pkd2l2	1.05086	0.975059	1.26749	0.957046	1.00809	1.12327	0.99961	1.22377	59.9901	-0.316069	0.216267	-1.46147	0.143885	0.318638	NOT
ENSMUSG00000014504	Srp19	5.01064	5.15894	6.83637	7.3335	4.69654	4.84279	7.81701	5.49988	201.944	0.180553	0.148365	1.21696	0.223621	0.425749	NOT
ENSMUSG00000014529	Tmbim7	0	0	0	0	0	0	0	0	0	NA	NA	NA	NA	NA	NA
ENSMUSG00000014542	Clec4f	76.3411	108.225	120.356	119.693	88.141	76.0896	147.834	89.6131	2396.17	0.330935	0.100835	3.28194	0.00103094	0.00766251	NOT
ENSMUSG00000014543	Klra17	0	0.0863216	0.246863	0.175848	0	0.0976673	0.265485	0.0805231	1.26885	1.87546	1.47182	1.27425	0.202574	NA	NOT
ENSMUSG00000014547	Wdfy2	4.15023	4.07772	3.87649	3.6856	3.33882	3.78981	4.55939	3.61571	340.731	-0.12985	0.125931	-1.03112	0.302487	0.515052	NOT
ENSMUSG00000014550	Rbsn	2.10809	2.9874	2.97064	3.25765	2.25119	2.05454	3.56705	2.48073	224.262	0.269347	0.130419	2.06524	0.0389007	0.127162	NOT
ENSMUSG00000014551	Mrps25	0.944052	0.985767	1.0292	1.17938	1.08917	0.655036	1.18704	0.890359	62.1102	0.0360224	0.220457	0.163399	0.870205	0.937191	NOT
ENSMUSG00000014554	Dguok	2.69273	3.16876	3.27595	2.45478	3.50044	3.15602	3.3858	2.99753	136.058	-0.258259	0.169844	-1.52057	0.128368	0.29671	NOT
ENSMUSG00000014592	Camta1	0.34386	0.374293	0.370267	0.417208	0.31849	0.279662	0.463357	0.362326	50.5619	0.0610801	0.222537	0.274471	0.783722	0.887015	NOT
ENSMUSG00000014599	Csf1	2.92857	4.94895	4.19763	4.00885	3.38108	2.71153	5.05359	2.27191	182.981	0.43899	0.171768	2.55572	0.0105968	0.0481354	NOT
ENSMUSG00000014601	Strip1	3.83485	3.20781	4.02925	3.63254	3.40393	3.45864	4.33319	3.66121	192.239	-0.171783	0.136035	-1.26279	0.206665	0.405512	NOT
ENSMUSG00000014602	Kif1a	0.070041	0.0330853	0.262827	0.123565	0.0864981	0.0249559	0.260041	0.0205753	9.21364	1.46486	0.692582	2.11507	0.0344243	0.116618	UP
ENSMUSG00000014603	Alx3	0	0	0	0	0	0	0	0	0	NA	NA	NA	NA	NA	NA
ENSMUSG00000014606	Slc25a11	59.1834	52.6125	59.4537	42.7626	47.4414	56.2328	64.7844	53.2437	1103.81	-0.232217	0.134466	-1.72695	0.0841763	0.221574	NOT
ENSMUSG00000014609	Chrne	0.064446	0	0	0	0	0.0688872	0.124836	0.056795	0.626395	-0.912564	2.0647	-0.441984	0.658501	NA	NOT
ENSMUSG00000014633	Cmc2	3.19864	3.22335	3.50482	3.43709	3.95021	2.73526	4.8535	4.65119	71.8796	-0.216334	0.221571	-0.976367	0.328882	0.541989	NOT
ENSMUSG00000014668	Chfr	5.64575	4.86996	5.48244	5.52727	5.0928	6.06105	5.30165	5.66772	232.735	-0.332714	0.133461	-2.49297	0.0126678	0.0551218	NOT
ENSMUSG00000014686	Ceacam16	0.066614	0.125866	0.0599921	0.128202	0	0	0.129035	0.176117	1.30409	0.582463	1.36779	0.425843	0.670222	NA	NOT
ENSMUSG00000014704	Hoxa2	0.429519	0.405784	0.939425	0.944726	0.511496	0.852649	0.713145	0.162226	10.358	0.381023	0.54842	0.694766	0.487202	0.682292	NOT
ENSMUSG00000014725	Adam28	0	0	0	0	0	0	0	0	0	NA	NA	NA	NA	NA	NA
ENSMUSG00000014747	Ankrd53	0	0.118338	0	0.0602677	0	0	0.0606591	0	0.463922	2.19304	2.35569	0.930955	0.351877	NA	NOT
ENSMUSG00000014748	Tex261	20.3814	27.964	22.8902	27.8935	25.1209	23.9503	25.9587	24.7238	971.306	-0.0914531	0.132563	-0.689883	0.490268	0.684483	NOT
ENSMUSG00000014763	Fam120b	4.00678	3.48944	4.83089	4.54639	3.78369	4.60376	4.62647	4.62377	344.158	-0.212314	0.137962	-1.53892	0.123823	0.289941	NOT
ENSMUSG00000014767	Tbp	1.22745	1.7508	1.61841	1.53626	1.19633	1.51784	1.97359	1.40695	196.537	0.111963	0.147091	0.761185	0.446546	0.650755	NOT
ENSMUSG00000014769	Psmb1	28.8225	29.469	29.4581	32.1373	29.9671	30.758	32.1624	31.0197	1341.08	-0.217532	0.0916817	-2.37269	0.017659	0.0708926	NOT
ENSMUSG00000014771	Pdcd2	0	0	0	0	0	0	0	0	0	NA	NA	NA	NA	NA	NA
ENSMUSG00000014773	Dll1	0.955158	1.68281	2.11565	2.06183	1.33899	1.32452	2.42526	1.22852	64.6724	0.517356	0.211051	2.45133	0.0142328	0.0601006	UP
ENSMUSG00000014776	Nol3	0.480099	0.356375	0.525025	0.329992	0.285864	0.256592	0.797124	0.513766	13.1798	0.112623	0.453616	0.248278	0.80392	0.899764	NOT
ENSMUSG00000014778	Fhod1	2.3342	3.21961	4.16229	3.00985	2.74573	2.3204	4.02412	2.6125	134.156	0.271308	0.165778	1.63657	0.10172	0.252718	NOT
ENSMUSG00000014782	Plekhg4	0.019882	0	0.0179056	0.0191321	0.0552456	0	0.0385126	0.0175216	1.0941	-0.602769	1.47689	-0.408135	0.683174	NA	NOT
ENSMUSG00000014786	Slc9a5	0.0831403	0.176729	0.33694	0.0800042	0.269522	0.155522	0.342226	0.14654	9.74194	0.244485	0.571089	0.428103	0.668576	0.814968	NOT
ENSMUSG00000014791	Elmo3	8.37558	6.70222	8.04961	5.83423	9.87074	10.4226	5.38781	11.0168	279.654	-0.851785	0.177316	-4.80378	1.56e-06	3.5e-05	DOWN
ENSMUSG00000014813	Stc1	0.181653	0.0980656	0.257078	0.299658	0.0240358	0.110955	0.276471	0.0914783	6.46209	0.942061	0.669223	1.4077	0.159221	0.341194	NOT
ENSMUSG00000014837	4931428F04Rik	0.538511	0.203501	0.290987	0.207279	0.473842	0.374154	0.312938	0.0474579	12.0417	-0.754683	0.576603	-1.30884	0.190587	0.38439	NOT
ENSMUSG00000014846	Tppp3	0.235744	1.3363	0.849238	0.453704	0.163764	1.07096	1.76952	0.415513	13.3531	0.973802	0.597524	1.62973	0.103159	0.255389	NOT
ENSMUSG00000014850	Msh3	2.01298	1.45374	1.54269	1.34103	1.54177	1.92412	1.6778	1.774	180.219	-0.520404	0.149457	-3.48197	0.000497731	0.00429828	DOWN
ENSMUSG00000014852	Adamts13	1.43744	1.46247	1.87212	1.78755	2.23264	1.72561	1.82057	1.53963	81.8465	-0.251162	0.207147	-1.21249	0.225327	0.427547	NOT
ENSMUSG00000014856	Tmem208	12.9745	22.1998	16.4885	22.057	18.56	14.6391	14.5907	15.6267	247.608	0.0510919	0.206502	0.247416	0.804586	0.900061	NOT
ENSMUSG00000014859	E2f4	9.59437	12.5891	14.121	13.0366	11.6841	9.21099	12.734	12.2132	277.309	0.0495673	0.144693	0.342569	0.731922	0.856081	NOT
ENSMUSG00000014867	Surf4	87.6024	80.4095	92.8553	92.1241	89.6253	89.0621	95.8409	84.1356	2792.58	-0.207709	0.0861324	-2.41151	0.0158867	0.0655897	NOT
ENSMUSG00000014873	Surf2	4.69787	5.19307	4.25965	4.24389	3.84806	3.31358	5.0143	3.57685	138.402	0.0291305	0.176474	0.16507	0.868889	0.936489	NOT
ENSMUSG00000014905	Dnajb9	19.4413	23.0091	30.5151	29.6449	22.2811	23.156	32.817	29.5218	634.849	0.0422024	0.147259	0.286586	0.774429	0.881171	NOT
ENSMUSG00000014907	Naf1	2.42891	4.05728	3.20194	2.7099	2.64097	2.67155	4.02306	2.94714	90.4001	0.137472	0.19836	0.693042	0.488283	0.682956	NOT
ENSMUSG00000014932	Yes1	4.87414	3.04246	5.34331	4.104	3.80242	5.30307	5.24059	4.56395	325.778	-0.324427	0.177762	-1.82506	0.0679913	0.190419	NOT
ENSMUSG00000014956	Ppp1cb	13.6729	13.2945	18.3896	14.9242	10.6582	13.3883	18.2013	12.3575	1482.15	0.116275	0.12867	0.903672	0.366169	0.578943	NOT
ENSMUSG00000014959	Gorasp2	23.9637	27.4553	26.5036	27.1053	26.1627	26.1768	27.4849	26.6299	1048.73	-0.17033	0.100431	-1.69599	0.0898878	0.232292	NOT
ENSMUSG00000014980	Tsen15	1.35006	1.88866	1.66011	2.52333	1.17832	1.08233	2.26311	1.46435	65.9304	0.461629	0.222583	2.07396	0.038083	0.125421	NOT
ENSMUSG00000015001	Oc90	0	0	0	0.0548146	0	0	0	0	0.117714	0.43757	3.53381	0.123824	0.901455	NA	NOT
ENSMUSG00000015002	Efr3a	7.4431	5.92151	8.08859	6.93248	6.84086	6.9245	8.3656	6.71102	778.145	-0.186178	0.114567	-1.62505	0.104152	0.256977	NOT
ENSMUSG00000015013	Trappc2l	5.9763	6.96522	6.63974	9.29813	7.81161	6.62695	7.1406	6.89113	133.639	-0.109824	0.183253	-0.599302	0.548971	0.73054	NOT
ENSMUSG00000015016	Acsf3	12.9348	15.1309	13.1673	12.6706	14.2689	12.9562	12.4996	12.7056	478.447	-0.226061	0.13788	-1.63954	0.101101	0.251699	NOT
ENSMUSG00000015023	Ddx19a	10.3131	12.4226	12.1406	13.114	11.8379	9.25213	13.6629	12.1724	333.736	-0.0145213	0.129866	-0.111818	0.910968	0.957727	NOT
ENSMUSG00000015027	Galns	4.56205	6.87263	9.47558	7.19797	4.49194	3.60241	8.39908	4.92595	153.062	0.60796	0.168026	3.61825	0.000296597	0.00284237	UP
ENSMUSG00000015053	Gata2	0.443887	0.914964	0.327078	0.543637	0.485891	0.172537	0.390834	0.462314	24.1032	0.244629	0.43746	0.559202	0.576024	0.751667	NOT
ENSMUSG00000015083	C8g	157.863	108.616	117.534	113.37	172.568	154.082	74.7517	148.508	1914.7	-0.846492	0.175834	-4.81415	1.48e-06	3.36e-05	DOWN
ENSMUSG00000015085	Entpd2	1.74016	2.90118	2.30468	3.89081	1.09032	1.91479	2.72638	1.39826	44.7232	0.705597	0.286798	2.46026	0.0138838	0.0591159	UP
ENSMUSG00000015087	Rabl6	3.67087	5.09718	4.82824	5.47112	4.88657	3.96034	6.41615	4.28834	291.268	0.120486	0.138062	0.872696	0.382829	0.594778	NOT
ENSMUSG00000015090	Ptgds	0.594436	2.74554	0.416379	4.51255	1.65174	0.706	0.575728	0.174621	22.1136	1.18925	0.964004	1.23366	0.217331	0.418166	NOT
ENSMUSG00000015092	Edf1	49.1229	94.0668	50.6448	89.8447	93.908	45.9666	51.1011	58.3772	842.442	-0.0190411	0.279001	-0.0682475	0.945589	0.97366	NOT
ENSMUSG00000015093	Clic3	0.430489	0.406701	1.16309	1.44988	0.697775	0.575195	1.04235	0.663918	7.58575	0.518166	0.577535	0.897204	0.36961	0.582318	NOT
ENSMUSG00000015094	Npdc1	1.199	2.16012	4.31924	5.42005	1.85951	1.22202	5.61728	1.25324	102.086	1.39351	0.279191	4.99127	6e-07	1.57e-05	UP
ENSMUSG00000015095	Fbxw5	18.3426	24.7798	22.3685	25.2742	22.1787	21.3232	24.9544	20.6937	653.844	-0.00890805	0.118572	-0.0751279	0.940113	0.971415	NOT
ENSMUSG00000015112	Slc25a13	125.69	79.0814	126.134	89.9043	117.612	130.213	98.7648	128.863	4117.92	-0.602793	0.140658	-4.28552	1.82e-05	0.000281687	DOWN
ENSMUSG00000015120	Ube2i	12.495	18.8159	16.3956	16.7528	13.6741	13.7177	21.1011	14.3782	823.525	0.177063	0.110793	1.59814	0.110012	0.266169	NOT
ENSMUSG00000015126	Tsr3	11.1472	14.0704	10.1214	13.1886	13.3715	10.3527	9.82295	11.2732	133.816	-0.206175	0.202611	-1.01759	0.308873	0.521815	NOT
ENSMUSG00000015127	Unkl	2.55342	3.26479	3.42345	3.12218	2.47172	2.7499	3.68169	2.85937	162.182	0.0925974	0.140944	0.65698	0.511194	0.702207	NOT
ENSMUSG00000015133	Lrrk1	2.97989	3.19458	3.94937	2.7658	2.89706	2.50753	4.37009	2.74718	309.363	0.101206	0.148015	0.683753	0.494131	0.68811	NOT
ENSMUSG00000015134	Aldh1a3	0.353846	1.38174	1.21095	1.1123	0.633631	0.504307	1.7364	0.519729	39.4294	1.17506	0.27941	4.20551	2.6e-05	0.000376606	UP
ENSMUSG00000015143	Actn1	5.82658	4.64916	8.86382	7.86089	5.52434	6.9435	11.7821	5.82875	371.282	0.186295	0.208074	0.89533	0.370611	0.583377	NOT
ENSMUSG00000015149	Sirt2	11.3781	10.7493	10.5198	11.1987	12.3418	11.376	8.96684	12.2577	540.131	-0.433542	0.138155	-3.13808	0.00170059	0.0112861	NOT
ENSMUSG00000015165	Hnrnpl	31.066	39.6682	34.4862	34.1195	28.1639	31.6423	42.6339	28.8289	1910.3	0.0832134	0.109342	0.761037	0.446635	0.650755	NOT
ENSMUSG00000015176	Nolc1	9.76412	14.666	11.9058	13.0116	9.55182	7.9157	13.8665	9.86182	424.566	0.280239	0.136136	2.05853	0.0395398	0.128622	NOT
ENSMUSG00000015189	Casd1	12.2484	6.01518	8.9656	6.82781	8.37113	11.4199	8.43993	9.74815	352.71	-0.721375	0.16671	-4.32712	1.51e-05	0.000240705	DOWN
ENSMUSG00000015202	Cnksr3	4.201	6.54325	6.3653	5.76335	5.96805	4.39948	7.7252	4.17755	204.191	0.238776	0.164301	1.45328	0.146146	0.321925	NOT
ENSMUSG00000015214	Mtmr1	14.2207	8.00824	13.326	9.78471	11.2776	12.2599	12.2428	11.6969	653.629	-0.447479	0.15608	-2.86699	0.00414401	0.0229637	NOT
ENSMUSG00000015217	Hmgb3	5.75283	10.4553	5.57612	7.69387	7.22495	5.52393	10.1992	5.37061	152.43	0.25592	0.220077	1.16287	0.244883	0.450627	NOT
ENSMUSG00000015222	Map2	0.0595664	0.143813	0.327831	0.261122	0.0796924	0.0707458	0.429483	0.0699929	26.5266	1.77949	0.383231	4.64339	3.43e-06	6.78e-05	UP
ENSMUSG00000015224	Cyp2j9	5.1242	3.73099	4.14452	3.39197	5.77398	4.50048	4.71005	6.70188	153.946	-0.724071	0.169716	-4.26636	1.99e-05	0.000302555	DOWN
ENSMUSG00000015242	Nipsnap3a	0	0	0	0	0	0	0	0	0	NA	NA	NA	NA	NA	NA
ENSMUSG00000015243	Abca1	32.9695	39.0313	31.1781	23.5946	27.4804	33.4665	33.3875	39.077	3239.94	-0.307684	0.172143	-1.78738	0.0738761	0.201542	NOT
ENSMUSG00000015247	Nipsnap3b	49.7763	44.7689	66.748	58.0872	56.6282	50.1701	56.4635	46.9392	863.981	-0.0999503	0.138013	-0.72421	0.468937	0.668714	NOT
ENSMUSG00000015289	Lage3	5.38911	5.24404	5.727	8.29732	6.98811	5.58767	6.94194	7.17146	123.949	-0.1936	0.194733	-0.99418	0.320135	0.533057	NOT
ENSMUSG00000015290	Ubl4a	9.3939	15.621	14.4852	18.1458	9.27876	9.48547	18.5658	11.1808	390.228	0.512217	0.128521	3.98547	6.73e-05	0.000843434	UP
ENSMUSG00000015290	Gm44504	9.3939	15.621	14.4852	18.1458	9.27876	9.48547	18.5658	11.1808	390.228	0.512217	0.128521	3.98547	6.73e-05	0.000843434	UP
ENSMUSG00000015291	Gdi1	14.8311	12.0955	15.4574	13.4666	15.0519	13.4684	14.5608	14.3216	583.433	-0.304785	0.110901	-2.74825	0.00599142	0.03082	NOT
ENSMUSG00000015305	Sash1	10.2456	11.9972	11.0817	11.694	8.59491	12.2969	14.9094	10.8105	931.986	-0.0107229	0.13506	-0.0793937	0.936719	0.969859	NOT
ENSMUSG00000015312	Gadd45b	6.16881	7.96483	17.9013	12.4659	26.6639	9.08496	19.7828	11.3561	209.677	-0.147105	0.510243	-0.288305	0.773114	0.880396	NOT
ENSMUSG00000015314	Slamf6	0.180987	0.12349	0.162995	0.125782	0.09313	0.128973	0.350582	0.115194	16.1088	0.281309	0.441399	0.637314	0.52392	0.712064	NOT
ENSMUSG00000015316	Slamf1	0.0530769	0.0668585	0.0637343	0.0510748	0.032774	0.0756461	0.18849	0.0467756	4.08594	0.55806	0.775826	0.719311	0.471949	0.670627	NOT
ENSMUSG00000015335	Zdhhc12	7.50499	7.95493	9.45152	7.6329	9.55095	8.93527	8.15523	9.24884	146.806	-0.334401	0.161673	-2.06838	0.0386042	0.126556	NOT
ENSMUSG00000015337	Endog	13.3197	21.7793	15.9634	21.5921	23.0606	19.7135	15.2821	22.1223	195.868	-0.304465	0.222585	-1.36786	0.171357	0.358517	NOT
ENSMUSG00000015340	Cybb	8.19479	12.4722	14.9123	13.7864	8.19811	7.55684	21.8855	7.38717	632.965	0.742061	0.146741	5.05693	4.26e-07	1.18e-05	UP
ENSMUSG00000015341	Golga7	11.1893	11.7643	14.6124	12.9643	8.669	10.5757	14.6639	10.974	759.029	0.130985	0.119832	1.09307	0.274365	0.485222	NOT
ENSMUSG00000015342	Xk	2.14566	1.70276	2.08696	2.22991	1.21229	1.67427	2.95095	2.32584	97.8707	0.0241253	0.229395	0.105169	0.916241	0.959535	NOT
ENSMUSG00000015354	Pcolce2	1.22454	1.42385	1.48456	2.0168	0.959708	0.956527	1.93866	0.954647	59.2964	0.491726	0.225104	2.18444	0.0289301	0.102561	NOT
ENSMUSG00000015355	Cd48	3.48085	4.06735	7.67207	5.72949	3.13919	2.8395	10.2913	4.11704	56.447	0.758117	0.277105	2.73585	0.00622192	0.0317346	UP
ENSMUSG00000015357	Clpx	150.996	124.187	144.969	123.583	130.385	172.863	117.955	180.786	4846.25	-0.558033	0.140853	-3.96182	7.44e-05	0.000911875	DOWN
ENSMUSG00000015363	Trabd	13.1491	14.2261	11.228	12.9906	19.2158	15.7419	11.1127	16.0516	772.433	-0.612009	0.166178	-3.68284	0.00023065	0.00232818	DOWN
ENSMUSG00000015365	Mov10l1	0	0.0245984	0	0	0	0	0	0	0.121042	0.43757	3.53381	0.123824	0.901455	NA	NOT
ENSMUSG00000015377	Dennd6b	1.60711	2.16401	1.59708	1.68869	1.86495	2.36946	1.27027	2.36052	106.861	-0.52069	0.235217	-2.21366	0.0268525	0.0968034	DOWN
ENSMUSG00000015396	Cd83	2.45607	4.96074	7.16966	6.60128	3.41229	3.0327	11.5657	2.53767	122.073	1.13133	0.233454	4.84608	1.26e-06	2.94e-05	UP
ENSMUSG00000015401	Cltrn	0	0.066642	0.254111	0.135758	0.0653357	0	0.3416	0	1.44104	2.9891	1.49096	2.00481	0.0449831	NA	UP
ENSMUSG00000015405	Ace2	0.318461	0.328215	0.495389	0.27859	0.268151	0.340408	0.476678	0.25514	12.2469	0.168465	0.434376	0.387833	0.69814	0.835221	NOT
ENSMUSG00000015437	Gzmb	1.51691	1.21812	1.43442	2.62744	1.54549	1.70251	0.881499	1.06945	20.7371	-0.155278	0.411013	-0.377793	0.705584	0.839849	NOT
ENSMUSG00000015441	Gzmf	0	0	0	0	0	0	0	0	0	NA	NA	NA	NA	NA	NA
ENSMUSG00000015443	Gzmn	0	0	0	0	0	0	0	0	0	NA	NA	NA	NA	NA	NA
ENSMUSG00000015451	C4a	2.38677	1.658	0.600597	0.793726	2.89339	2.30738	0.543918	3.38711	113.574	-1.82712	0.330613	-5.52647	3.27e-08	1.31e-06	DOWN
ENSMUSG00000015452	Ager	0.203482	0.720892	0.412323	0.244758	0.18847	0.380633	1.03466	0.403481	8.83549	0.769089	0.588367	1.30716	0.191159	0.385098	NOT
ENSMUSG00000015461	Atf6b	9.63909	9.5543	10.0328	10.8341	10.2086	10.1767	10.5601	11.1406	271.381	-0.256332	0.12324	-2.07994	0.0375307	0.124147	NOT
ENSMUSG00000015467	Egfl8	0.309239	0.23372	0.389897	0.357089	0.171854	0.0661098	0.419309	0.436041	4.91685	0.235956	0.702725	0.335772	0.737043	0.859559	NOT
ENSMUSG00000015468	Notch4	0.864717	0.740346	0.96128	0.910109	1.06372	0.707673	0.902933	0.773965	66.7629	-0.209367	0.215158	-0.973085	0.330511	0.543554	NOT
ENSMUSG00000015474	Ppt2	6.83315	9.88015	10.0188	9.66264	8.14282	7.9721	9.24113	9.47351	221.639	0.013393	0.151076	0.0886508	0.929359	0.965917	NOT
ENSMUSG00000015476	Prrt1	0.188923	0.312345	0.638034	0.363593	0.393714	0.403883	1.1436	0.374611	10.0968	0.568128	0.542532	1.04718	0.295017	0.507408	NOT
ENSMUSG00000015478	Rnf5	15.8634	12.9053	9.5243	12.4381	23.536	12.7174	10.4561	15.2098	204.045	-0.813469	0.217654	-3.73743	0.000185909	0.00194529	DOWN
ENSMUSG00000015484	Fam163a	0.0280561	0.159034	0.151603	0.404967	0.0259862	0	0.489116	0.0494506	5.5339	3.21806	0.946839	3.39874	0.000676972	0.00549962	UP
ENSMUSG00000015488	Cacfd1	6.05721	6.0733	5.8522	8.26296	7.24398	6.22656	6.72072	6.1562	295.366	-0.181455	0.155805	-1.16463	0.24417	0.450048	NOT
ENSMUSG00000015501	Hivep2	1.26219	1.08745	1.15817	0.939583	0.83085	1.27281	1.47619	1.28724	152.583	-0.25397	0.188274	-1.34894	0.177358	0.366252	NOT
ENSMUSG00000015519	2310057J18Rik	0	0	0	0	0	0	0	0	0	NA	NA	NA	NA	NA	NA
ENSMUSG00000015522	Arnt	7.90295	7.64615	8.73436	8.67817	7.33249	8.65112	10.131	7.21645	631.497	-0.0766032	0.111967	-0.684159	0.493875	0.68798	NOT
ENSMUSG00000015533	Itga2	0.702374	1.87528	0.742563	0.661187	1.88095	1.5342	0.946462	1.30526	83.8896	-0.589841	0.368079	-1.60248	0.109049	0.26457	NOT
ENSMUSG00000015536	Mocs2	12.5587	12.4102	12.3503	11.784	12.8466	13.3727	12.9673	14.7781	1121.8	-0.361555	0.0994114	-3.63696	0.000275874	0.00267881	NOT
ENSMUSG00000015542	Nat9	13.0739	12.5008	12.8187	12.6315	12.9882	13.9748	12.2029	17.5149	268.309	-0.444619	0.146336	-3.03833	0.0023789	0.014792	NOT
ENSMUSG00000015568	Lpl	13.5129	23.3817	36.7241	22.8956	14.7688	15.433	58.2398	14.1713	2373.48	1.00465	0.222817	4.50886	6.52e-06	0.000117632	UP
ENSMUSG00000015575	Atp6v0e	9.53583	13.9153	18.5234	18.7758	10.0552	11.6357	19.3808	11.0412	489.99	0.486003	0.13	3.7385	0.000185122	0.00193859	NOT
ENSMUSG00000015579	Nkx2-5	0	0	0	0	0	0	0	0	0	NA	NA	NA	NA	NA	NA
ENSMUSG00000015597	Zfp318	3.5584	3.13069	3.63101	3.18122	2.70393	3.4494	4.3787	3.68526	455.612	-0.160806	0.136695	-1.17638	0.239441	0.444229	NOT
ENSMUSG00000015599	Ttbk1	0.0695343	0.0875891	0.03479	0.0817806	0.0715602	0.0660676	0.0523801	0.0953231	9.5569	-0.48351	0.510381	-0.947352	0.34346	0.55697	NOT
ENSMUSG00000015605	Srf	7.04006	10.9191	6.8149	9.9625	10.7748	7.24351	11.4492	6.73511	243.725	0.0482096	0.209926	0.229651	0.818363	0.907523	NOT
ENSMUSG00000015619	Gata3	0.219032	0.284527	0.369861	0.368848	0.126795	0.146329	0.530347	0.193029	10.2271	0.918205	0.485736	1.89034	0.058713	0.171203	NOT
ENSMUSG00000015627	Gata5	0.0664717	0.0627985	0.0598639	0	0.0615675	0.0355262	0.0321898	0	1.26357	-0.303877	1.38558	-0.219315	0.826405	NA	NOT
ENSMUSG00000015647	Lama5	1.20505	2.91844	3.66061	3.01864	1.58564	1.04274	7.35476	1.2137	281.1	1.46376	0.250946	5.83296	5.45e-09	2.81e-07	UP
ENSMUSG00000015652	Steap1	0.237285	0	0.0712324	0.0761115	0	0	0.153211	0	0.861023	0.0597724	1.87304	0.0319119	0.974542	NA	NOT
ENSMUSG00000015653	Steap2	1.9372	2.04198	2.79464	1.97632	2.04348	2.17615	3.47451	1.78626	260.796	0.108607	0.171791	0.632204	0.527253	0.715325	NOT
ENSMUSG00000015656	Hspa8	255.179	271.987	401.242	385.912	323.674	286.217	344.786	277.685	13002.8	0.0461636	0.140419	0.328757	0.74234	0.862949	NOT
ENSMUSG00000015659	Serac1	1.02345	1.48407	1.47902	1.21388	1.43293	0.890445	1.45228	1.2795	55.7668	0.0300844	0.233485	0.128849	0.897477	0.951408	NOT
ENSMUSG00000015665	Awat1	0	0	0	0	0	0	0	0	0	NA	NA	NA	NA	NA	NA
ENSMUSG00000015668	Pdzd11	5.58139	7.69175	7.65512	8.91857	6.26044	7.33437	10.6627	5.86641	150.244	0.22461	0.16292	1.37865	0.168002	0.353426	NOT
ENSMUSG00000015671	Psma2	21.2016	22.8874	23.5804	25.0529	20.324	19.8417	24.0094	19.2856	770.333	-0.00356397	0.104376	-0.0341456	0.972761	0.986819	NOT
ENSMUSG00000015672	Mrpl32	4.15368	4.31656	4.58737	4.45981	3.88773	4.65023	4.74285	4.83578	212.35	-0.202311	0.135592	-1.49206	0.135683	0.307009	NOT
ENSMUSG00000015697	Setdb1	5.785	4.63952	5.81108	4.93976	4.47498	5.5551	5.94158	5.60243	350.479	-0.258583	0.132115	-1.95726	0.0503174	0.153465	NOT
ENSMUSG00000015702	Anxa9	0.840628	0.496359	1.51413	1.01115	0.729945	0.730078	1.83189	1.15754	20.0813	0.213251	0.407307	0.523563	0.600582	0.77018	NOT
ENSMUSG00000015709	Arnt2	0.0141649	0.0133821	0.153082	0.0408917	0	0.015141	0.425292	0	5.2943	4.18284	1.34062	3.12007	0.00180809	0.0118503	UP
ENSMUSG00000015711	Prune1	15.5634	15.6703	24.4269	24.2171	11.8779	11.938	25.8613	11.8587	596.164	0.55689	0.162464	3.42777	0.000608561	0.00504352	UP
ENSMUSG00000015714	Cers2	75.8782	81.2302	82.1839	84.2208	62.8157	81.9306	92.6016	84.6253	2827.55	-0.0937576	0.113894	-0.823203	0.410393	0.619352	NOT
ENSMUSG00000015721	Nlrp5	0	0	0	0	0	0	0	0	0	NA	NA	NA	NA	NA	NA
ENSMUSG00000015733	Capza2	19.8967	20.5092	21.4493	20.8721	15.7398	18.046	25.0015	15.5953	1096.12	0.0886061	0.11611	0.763124	0.44539	0.649869	NOT
ENSMUSG00000015745	Plekho1	3.25939	6.15856	7.04492	7.23795	3.57626	2.8944	7.38208	3.97722	104.779	0.766109	0.174287	4.39567	1.1e-05	0.000185226	UP
ENSMUSG00000015747	Vps45	2.45609	1.26331	2.65432	2.1271	1.61769	2.45032	2.37879	1.89995	80.3017	-0.255943	0.246189	-1.03962	0.298518	0.511289	NOT
ENSMUSG00000015748	Prpf3	1.2698	3.16265	2.68565	3.73975	2.13839	1.48069	3.55906	1.57684	129.109	0.770954	0.201263	3.83059	0.000127837	0.00142362	UP
ENSMUSG00000015749	Anp32e	9.59028	11.2821	9.98474	9.63999	8.34524	9.23911	10.1463	9.23229	329.837	-0.07133	0.133543	-0.534134	0.593249	0.765141	NOT
ENSMUSG00000015750	Aph1a	22.9193	25.7089	18.2811	24.0901	24.1523	23.7563	21.5559	23.4534	763.915	-0.314659	0.146991	-2.14067	0.0323006	0.111205	NOT
ENSMUSG00000015755	Tab2	29.665	30.7596	33.1593	25.9494	22.2311	35.5425	38.9276	33.6842	1827.49	-0.167538	0.160797	-1.04192	0.297447	0.510181	NOT
ENSMUSG00000015757	Ppil4	4.4241	5.39203	4.75988	5.32965	3.56593	3.44746	6.01843	3.61613	278.04	0.263064	0.138492	1.89949	0.0575	0.168746	NOT
ENSMUSG00000015759	Cnih1	31.2716	33.0305	37.1679	35.6455	24.8	30.3422	37.9568	29.215	499.56	0.0647875	0.117243	0.552591	0.580544	0.755595	NOT
ENSMUSG00000015766	Eps8	0.396691	0.541335	0.889174	0.712559	0.449074	0.442874	1.29777	0.466128	73.8917	0.699001	0.246428	2.83653	0.0045606	0.0248154	UP
ENSMUSG00000015776	Med22	9.22181	12.0149	12.5119	14.8189	11.3328	8.27885	13.7768	9.16279	388.896	0.232758	0.140567	1.65585	0.0977519	0.245839	NOT
ENSMUSG00000015787	Abo	0	0	0	0	0	0	0	0	0	NA	NA	NA	NA	NA	NA
ENSMUSG00000015790	Surf1	16.0917	11.3872	14.8278	18.7131	17.3214	16.2044	12.9977	18.1235	265.928	-0.472277	0.172892	-2.73162	0.0063023	0.0320186	NOT
ENSMUSG00000015804	Med28	4.60781	5.44148	4.83486	4.97779	4.52956	4.60009	4.75751	4.75033	230.866	-0.129953	0.140234	-0.926691	0.354087	0.567111	NOT
ENSMUSG00000015806	Qdpr	91.127	95.5867	77.1859	77.6077	91.2306	101.769	66.9023	95.6078	1510.75	-0.495406	0.156199	-3.17162	0.00151589	0.0103121	NOT
ENSMUSG00000015812	Gnrh1	1.35718	0.801365	1.8334	0.979491	0.785657	1.08803	2.13601	1.04655	7.53655	0.164961	0.562633	0.293196	0.769373	0.87823	NOT
ENSMUSG00000015829	Tnr	0.00846459	0	0	0	0	0.0090479	0	0	0.295502	-1.79436	3.15093	-0.569469	0.569038	NA	NOT
ENSMUSG00000015837	Sqstm1	150.974	181.477	215.932	287.122	153.632	129.012	206.949	144.404	5806.75	0.379006	0.15416	2.45853	0.0139508	0.0592736	NOT
ENSMUSG00000015839	Nfe2l2	24.015	34.9399	39.6121	39.4539	24.5286	22.1123	42.1277	27.7381	1133.42	0.414548	0.100968	4.10573	4.03e-05	0.000544829	NOT
ENSMUSG00000015843	Rxrg	2.98719	3.80762	2.56213	2.28136	3.46948	2.78758	2.66356	2.21468	62.9929	-0.259118	0.256297	-1.011	0.312015	0.524238	NOT
ENSMUSG00000015846	Rxra	87.919	109.164	83.1164	91.9522	105.28	90.4499	78.6418	99.6993	5670.34	-0.315222	0.155484	-2.02736	0.0426257	0.135984	NOT
ENSMUSG00000015850	Adamtsl4	0.98588	2.25497	1.63556	2.52152	2.04256	1.10928	1.93483	1.23466	67.9596	0.389286	0.275339	1.41384	0.157408	0.338478	NOT
ENSMUSG00000015852	Fcrls	0	0	0	0.0449038	0	0	0.0903908	0	0.325962	1.70103	3.02997	0.561402	0.574524	NA	NOT
ENSMUSG00000015854	Cd5l	113.942	206.397	183.407	230.356	133.332	101.724	283.144	106.355	3208.29	0.729918	0.137239	5.31858	1.05e-07	3.55e-06	UP
ENSMUSG00000015869	Prpsap1	28.4512	22.4999	26.3139	24.5172	24.5164	24.2953	21.9208	24.2001	806.462	-0.336106	0.128296	-2.61976	0.0087991	0.0417366	NOT
ENSMUSG00000015879	Fam184b	0.0633367	0.0239347	0.0228162	0.0121895	0.0703966	0.0135403	0	0.022327	2.47624	-1.74634	1.09054	-1.60136	0.109297	NA	NOT
ENSMUSG00000015880	Ncapg	0.107897	0.553357	0.943945	0.548798	0.228425	0.049428	1.01515	0.190174	28.6638	2.1245	0.402666	5.27609	1.32e-07	4.31e-06	UP
ENSMUSG00000015882	Lcorl	0.984972	0.941363	1.70707	1.4603	0.785004	0.875334	1.62508	0.918503	206.73	0.42827	0.181984	2.35334	0.0186054	0.0738826	NOT
ENSMUSG00000015882	Gm3414	0.984972	0.941363	1.70707	1.4603	0.785004	0.875334	1.62508	0.918503	206.73	0.42827	0.181984	2.35334	0.0186054	0.0738826	NOT
ENSMUSG00000015889	Lta4h	6.30065	5.64895	6.6388	5.35879	5.20759	6.46774	6.08507	6.82676	355.438	-0.311993	0.135933	-2.29521	0.0217212	0.0827265	NOT
ENSMUSG00000015890	Amdhd1	106.305	134.984	117.332	114.589	118.421	135.222	107.795	147.008	2862.67	-0.333846	0.150007	-2.22553	0.0260455	0.094786	NOT
ENSMUSG00000015932	Dstn	99.168	123.517	108.712	104.312	88.4731	103.443	120.832	102.664	1937.52	-0.0310031	0.112755	-0.274961	0.783346	0.886774	NOT
ENSMUSG00000015937	Macroh2a1	9.11747	11.0617	12.9361	13.0988	10.9338	9.79708	13.1064	10.5724	731.98	0.0617678	0.109143	0.565933	0.571439	0.748059	NOT
ENSMUSG00000015942	Gtf2ird2	1.28237	1.02895	1.53459	0.946631	1.51318	0.826202	1.58229	1.05272	71.9798	-0.137943	0.248063	-0.55608	0.578156	0.753632	NOT
ENSMUSG00000015943	Bola1	12.5825	17.7832	14.3232	19.3726	19.2993	15.2787	15.0137	21.9999	176.506	-0.298677	0.209184	-1.42782	0.153344	0.332512	NOT
ENSMUSG00000015944	Castor2	0.965242	0.925513	1.3234	1.55267	1.17425	1.06256	1.43718	1.28232	87.2436	-0.0324116	0.203871	-0.158981	0.873684	0.938667	NOT
ENSMUSG00000015947	Fcgr1	2.2296	4.45124	4.6221	5.66735	3.31196	1.97854	6.23383	2.89174	94.1951	0.748967	0.207537	3.60884	0.000307566	0.00292257	UP
ENSMUSG00000015950	Ncf1	1.96241	2.3596	4.25767	3.20454	3.08446	1.97052	4.78042	1.93906	100.535	0.438019	0.240061	1.82461	0.0680594	0.190514	NOT
ENSMUSG00000015957	Wnt11	0	0.621799	0.0474194	0.0506674	0.0975377	0	0.0764946	0.0696037	4.6847	2.0358	1.15891	1.75665	0.0789769	0.211387	NOT
ENSMUSG00000015961	Adss	12.6678	16.1916	17.1452	17.5331	11.6664	11.6137	18.6248	12.6043	630.641	0.26656	0.0966256	2.75869	0.00580344	0.0300919	NOT
ENSMUSG00000015962	1700016C15Rik	0.141815	0.401935	1.14946	2.45638	0	0.151588	1.23617	0.124979	4.80982	3.41575	1.07033	3.1913	0.00141636	0.00978071	UP
ENSMUSG00000015966	Il17rb	7.37453	4.52439	6.24455	4.55185	4.19079	8.66786	4.29684	8.33739	217.681	-0.785166	0.233809	-3.35815	0.000784666	0.00617813	DOWN
ENSMUSG00000015968	Cacna1d	0.473445	0.182979	0.310095	0.358947	0.279055	0.467732	0.305696	0.531029	53.7286	-0.849934	0.276997	-3.06839	0.00215219	0.0136184	DOWN
ENSMUSG00000015970	Chdh	56.2701	37.2886	56.514	53.7093	52.216	51.3841	43.657	59.486	3076.56	-0.44537	0.147144	-3.02677	0.00247183	0.0152424	NOT
ENSMUSG00000015971	Actr8	3.86862	2.94672	3.42962	2.86182	3.33686	4.10937	2.93895	3.97401	299.609	-0.574177	0.138519	-4.14512	3.4e-05	0.000473555	DOWN
ENSMUSG00000015980	Lrrc27	0.119784	0.169748	0.215754	0.230532	0.221894	0.0960292	0.551068	0.184736	7.45177	0.612103	0.599835	1.02045	0.307514	0.520772	NOT
ENSMUSG00000015981	Stk32c	0.189251	0.312887	0.511314	0.136584	0.350576	0.101146	0.137471	0.125087	5.10676	0.283473	0.747492	0.379231	0.704516	0.839354	NOT
ENSMUSG00000015994	Fnta	13.6323	13.9038	13.7426	13.8836	12.1911	13.6441	15.935	15.6467	405.096	-0.191077	0.117764	-1.62254	0.104688	0.257873	NOT
ENSMUSG00000016018	Mtrex	4.20077	4.46672	5.85091	4.07504	4.14288	4.39936	5.28748	4.28659	279.601	-0.0426944	0.141096	-0.302591	0.762202	0.874341	NOT
ENSMUSG00000016024	Lbp	55.7532	66.8787	37.5415	30.1335	68.0109	73.0422	35.4823	74.8636	2619.9	-0.903897	0.24094	-3.75155	0.000175743	0.00185736	DOWN
ENSMUSG00000016028	Celsr1	2.67164	1.06569	2.2011	1.33304	3.65681	2.62306	2.00296	2.86024	247.923	-1.10175	0.211422	-5.21114	1.88e-07	5.83e-06	DOWN
ENSMUSG00000016087	Fli1	2.24951	2.1252	2.08217	1.95421	2.08355	1.30245	3.35885	1.98245	70.4552	0.0555473	0.236099	0.235271	0.813998	0.905236	NOT
ENSMUSG00000016128	Stard13	3.75128	3.08901	4.96484	3.25612	3.11063	4.14526	3.38773	4.23293	308.787	-0.299112	0.184354	-1.62249	0.104699	0.257873	NOT
ENSMUSG00000016150	Tenm1	0.00613703	0	0	0	0	0	0	0	0.142333	-1.0051	3.53381	-0.284424	0.776085	NA	NOT
ENSMUSG00000016179	Camk1g	0	0	0	0	0.10969	0	0.0382335	0	0.499218	-1.54522	2.71718	-0.568685	0.56957	NA	NOT
ENSMUSG00000016181	Utp25	1.53447	2.00118	1.98277	1.89388	1.63754	1.76501	2.05157	1.58748	112.215	0.0336622	0.162145	0.207605	0.835537	0.917861	NOT
ENSMUSG00000016194	Hsd11b1	105.66	120.032	51.0856	64.1259	120.409	111.627	41.5145	115.56	3827.1	-0.925788	0.384921	-2.40514	0.0161663	0.0664184	DOWN
ENSMUSG00000016200	Syt14	0.00912788	0.0948582	0.115087	0.175671	0.0422722	0.0682983	0.371305	0.0563095	12.3034	1.81548	0.593723	3.05779	0.00222972	0.0140458	UP
ENSMUSG00000016206	H2-M3	3.10533	6.15368	6.07075	5.90351	4.48972	3.88604	6.89548	4.40537	69.0608	0.401128	0.203456	1.97157	0.0486585	0.150007	NOT
ENSMUSG00000016239	Lonrf3	2.11428	1.45759	1.54387	2.47442	1.16439	1.80187	2.65652	2.1906	69.6447	-0.0996769	0.265526	-0.375394	0.707368	0.840891	NOT
ENSMUSG00000016252	Atp5e	42.1142	60.9403	36.8106	68.6369	64.2267	37.4584	50.5805	32.0856	822.557	0.061776	0.244343	0.252825	0.800404	0.897877	NOT
ENSMUSG00000016253	Nelfcd	12.4289	14.4903	12.5543	11.4148	14.976	11.3875	12.111	11.6525	349.76	-0.240078	0.157311	-1.52613	0.126977	0.294626	NOT
ENSMUSG00000016255	Tubb1	0.0774636	0.146366	0.0697632	0.0745416	0.645736	0.248405	0.300103	0.136534	2.91677	-1.19401	0.994516	-1.20059	0.22991	NA	NOT
ENSMUSG00000016256	Ctsz	151.92	178.942	152.814	164.372	198.536	140.576	145.455	150.536	2222.14	-0.240347	0.155367	-1.54696	0.121872	0.286768	NOT
ENSMUSG00000016257	Prelid3b	22.017	28.2132	27.053	29.4695	24.4061	18.8399	32.5532	22.4994	450.858	0.165817	0.119834	1.38372	0.166444	0.350894	NOT
ENSMUSG00000016262	Sertad4	0.0282893	0.106904	0.127386	0.108889	0.0786065	0.0604776	0.109596	0.0249308	2.87825	0.9932	0.895342	1.1093	0.267302	NA	NOT
ENSMUSG00000016283	H2-M2	0.0702217	0	0.189723	0.0675729	0.0650409	0	0.204035	0	1.02831	1.46883	1.66311	0.883181	0.377139	NA	NOT
ENSMUSG00000016308	Ube2a	11.457	10.6428	14.6353	13.7004	9.41295	11.6317	14.6715	11.7445	263.745	0.0249284	0.142342	0.175131	0.860977	0.932209	NOT
ENSMUSG00000016319	Slc25a5	236.553	335.379	275.609	301.045	269.54	237.295	336.966	242.816	4365.85	0.0928096	0.111641	0.831322	0.405792	0.6157	NOT
ENSMUSG00000016327	Atp1b4	0	0.024493	0.0233485	0.0249478	0	0.0277123	0	0	0.49999	1.04837	2.13913	0.490092	0.624069	NA	NOT
ENSMUSG00000016344	Ppdpf	36.685	38.3547	31.4231	37.3409	37.7539	39.5617	31.03	48.9976	486.564	-0.478175	0.15827	-3.02126	0.00251725	0.0154626	NOT
ENSMUSG00000016346	Kcnq2	0	0	0	0	0	0	0	0	0	NA	NA	NA	NA	NA	NA
ENSMUSG00000016349	Eef1a2	0	0	0.0470667	0	0	0	0	0	0.108064	0.43757	3.53381	0.123824	0.901455	NA	NOT
ENSMUSG00000016356	Col20a1	0.190631	0.300161	0.152605	0.122294	0.333515	0.566022	0.205146	0.447998	14.7202	-1.22108	0.477582	-2.5568	0.010564	0.0480509	DOWN
ENSMUSG00000016382	Pls3	22.4098	12.7466	16.641	13.6015	17.0194	20.5753	17.7718	20.5873	724.818	-0.663927	0.129746	-5.11715	3.1e-07	8.95e-06	DOWN
ENSMUSG00000016386	Mpped2	0.095399	0.240339	0.229108	0.183601	0.206175	0.203946	0.338787	0.280244	7.17884	0.0695398	0.56748	0.122541	0.90247	0.954024	NOT
ENSMUSG00000016409	Nkap	4.33037	4.21	4.46675	3.97321	3.24135	4.25203	4.34039	4.28221	171.211	-0.169836	0.155682	-1.09091	0.275311	0.486067	NOT
ENSMUSG00000016427	Ndufa1	63.9446	95.0369	67.1861	115.311	113.879	63.9056	66.7156	63.9127	326.47	-0.063671	0.255703	-0.249004	0.803358	0.899367	NOT
ENSMUSG00000016458	Wt1	0.123066	0.083047	0.284999	0.236849	0.0325677	0.187925	0.408663	0.0774686	10.102	1.00654	0.602834	1.66967	0.094984	0.241121	NOT
ENSMUSG00000016477	E2f3	3.14965	4.45393	4.22773	4.40149	2.88012	3.45248	5.88733	3.44756	203.456	0.297056	0.143837	2.06522	0.0389022	0.127162	NOT
ENSMUSG00000016481	Cr1l	5.39886	5.7269	6.88097	6.42059	4.28896	4.43224	6.92096	5.03615	551.414	0.186548	0.118374	1.57592	0.115043	0.275232	NOT
ENSMUSG00000016487	Ppfibp1	6.74904	7.66055	9.18768	6.66388	8.07208	6.19997	9.53022	6.75807	803.68	-0.00501279	0.135782	-0.036918	0.97055	0.985695	NOT
ENSMUSG00000016493	Cd46	0.358128	0.284204	0.438637	0.344619	0.159219	0.428744	0.554971	0.378733	26.4306	0.0340154	0.35421	0.0960316	0.923495	0.962589	NOT
ENSMUSG00000016494	Cd34	0.388444	0.381094	1.50696	0.833844	0.304434	0.239546	1.46147	0.210664	43.5731	1.59734	0.394257	4.05151	5.09e-05	0.000665431	UP
ENSMUSG00000016495	Plgrkt	2.55155	2.3293	3.45977	2.8967	2.20398	2.84996	4.60929	2.62761	105.133	0.113365	0.202844	0.55888	0.576243	0.751721	NOT
ENSMUSG00000016496	Cd274	1.89441	1.96018	2.03107	1.50466	1.39258	1.18926	3.02887	1.19251	60.1449	0.325656	0.256523	1.2695	0.204262	0.402195	NOT
ENSMUSG00000016498	Pdcd1lg2	0.22216	0.0524708	0	0.0534449	0.0514423	0.0593673	0.26896	0	1.61357	-0.133782	1.37703	-0.0971522	0.922606	NA	NOT
ENSMUSG00000016503	Gtf3a	1.41058	1.29225	1.07788	1.02831	1.42528	0.822429	1.24199	1.50681	30.0666	-0.409266	0.299892	-1.36471	0.172345	0.359547	NOT
ENSMUSG00000016510	Mtif3	4.22739	2.93012	4.38111	3.55689	4.30902	3.99645	2.77757	4.23099	188.799	-0.539925	0.181627	-2.97271	0.00295181	0.017533	DOWN
ENSMUSG00000016520	Lnx2	15.5113	14.6767	13.9048	14.5352	14.1456	12.3394	16.3194	13.2907	624.188	-0.14666	0.114272	-1.28343	0.19934	0.395513	NOT
ENSMUSG00000016524	Il19	0	0	0	0	0	0	0	0	0	NA	NA	NA	NA	NA	NA
ENSMUSG00000016526	Dyrk3	0.308441	1.48936	1.45063	2.53934	0.603112	0.366329	2.75499	0.332228	35.0173	2.08644	0.354906	5.87883	4.13e-09	2.19e-07	UP
ENSMUSG00000016528	Mapkapk2	42.9065	64.2884	50.0918	68.6182	55.6971	46.5907	58.137	40.0852	1540.49	0.136403	0.159765	0.853776	0.393229	0.60475	NOT
ENSMUSG00000016529	Il10	0.332561	0.157092	0.374378	0.320017	0.385032	0.266609	0.724714	0.439619	4.61357	-0.139222	0.706014	-0.197194	0.843676	0.922196	NOT
ENSMUSG00000016534	Lamp2	95.5162	70.7944	90.5806	75.2796	77.7076	99.3806	74.5426	90.9292	7779.3	-0.471788	0.12892	-3.65953	0.000252675	0.00249376	NOT
ENSMUSG00000016541	Atxn10	63.2004	50.7836	72.7171	71.1509	51.3506	58.6004	66.0037	56.5892	1131.12	-0.0693963	0.135111	-0.513623	0.607516	0.775055	NOT
ENSMUSG00000016552	Foxred2	0.0916937	0.103952	0.132126	0.088235	0.135886	0.137218	0.177616	0.145454	7.16181	-0.286541	0.553549	-0.517644	0.604707	0.773234	NOT
ENSMUSG00000016554	Eif3d	8.74731	13.4418	10.326	13.0585	10.234	8.10811	10.2344	9.11921	492.178	0.139671	0.165345	0.844721	0.398266	0.609052	NOT
ENSMUSG00000016559	H3f3b	79.6725	138.508	88.5947	117.554	75.0486	81.6422	107.932	94.3709	2765.32	0.214458	0.165229	1.29794	0.194306	0.389241	NOT
ENSMUSG00000016619	Nup50	11.0605	16.7357	15.0718	16.4682	11.9553	11.8227	17.4158	11.9048	649.963	0.242168	0.105819	2.28851	0.0221077	0.0837273	NOT
ENSMUSG00000016624	Phf21b	0.127713	0.193049	0.207032	0.172054	0.236582	0.19112	0.346343	0.0900409	7.81405	0.24728	0.557271	0.443733	0.657236	0.807509	NOT
ENSMUSG00000016626	Nlrp14	0	0	0	0	0	0	0	0	0	NA	NA	NA	NA	NA	NA
ENSMUSG00000016637	Ift27	2.28171	1.83228	1.67816	2.12246	2.11337	1.82921	1.98891	1.77623	53.753	-0.320192	0.224477	-1.42639	0.153755	0.333101	NOT
ENSMUSG00000016664	Pacsin2	13.2925	11.908	14.6691	13.0046	11.5307	11.5518	15.6037	12.9269	610.154	-0.0916558	0.108906	-0.841605	0.400009	0.610598	NOT
ENSMUSG00000016756	Cmah	26.7278	3.20462	15.0167	10.3626	18.7846	19.4287	4.07695	18.6565	1543.89	-1.59718	0.516998	-3.08933	0.00200607	0.0128873	DOWN
ENSMUSG00000016757	Ttll12	2.45386	2.06351	3.52132	2.90622	2.59751	2.19061	3.08179	2.8517	103.951	-0.0581091	0.194107	-0.299367	0.76466	0.875971	NOT
ENSMUSG00000016758	Bik	4.92885	3.49236	2.89761	3.68894	4.75542	6.51246	1.98905	5.6106	66.4943	-1.08726	0.257651	-4.21991	2.44e-05	0.000357315	DOWN
ENSMUSG00000016763	Scube1	0.144051	0.471084	1.2574	0.938334	0.390007	0.142134	1.91032	0.107419	57.9978	2.25479	0.42951	5.24968	1.52e-07	4.89e-06	UP
ENSMUSG00000016831	Tox4	7.44375	9.6085	9.31474	9.998	6.9236	7.83946	11.7021	7.98252	581.202	0.175176	0.1055	1.66043	0.0968278	0.244163	NOT
ENSMUSG00000016833	Mrps18c	7.99646	8.70211	10.5744	10.7143	8.15652	7.79014	9.70551	9.54483	93.6603	-0.00487735	0.179849	-0.0271192	0.978365	0.988628	NOT
ENSMUSG00000016918	Sulf1	0.231444	0.191323	0.321341	0.120637	0.0625242	0.123697	0.25218	0.135978	19.0201	0.427822	0.446226	0.958756	0.337682	0.550459	NOT
ENSMUSG00000016921	Srsf6	25.3377	33.8421	35.7273	33.468	30.4732	25.6316	39.2996	28.4758	1436.06	0.120886	0.0986652	1.22521	0.220494	0.422132	NOT
ENSMUSG00000016933	Plcg1	8.09541	5.97178	6.70392	5.5891	7.90901	6.9493	5.97446	8.30709	528.366	-0.614038	0.121771	-5.04255	4.59e-07	1.26e-05	DOWN
ENSMUSG00000016940	Kctd2	7.85454	7.07854	8.47545	8.04589	9.4542	7.62201	8.23836	7.20913	230.731	-0.264674	0.143998	-1.83804	0.0660569	0.186394	NOT
ENSMUSG00000016942	Tmprss6	139.976	123.358	127.317	126.335	174.487	159.674	103.005	160.906	4552.63	-0.643858	0.138336	-4.65432	3.25e-06	6.51e-05	DOWN
ENSMUSG00000016946	Kctd5	2.21916	3.50341	3.05043	3.51225	2.43406	2.59057	4.41175	2.05863	104.06	0.384435	0.179412	2.14275	0.0321331	0.110878	NOT
ENSMUSG00000016982	Pom121l2	0	0	0	0	0	0	0	0	0	NA	NA	NA	NA	NA	NA
ENSMUSG00000016984	Etaa1	0.624595	1.15557	1.64064	2.12867	0.554409	1.11273	2.41975	1.05502	51.4685	0.872136	0.299662	2.9104	0.00360969	0.0204946	UP
ENSMUSG00000016995	Matn4	0	0	0.056873	0	0.0194972	0	0	0	0.45589	0.975478	2.7945	0.349071	0.727036	NA	NOT
ENSMUSG00000016998	Svs4	0	0	0	0	0	0	0	0	0	NA	NA	NA	NA	NA	NA
ENSMUSG00000017000	Svs6	0	0	0	0	0	0	0	0	0	NA	NA	NA	NA	NA	NA
ENSMUSG00000017002	Slpi	1.3845	8.89434	7.06559	7.90482	1.62431	1.87455	12.6047	0.569394	55.0957	2.49356	0.318335	7.83313	4.76e-15	1.36e-12	UP
ENSMUSG00000017003	Svs3a	0	0	0	0	0	0	0	0	0	NA	NA	NA	NA	NA	NA
ENSMUSG00000017004	Svs5	0	0	0	0	0	0	0	0	0	NA	NA	NA	NA	NA	NA
ENSMUSG00000017007	Rbpjl	0	0	0	0.0182843	0	0	0	0.0334904	0.363004	-0.947879	2.98465	-0.317584	0.7508	NA	NOT
ENSMUSG00000017009	Sdc4	124.65	133.719	91.2706	100.938	146.109	142.473	80.5538	152.36	3022.05	-0.707239	0.185839	-3.80565	0.000141434	0.00155218	DOWN
ENSMUSG00000017049	Ccdc70	0	0	0	0	0	0	0	0	0	NA	NA	NA	NA	NA	NA
ENSMUSG00000017057	Il13ra1	11.1496	10.7829	9.01069	7.62325	7.82677	10.7575	11.907	12.0238	360.928	-0.3391	0.175657	-1.93047	0.0535492	0.160362	NOT
ENSMUSG00000017064	Prl5a1	0	0	0	0	0	0	0	0	0	NA	NA	NA	NA	NA	NA
ENSMUSG00000017119	Nbr1	51.4848	35.5364	54.2898	41.184	44.5298	55.7952	44.7061	52.6087	3147.24	-0.47037	0.139252	-3.37782	0.000730617	0.00583421	NOT
ENSMUSG00000017132	Cyth1	16.0651	20.1838	12.107	15.9691	17.0499	14.9363	13.2364	18.4839	603.737	-0.347172	0.190827	-1.81931	0.0688645	0.191971	NOT
ENSMUSG00000017144	Rnd3	6.78254	12.4904	12.0617	14.2594	6.37318	6.09415	18.9694	5.95566	423.406	0.935663	0.141639	6.60599	3.95e-11	3.94e-09	UP
ENSMUSG00000017146	Brca1	0.204221	0.771745	0.436811	0.331624	0.449242	0.532094	0.51921	0.461189	37.6885	0.0829885	0.358667	0.231381	0.817019	0.90686	NOT
ENSMUSG00000017165	Gast	0	0	0	0	0	0	0	0	0	NA	NA	NA	NA	NA	NA
ENSMUSG00000017167	Cntnap1	11.1973	6.30507	18.4487	8.38444	11.264	10.1458	7.37954	8.52824	575.912	-0.269359	0.28441	-0.947081	0.343597	0.557086	NOT
ENSMUSG00000017176	Nt5c3b	1.33754	1.9857	2.66728	2.45159	1.29785	1.19143	3.57789	1.3752	62.6774	0.774088	0.222076	3.48569	0.000490876	0.00424699	UP
ENSMUSG00000017188	Coa3	37.9846	37.7438	45.1687	54.4137	42.6968	29.9589	42.1468	33.0417	340.134	0.0730935	0.16954	0.43113	0.666374	0.813872	NOT
ENSMUSG00000017195	Zpbp2	0.388285	0	0.174843	0.0622731	0.0599396	0.138347	0.0626774	0	1.83806	-1.20492	1.32789	-0.907397	0.364197	NA	NOT
ENSMUSG00000017204	Gsdma	0	0	0	0	0	0	0	0	0	NA	NA	NA	NA	NA	NA
ENSMUSG00000017210	Med24	3.93745	3.59377	4.47762	4.35084	3.78603	3.92345	5.02546	4.55804	261.657	-0.148995	0.129652	-1.14919	0.250477	0.457077	NOT
ENSMUSG00000017211	Gsdma2	0	0	0	0	0	0	0	0	0	NA	NA	NA	NA	NA	NA
ENSMUSG00000017221	Psmd3	35.3252	34.0153	32.9787	32.2625	37.4714	36.3767	31.9623	38.5905	1670.83	-0.416102	0.103578	-4.01726	5.89e-05	0.000751906	NOT
ENSMUSG00000017264	Exosc10	8.03065	13.5705	11.5991	13.0059	8.9258	8.97278	14.2644	9.74791	373.197	0.305888	0.125302	2.4412	0.0146385	0.0614164	NOT
ENSMUSG00000017286	Glod4	5.67694	4.79778	6.43569	6.56235	4.97252	6.41712	6.42929	6.90506	346.053	-0.236848	0.149205	-1.5874	0.112422	0.270304	NOT
ENSMUSG00000017288	Vps53	8.35222	6.78322	8.18177	6.94944	8.45339	8.97255	7.40004	8.87336	401.658	-0.489939	0.116915	-4.19057	2.78e-05	0.00039953	NOT
ENSMUSG00000017291	Taok1	8.8036	8.89699	9.95795	8.92716	6.35109	7.97624	11.4819	7.33342	1024.21	0.11066	0.126277	0.876326	0.380853	0.592911	NOT
ENSMUSG00000017299	Dnttip1	5.28658	7.85534	5.68553	7.4085	6.60796	5.87035	7.55603	3.75431	125.92	0.158165	0.213415	0.741116	0.458623	0.660149	NOT
ENSMUSG00000017300	Tnnc2	0	0	0	0	0	0	0	0	0	NA	NA	NA	NA	NA	NA
ENSMUSG00000017307	Acot8	16.7434	17.467	17.7804	17.3714	18.64	14.9824	15.2128	15.7169	320.866	-0.20569	0.146089	-1.40798	0.159138	0.341194	NOT
ENSMUSG00000017309	Cd300lg	7.44132	13.5339	14.0124	11.6025	8.29289	10.1234	12.1789	10.9415	285.366	0.236426	0.165554	1.42809	0.153265	0.332509	NOT
ENSMUSG00000017310	Spint4	0	0	0	0	0	0	0	0	0	NA	NA	NA	NA	NA	NA
ENSMUSG00000017311	Pyy	0	0	0	0	0	0	0	0	0	NA	NA	NA	NA	NA	NA
ENSMUSG00000017314	Mpp2	0.0906294	0.235458	0.367291	0.283435	0.104929	0.0726561	0.504718	0.179707	9.99288	1.35115	0.525145	2.57291	0.0100848	0.0464243	UP
ENSMUSG00000017316	Ppy	0	0	0	0	0	0	0	0	0	NA	NA	NA	NA	NA	NA
ENSMUSG00000017344	Vtn	854.142	881.808	715.89	830.39	925.596	916.788	625.59	898.179	16351	-0.470673	0.154514	-3.04615	0.00231793	0.0144922	NOT
ENSMUSG00000017376	Nlk	3.7591	3.13578	3.79959	3.63654	2.92616	3.20597	3.79572	3.25995	178.782	-0.122734	0.146273	-0.839076	0.401426	0.611941	NOT
ENSMUSG00000017386	Traf4	14.3586	15.2218	16.7153	21.9353	17.8039	16.1969	18.6171	13.8494	527.869	-0.030182	0.151079	-0.199777	0.841655	0.921497	NOT
ENSMUSG00000017390	Aldoc	4.27244	3.18493	2.28459	2.05564	3.98814	4.42415	3.65306	3.26515	107.552	-0.768375	0.213653	-3.59637	0.000322694	0.00304061	DOWN
ENSMUSG00000017400	Stac2	0.138788	0	0	0.0333882	0	0.0741761	0.06721	0.0611555	1.44692	-1.7454	1.4777	-1.18116	0.237539	NA	NOT
ENSMUSG00000017404	Rpl19	182.447	239.518	186.289	260.886	199.684	186.818	261.445	168.77	2042.61	0.111907	0.134545	0.831745	0.405553	0.615394	NOT
ENSMUSG00000017405	Nek8	1.71025	1.37929	1.61537	1.54539	1.95111	1.40452	1.97963	1.69102	82.9403	-0.310602	0.189965	-1.63505	0.102038	0.253248	NOT
ENSMUSG00000017412	Cacnb4	0.255181	0.10332	0.15321	0.280635	0.15757	0.129889	0.12946	0.160633	14.7769	-0.323657	0.451964	-0.716113	0.473922	0.672616	NOT
ENSMUSG00000017417	Plxdc1	0.360344	0.2766	0.365088	0.455111	0.354618	0.240735	0.152689	0.317563	14.7298	-0.263598	0.441568	-0.596959	0.550535	0.731371	NOT
ENSMUSG00000017418	Arl5b	6.20395	6.57156	6.05754	5.59807	4.94331	6.05095	8.0723	5.80798	611.115	-0.0623895	0.131311	-0.475127	0.634697	0.792407	NOT
ENSMUSG00000017421	Zfp207	17.2908	15.5935	23.4537	18.4488	14.4242	18.9719	22.5453	18.5249	1179.91	-0.0466538	0.141434	-0.329863	0.741504	0.862465	NOT
ENSMUSG00000017428	Psmd11	26.2943	20.6177	27.6297	27.01	22.0943	20.5371	27.0036	23.323	1479.03	-0.1039	0.12427	-0.836083	0.403108	0.613506	NOT
ENSMUSG00000017446	C1qtnf1	9.18341	14.6899	14.4734	14.5944	13.1777	10.9317	15.1946	12.5076	388.826	0.115436	0.14031	0.82272	0.410667	0.619432	NOT
ENSMUSG00000017453	Pipox	79.7672	75.1094	78.827	81.0864	77.2312	84.4158	79.3922	106.281	1967.54	-0.39143	0.123871	-3.15999	0.00157776	0.0106471	NOT
ENSMUSG00000017466	Timp2	6.82109	11.198	18.4794	16.006	6.62856	6.93257	26.4257	5.19829	432.163	1.22109	0.203989	5.98609	2.15e-09	1.24e-07	UP
ENSMUSG00000017478	Zc3h18	6.79082	8.02785	8.09031	8.30233	8.1998	6.94209	8.10372	7.59304	680.942	-0.107717	0.114408	-0.94152	0.346438	0.5597	NOT
ENSMUSG00000017485	Top2b	6.99112	5.06273	5.90012	5.14955	5.10156	6.79571	6.74222	5.83928	834.306	-0.37	0.133574	-2.77	0.00560564	0.0292462	NOT
ENSMUSG00000017491	Rarb	0.661964	0.95762	1.26684	0.736525	0.728087	0.663358	1.34237	0.492223	42.0768	0.502314	0.273292	1.83801	0.0660613	0.186394	NOT
ENSMUSG00000017493	Igfbp4	313.571	288.251	227.648	294.789	362.006	331.252	206.338	313.446	12556.4	-0.611901	0.165215	-3.70366	0.00021251	0.00216714	DOWN
ENSMUSG00000017499	Cdc6	0.0624864	0.137745	0.187583	0.100216	0.0192921	0.0222642	0.221906	0.073424	4.86431	1.59254	0.75402	2.11207	0.0346805	0.117297	UP
ENSMUSG00000017548	Suz12	9.22849	11.1947	11.0881	10.1944	7.77243	9.79382	14.0364	9.35573	483.31	0.108777	0.125223	0.868666	0.38503	0.596885	NOT
ENSMUSG00000017550	Atad5	0.491645	0.655732	0.429749	0.612247	0.227686	0.741918	0.728263	0.44602	38.6929	0.100525	0.340285	0.295414	0.767678	0.877398	NOT
ENSMUSG00000017561	Crlf3	3.91078	4.90208	5.1334	4.47656	3.71695	4.26224	5.5949	4.25743	183.154	0.0654135	0.138117	0.473608	0.635779	0.793048	NOT
ENSMUSG00000017588	Krt27	0	0	0	0	0	0	0	0	0	NA	NA	NA	NA	NA	NA
ENSMUSG00000017607	Tns4	0.16863	0.199139	0.303734	0.689644	0.195236	0.112657	0.326646	0.0928813	12.4424	1.16541	0.53083	2.19545	0.0281314	0.100298	UP
ENSMUSG00000017615	Tnfaip1	16.0447	16.1378	22.2324	21.3713	16.4885	14.2869	20.3942	15.5869	638.304	0.109344	0.126087	0.867211	0.385826	0.597673	NOT
ENSMUSG00000017631	Abr	1.33984	3.16918	2.23453	2.62635	1.61788	1.19878	3.92185	1.38194	221.862	0.850901	0.183894	4.62713	3.71e-06	7.29e-05	UP
ENSMUSG00000017639	Rab11fip4	2.36801	4.70907	3.15943	3.05232	4.83339	2.81244	4.45955	3.29778	254.595	-0.0412273	0.234751	-0.175622	0.860591	0.932026	NOT
ENSMUSG00000017652	Cd40	0.415702	0.66462	0.604764	0.461563	0.355414	0.273445	0.805237	0.225446	15.0424	0.744932	0.40993	1.81722	0.0691839	0.192416	NOT
ENSMUSG00000017664	Slc35c2	7.48539	7.96558	9.1471	8.649	6.98468	8.47714	9.45979	8.48501	310.754	-0.0864725	0.12344	-0.700523	0.483601	0.679678	NOT
ENSMUSG00000017667	Zfp334	0.690252	1.11611	1.04005	0.728082	0.786864	0.624309	1.37563	0.631702	67.2175	0.382319	0.229141	1.66849	0.0952191	0.241406	NOT
ENSMUSG00000017670	Elmo2	3.66757	4.08364	5.19041	4.49032	3.76095	3.86781	5.37579	3.59289	267.773	0.108853	0.12505	0.870474	0.384042	0.595839	NOT
ENSMUSG00000017677	Wsb1	14.5601	13.7297	10.3573	10.3307	8.52672	11.8843	14.5516	9.65373	445.185	-0.118092	0.192357	-0.613922	0.539267	0.723645	NOT
ENSMUSG00000017679	Ttpal	4.92318	4.53009	6.44464	6.55145	7.59427	4.10823	5.21138	5.51611	319.766	-0.209601	0.205485	-1.02003	0.307715	0.520903	NOT
ENSMUSG00000017686	Rhot1	8.66727	8.79898	9.9754	9.00474	7.00733	8.69926	10.6141	8.80346	630.936	-0.0412681	0.114604	-0.360093	0.718777	0.847785	NOT
ENSMUSG00000017688	Hnf4g	0.414121	0.156495	0.186477	0.1594	0.0767136	0.177064	0.521414	0.218974	5.88422	-0.0737882	0.699883	-0.105429	0.916035	0.959535	NOT
ENSMUSG00000017692	Rhbdl3	0.0690202	0.217354	0.227917	0.221389	0.0426187	0	0.245109	0.0608261	5.77996	2.12439	0.72841	2.91648	0.00354007	0.0202257	UP
ENSMUSG00000017697	Ada	1.41447	1.64468	1.51883	1.83226	1.15894	1.22118	1.94954	1.43832	28.8215	0.154759	0.284846	0.543308	0.586918	0.760116	NOT
ENSMUSG00000017707	Serinc3	115.834	172.296	139.289	152.541	108.471	135.55	178.887	119.555	5100.03	0.173977	0.122425	1.42109	0.15529	0.335387	NOT
ENSMUSG00000017713	Tha1	3.78017	3.21769	3.70776	2.66516	4.57593	4.12069	3.15371	3.82615	102.434	-0.602523	0.184281	-3.26959	0.00107703	0.0079282	DOWN
ENSMUSG00000017715	Pgs1	2.43029	4.47622	4.00956	4.65759	3.29136	2.13934	4.60871	2.33975	174.606	0.548961	0.17362	3.16186	0.00156764	0.0105957	UP
ENSMUSG00000017716	Birc5	0.608278	2.60112	3.17154	2.24891	0.978538	0.444871	5.17818	0.789988	60.7541	1.9443	0.306962	6.33403	2.39e-10	1.9e-08	UP
ENSMUSG00000017718	Afmid	12.3101	6.68718	6.34697	5.27137	7.89582	14.9677	4.8585	17.602	333.214	-1.424	0.236051	-6.03258	1.61e-09	9.71e-08	DOWN
ENSMUSG00000017720	Trp53tg5	0.11661	0.110166	0.210036	0.448846	0.108007	0.124646	0	0.411065	1.72581	-0.222309	1.2175	-0.182594	0.855116	NA	NOT
ENSMUSG00000017721	Pigt	19.5175	17.425	20.2228	17.8843	16.4032	19.5039	22.1586	19.3162	701.794	-0.197956	0.108638	-1.82216	0.0684305	0.191267	NOT
ENSMUSG00000017723	Wfdc2	1.14646	1.5344	1.97895	2.48224	2.5662	2.65518	2.96101	1.85231	23.2613	-0.13786	0.36012	-0.382818	0.701855	0.837427	NOT
ENSMUSG00000017724	Etv4	0.0701764	0.165746	0.442403	0.135059	0.0324995	0.150025	0.441791	0.0309225	5.09426	1.83052	0.812676	2.25246	0.0242932	0.0897851	UP
ENSMUSG00000017733	Eppin	0	0	0	0	0	0.149639	0	0	0.15317	-1.0051	3.53381	-0.284424	0.776085	NA	NOT
ENSMUSG00000017734	Dbndd2	0.223337	0.140663	0.424619	0.238791	0.275812	0.238727	0.432616	0.174953	11.0519	0.173975	0.488274	0.356307	0.721611	0.849455	NOT
ENSMUSG00000017737	Mmp9	1.41566	2.0643	1.05321	0.681132	1.42524	1.44743	1.60956	1.51881	47.7703	-0.34893	0.318472	-1.09564	0.273236	0.48397	NOT
ENSMUSG00000017740	Slc12a5	0.570383	0.483595	0.39514	0.591088	0.487662	0.453359	0.467442	0.412444	34.5171	-0.236652	0.278851	-0.848668	0.396066	0.606898	NOT
ENSMUSG00000017747	Ghdc	6.23058	4.28093	5.61122	6.19022	6.78268	6.22748	5.91694	6.9884	156.489	-0.507725	0.155543	-3.26422	0.00109767	0.00805195	DOWN
ENSMUSG00000017754	Pltp	16.0267	23.2137	24.5409	25.9764	18.8606	14.6319	39.6088	14.4612	527.551	0.558276	0.160913	3.46942	0.000521579	0.00446081	UP
ENSMUSG00000017756	Slc12a7	7.96071	6.56243	7.09193	5.70809	6.77619	7.75578	8.08485	9.21273	901.402	-0.462156	0.128585	-3.59417	0.000325426	0.00305952	NOT
ENSMUSG00000017760	Ctsa	42.8956	45.3045	45.6214	41.3221	44.2667	43.506	44.1185	45.5591	1993.59	-0.245077	0.0981434	-2.49713	0.0125204	0.0546991	NOT
ENSMUSG00000017764	Zswim1	1.40989	2.29396	1.58717	1.95969	1.34214	1.38146	1.93448	1.65667	44.7373	0.178023	0.249536	0.713417	0.475588	0.67364	NOT
ENSMUSG00000017765	Slc12a4	4.91245	7.93537	6.85394	9.13589	6.67179	4.65242	7.864	3.99277	262.141	0.404887	0.187685	2.15727	0.0309846	0.107781	NOT
ENSMUSG00000017767	Spata25	0	0	0	0.0920963	0	0.102302	0.185389	0.0843441	0.601776	0.281403	2.07485	0.135626	0.892117	NA	NOT
ENSMUSG00000017774	Myo1c	10.7343	13.0162	18.1725	16.7593	15.3654	9.42316	21.4336	9.62022	882.989	0.357626	0.179083	1.99699	0.0458266	0.143736	NOT
ENSMUSG00000017776	Crk	24.4308	21.0794	27.8293	30.3338	25.6355	20.9949	31.7127	17.6545	1118.2	0.0645301	0.155172	0.415862	0.677511	0.821759	NOT
ENSMUSG00000017778	Cox7c	111.032	134.646	134.599	145.301	128.885	121.463	148.389	140.284	1434.98	-0.0827259	0.104939	-0.788325	0.430506	0.637478	NOT
ENSMUSG00000017781	Pitpna	17.4093	21.2818	26.0124	23.7837	19.1056	16.6918	26.6717	17.0162	818.083	0.223877	0.102613	2.18175	0.0291277	0.102979	NOT
ENSMUSG00000017801	Mlx	14.7107	17.5524	16.4378	14.5753	16.4514	16.4233	13.9311	17.6218	307.258	-0.302263	0.151709	-1.99238	0.0463289	0.144698	NOT
ENSMUSG00000017802	Retreg3	33.8364	28.4689	32.5499	34.2246	30.2157	31.0754	31.3901	31.1833	1088.08	-0.244474	0.107949	-2.26473	0.0235291	0.0876213	NOT
ENSMUSG00000017817	Jph2	0.0255967	0.0725466	0.0461044	0.0492623	0.0237082	0	0.123955	0.0225578	1.73198	1.72339	1.23764	1.39249	0.163775	NA	NOT
ENSMUSG00000017830	Dhx58	3.86125	3.45919	6.53514	4.83669	3.32973	3.87827	3.51405	4.16555	130.842	0.0256802	0.230345	0.111486	0.911231	0.957943	NOT
ENSMUSG00000017831	Rab5a	12.3381	11.051	13.8848	12.7079	10.2601	10.8246	14.4918	12.7128	615.952	-0.0772258	0.116776	-0.661316	0.50841	0.699949	NOT
ENSMUSG00000017832	Hspb9	0	0.992103	0.540424	0.288721	0.277902	0	0.581191	0.396626	2.5628	1.54212	1.0832	1.42367	0.154543	NA	NOT
ENSMUSG00000017837	Nkiras2	5.99665	9.14497	9.51263	10.7793	7.89434	7.58125	12.7656	7.51129	299.338	0.284722	0.13983	2.0362	0.0417302	0.134015	NOT
ENSMUSG00000017843	Ppp2r5c	9.96339	10.3069	12.619	12.0161	10.8475	10.088	12.998	11.0741	886.255	-0.0610212	0.098181	-0.621517	0.534259	0.720481	NOT
ENSMUSG00000017858	Ift52	11.2723	9.69463	11.1669	11.2212	9.32459	12.8801	10.8799	11.3385	295.298	-0.308969	0.14154	-2.1829	0.0290429	0.102722	NOT
ENSMUSG00000017861	Mybl2	0.21162	0.422066	0.444695	0.588287	0.3049	0.175936	0.501013	0.145053	14.9759	0.971039	0.416907	2.32915	0.0198512	0.0777704	UP
ENSMUSG00000017868	Sgk2	17.2372	32.6599	30.5013	27.8601	25.1605	12.7611	32.7712	17.6945	786.246	0.516537	0.185953	2.77778	0.00547308	0.0286877	UP
ENSMUSG00000017897	Eya2	0.18379	0	0.0993119	0.176857	0.0680921	0.117873	0.142404	0.032394	2.88647	-0.201118	0.975522	-0.206164	0.836663	NA	NOT
ENSMUSG00000017922	Prl3c1	0	0	0	0	0	0	0	0	0	NA	NA	NA	NA	NA	NA
ENSMUSG00000017929	B4galt5	7.25587	6.4011	10.9972	10.8017	8.00845	5.67504	11.3615	6.34989	338.222	0.275713	0.183316	1.50403	0.132573	0.303144	NOT
ENSMUSG00000017943	Gdap1l1	0	0	0	0	0	0	0	0	0	NA	NA	NA	NA	NA	NA
ENSMUSG00000017950	Hnf4a	142.098	143.559	156.496	176.55	199.5	134.625	157.137	154.234	7314.61	-0.239949	0.14539	-1.65038	0.0988659	0.247745	NOT
ENSMUSG00000017969	Ptgis	0.975854	1.12235	2.44549	2.57217	1.06105	0.907046	3.08199	0.523479	37.1405	1.14624	0.342925	3.34255	0.000830132	0.00646097	UP
ENSMUSG00000017978	Cadps2	1.35488	0.527061	0.789536	0.920308	1.22328	1.55778	0.683686	1.32446	98.605	-1.15098	0.207209	-5.55467	2.78e-08	1.14e-06	DOWN
ENSMUSG00000017999	Ddx27	4.72555	8.11713	6.90295	7.81092	7.85331	5.72792	7.68645	5.65899	311.703	0.101897	0.174666	0.58338	0.559637	0.738637	NOT
ENSMUSG00000018001	Cyth3	1.36186	1.96261	2.10996	2.12121	1.50724	1.34468	3.15218	1.5765	166.641	0.427094	0.162729	2.62458	0.00867571	0.0413126	NOT
ENSMUSG00000018008	Cyth4	1.68736	2.57511	3.6367	3.85804	2.1239	1.43366	4.73514	1.74123	189.797	0.818725	0.18551	4.41338	1.02e-05	0.000172322	UP
ENSMUSG00000018012	Rac3	0.673867	1.1141	1.28962	2.10746	0.624151	0.450191	1.46848	0.519633	12.2831	1.14563	0.464381	2.467	0.0136251	0.0582793	UP
ENSMUSG00000018040	Rrp7a	3.2809	6.1992	4.36869	5.44268	4.3998	3.20578	4.85419	3.42355	225.281	0.302452	0.185648	1.62917	0.103277	0.255533	NOT
ENSMUSG00000018042	Cyb5r3	44.3967	56.4272	58.8111	62.3761	54.2884	42.1472	53.5284	50.4707	2161.48	0.0295575	0.129467	0.228302	0.819412	0.908201	NOT
ENSMUSG00000018068	Ints2	0.882891	0.669222	1.20193	0.928619	0.656104	0.658419	1.13351	0.615221	84.1932	0.227343	0.221996	1.02408	0.305796	0.518801	NOT
ENSMUSG00000018076	Med13l	2.26624	3.50165	2.6577	3.18622	2.11866	2.47524	3.57615	2.36428	403.586	0.237582	0.137653	1.72595	0.0843565	0.22184	NOT
ENSMUSG00000018102	H2bc4	56.0586	45.751	74.5835	54.1254	50.8755	62.238	41.4279	71.2404	636.107	-0.395445	0.200164	-1.9756	0.0481999	0.149029	NOT
ENSMUSG00000018126	Baiap2l2	0	0.0377182	0	0.0768369	0	0.0426757	0.154672	0	0.926136	2.22333	1.81137	1.22743	0.219661	NA	NOT
ENSMUSG00000018143	Mafk	5.27678	11.8695	10.3342	17.7318	6.64592	6.53572	13.3311	6.66792	355.436	0.836659	0.185436	4.51184	6.43e-06	0.000116243	UP
ENSMUSG00000018160	Med1	4.96477	6.13634	6.01768	6.60947	5.05948	5.90543	7.6406	6.2176	504.36	0.000118345	0.120867	0.000979136	0.999219	0.999515	NOT
ENSMUSG00000018166	Erbb3	47.0343	35.0453	44.3316	44.0232	38.8523	64.557	39.3293	53.3207	2668.63	-0.572662	0.164862	-3.47358	0.000513561	0.0044034	DOWN
ENSMUSG00000018167	Stard3	4.04178	5.75658	5.01879	6.42328	5.78555	5.0731	6.22774	4.80323	182.509	-0.000759939	0.164901	-0.00460845	0.996323	0.998215	NOT
ENSMUSG00000018168	Ikzf3	0.373248	0.364377	0.336145	0.323252	0.334187	0.319176	0.385601	0.274113	28.3359	-0.132761	0.288526	-0.460136	0.645419	0.79934	NOT
ENSMUSG00000018169	Mfng	0.767269	1.59471	1.38199	1.29207	1.35026	1.55827	1.26331	1.1495	35.1502	-0.044121	0.295783	-0.149167	0.881422	0.942894	NOT
ENSMUSG00000018171	Vmp1	54.3723	65.5152	48.3832	51.6701	51.6669	47.448	52.2514	41.2068	1906.17	-0.0796376	0.157042	-0.507109	0.612078	0.777964	NOT
ENSMUSG00000018189	Uchl5	4.73538	5.07255	5.84291	4.98732	5.49115	5.42042	6.24755	5.22471	149.957	-0.167164	0.146934	-1.13768	0.255255	0.46277	NOT
ENSMUSG00000018196	Glrx2	2.94261	2.05274	2.05746	2.79577	2.65651	2.6278	2.38101	2.25406	208.975	-0.424171	0.163408	-2.59577	0.00943791	0.0440828	NOT
ENSMUSG00000018199	Ro60	0.878982	1.06767	1.30563	1.32916	0.644962	0.927353	1.80214	0.82493	97.6138	0.489864	0.197037	2.48615	0.0129133	0.0558725	NOT
ENSMUSG00000018209	Stk4	6.30065	6.12806	7.06361	7.5832	5.64643	6.41697	8.51449	5.71643	370.733	0.027517	0.121846	0.225835	0.82133	0.90931	NOT
ENSMUSG00000018211	Wfdc15b	0.380818	0.179887	0	0	0.176361	0.20353	1.1065	0	1.31532	0.431081	1.58068	0.272719	0.78507	NA	NOT
ENSMUSG00000018217	Pmp22	3.00739	4.28366	6.00023	5.34268	3.04264	3.16518	8.82785	3.34352	100.523	0.693049	0.208813	3.319	0.000903406	0.006919	UP
ENSMUSG00000018238	Gdf9	0	0.151987	0.434654	0.206412	0.198677	0	0.25969	0.141778	3.2219	1.33312	0.979038	1.36166	0.173304	0.361022	NOT
ENSMUSG00000018239	Zcchc10	3.21026	2.51505	4.30144	3.84262	2.53828	3.1804	4.92926	2.76013	44.6501	0.157562	0.256546	0.614164	0.539107	0.723603	NOT
ENSMUSG00000018259	Prl8a2	0	0	0	0	0	0	0	0	0	NA	NA	NA	NA	NA	NA
ENSMUSG00000018263	Tbx5	0	0	0	0	0	0	0	0	0	NA	NA	NA	NA	NA	NA
ENSMUSG00000018286	Psmb6	41.6572	51.4476	46.3189	57.9454	54.6425	40.4234	42.9383	45.787	854.534	-0.11762	0.162146	-0.725397	0.468208	0.667958	NOT
ENSMUSG00000018287	Spag7	10.8178	12.0276	13.6527	11.4011	12.678	13.2152	12.9719	14.203	179.114	-0.274174	0.149206	-1.83755	0.0661285	0.186503	NOT
ENSMUSG00000018293	Pfn1	62.1782	85.9956	79.0814	106.462	80.1994	61.0415	86.8451	65.0134	1786.74	0.171654	0.146715	1.16998	0.242007	0.447757	NOT
ENSMUSG00000018322	Tomm34	3.79765	7.1079	5.71099	6.79168	3.81612	5.5529	7.94616	5.62009	165.853	0.30181	0.186942	1.61446	0.106427	0.260225	NOT
ENSMUSG00000018326	Ywhab	33.6209	35.1706	46.3463	41.3086	32.4231	29.7417	49.1561	31.0201	1191.76	0.183352	0.106917	1.71489	0.0863648	0.225924	NOT
ENSMUSG00000018334	Ksr1	0.628673	1.28927	1.10474	0.973837	0.710111	0.770338	1.5445	0.797273	64.8714	0.501259	0.217769	2.30179	0.0213472	0.0816728	UP
ENSMUSG00000018339	Gpx3	9.37151	15.7209	23.3721	16.533	7.23342	10.5953	41.2519	10.3237	276.216	1.08622	0.251299	4.32242	1.54e-05	0.000245196	UP
ENSMUSG00000018340	Anxa6	52.5611	35.8202	57.6471	46.8227	45.2059	49.3888	56.7753	48.909	1375.52	-0.251477	0.138119	-1.82073	0.0686483	0.191622	NOT
ENSMUSG00000018341	Il12rb2	0.114827	0.0542411	0.155119	0.220992	0.0797668	0.0306851	0.250231	0.0505976	4.13218	1.02738	0.79923	1.28546	0.19863	0.394475	NOT
ENSMUSG00000018347	Zkscan6	2.71021	4.25295	2.77175	3.75726	3.40374	2.74968	3.47023	2.99569	73.8164	0.0193055	0.220247	0.0876537	0.930152	0.966383	NOT
ENSMUSG00000018362	Kpna2	22.0633	48.3855	40.1839	35.8228	23.4552	17.546	45.3814	23.0187	856.648	0.733078	0.146308	5.01052	5.43e-07	1.44e-05	UP
ENSMUSG00000018363	Smurf2	13.5921	12.7241	12.2887	12.5182	11.8199	12.7151	14.2428	12.181	752.459	-0.209388	0.101521	-2.06252	0.0391584	0.127822	NOT
ENSMUSG00000018372	Cep95	1.58222	1.69083	1.96221	1.84701	1.39341	1.74671	2.00974	1.9887	71.1106	-0.0889482	0.199531	-0.445787	0.655751	0.806449	NOT
ENSMUSG00000018377	Vezf1	5.8706	7.60365	7.80262	7.107	4.95512	5.92092	10.7756	6.8217	307.379	0.239016	0.148814	1.60615	0.108242	0.263219	NOT
ENSMUSG00000018378	2210416O15Rik	0.810399	1.19294	1.256	1.23322	0.925169	0.584212	2.26342	0.880278	61.0649	0.62055	0.254959	2.43392	0.0149362	0.0625075	UP
ENSMUSG00000018378	Cuedc1	0.810399	1.19294	1.256	1.23322	0.925169	0.584212	2.26342	0.880278	61.0649	0.62055	0.254959	2.43392	0.0149362	0.0625075	UP
ENSMUSG00000018379	Srsf1	17.0142	17.1732	23.534	18.7952	16.1653	17.0857	23.9792	16.7929	1017.44	0.0596094	0.113161	0.526767	0.598355	0.768845	NOT
ENSMUSG00000018381	Abi3	0.681859	0.817612	1.44072	1.33751	0.99591	0.504587	1.7018	0.554685	38.6022	0.685401	0.306706	2.23471	0.0254362	0.0930508	UP
ENSMUSG00000018387	Shroom1	7.45823	9.35005	5.67199	7.19969	8.46501	7.61788	7.56748	10.9964	357.307	-0.454307	0.193593	-2.34671	0.0189398	0.0749983	NOT
ENSMUSG00000018395	Kif3a	1.64009	1.66423	1.72322	1.34441	1.12525	1.49339	2.67686	1.31154	54.7279	0.150263	0.251006	0.598645	0.549409	0.730797	NOT
ENSMUSG00000018398	2022-09-08	1.46721	1.94397	2.77164	2.18668	1.70699	1.58745	3.89919	1.18265	118.032	0.593233	0.217403	2.72873	0.00635788	0.032233	UP
ENSMUSG00000018401	Mtmr4	16.1974	12.4332	13.6599	11.7906	15.0186	15.392	12.2391	19.612	880.363	-0.647119	0.127134	-5.09007	3.58e-07	1.02e-05	DOWN
ENSMUSG00000018405	Mrm1	1.13927	1.61447	1.67582	1.8637	1.3366	1.58311	1.10341	2.00802	42.476	-0.193886	0.29007	-0.668411	0.503871	0.696438	NOT
ENSMUSG00000018411	Mapt	0.303703	0.245932	0.494929	0.500996	0.348272	0.541054	0.490242	0.548041	31.215	-0.263904	0.326745	-0.807675	0.419278	0.626797	NOT
ENSMUSG00000018412	Kansl1	6.14759	8.3376	8.97538	8.30943	6.38378	6.72367	10.6806	7.05145	507.275	0.209685	0.106266	1.9732	0.0484724	0.149679	NOT
ENSMUSG00000018415	Gid4	7.29973	5.54247	6.69508	6.91665	6.94783	7.20441	6.09408	7.67632	318.967	-0.454011	0.129101	-3.5167	0.000436942	0.00386845	NOT
ENSMUSG00000018417	Myo1b	23.3026	18.6207	17.1598	14.7613	18.7698	25.8794	17.3595	26.2194	2126.38	-0.717145	0.142947	-5.01685	5.25e-07	1.4e-05	DOWN
ENSMUSG00000018425	Dhx40	12.0158	10.7927	13.3471	12.4539	9.17509	13.6689	13.681	12.6527	494.096	-0.170612	0.143827	-1.18623	0.235531	0.439538	NOT
ENSMUSG00000018427	Ypel2	6.92087	4.41556	9.49099	10.833	5.84832	8.67081	9.46698	8.79239	370.721	-0.0808945	0.236257	-0.3424	0.73205	0.856123	NOT
ENSMUSG00000018428	Akap1	37.1399	40.4081	34.2746	36.4074	38.7428	39.0098	32.1745	39.3773	1574.69	-0.346452	0.132419	-2.61633	0.00888805	0.0420387	NOT
ENSMUSG00000018433	Nol11	3.15132	4.20647	5.38316	4.34326	3.23895	4.30297	6.59657	3.51181	218.373	0.271461	0.166177	1.63356	0.102351	0.253725	NOT
ENSMUSG00000018442	Derl2	9.44488	6.58356	7.17769	9.33601	7.90834	9.01097	8.13851	8.94368	644.906	-0.42731	0.13533	-3.15755	0.00159102	0.0107187	NOT
ENSMUSG00000018446	C1qbp	25.5134	38.5584	27.5588	37.865	28.2716	25.4178	36.1325	26.4923	823.662	0.161489	0.143132	1.12826	0.259212	0.467427	NOT
ENSMUSG00000018449	Rpain	5.44186	4.92391	4.48674	4.13027	4.89839	5.8988	4.97366	5.43749	137.834	-0.475515	0.157571	-3.01777	0.00254638	0.0156014	NOT
ENSMUSG00000018451	6330403K07Rik	0	0.130827	0.0623567	0.133256	0.128262	0.074011	0.134121	0	1.21039	0.938572	1.42097	0.660513	0.508925	NA	NOT
ENSMUSG00000018459	Slc13a3	3.40421	5.91919	6.35732	4.32084	4.04287	3.2593	7.48415	4.47248	239.563	0.408007	0.175306	2.3274	0.0199443	0.0779143	NOT
ENSMUSG00000018470	Kcnab3	0.266107	0.430975	0.239654	0.219488	0.246474	0.40635	0.220913	0.268017	7.97105	-0.32536	0.549235	-0.592388	0.553591	0.733639	NOT
ENSMUSG00000018474	Chd3	18.4985	15.0388	17.6587	15.3925	21.6262	15.7607	15.1176	18.5874	1403.65	-0.482795	0.132096	-3.65489	0.000257293	0.00253104	NOT
ENSMUSG00000018476	Kdm6b	10.3526	11.9852	8.46307	11.9364	12.0114	10.4131	12.4387	7.97793	710.781	-0.112895	0.171578	-0.657983	0.510549	0.701775	NOT
ENSMUSG00000018479	1700125H20Rik	0	0	0	0	0	0	0	0	0	NA	NA	NA	NA	NA	NA
ENSMUSG00000018481	Appbp2	6.87557	7.2439	8.07401	8.01082	5.83762	6.82701	10.8538	6.78702	461.384	0.117349	0.12574	0.933272	0.350679	0.564065	NOT
ENSMUSG00000018486	Wnt9b	0.337493	0.774334	1.02038	0.951091	0.692171	0.515358	0.933919	0.318671	29.164	0.731483	0.325389	2.24803	0.0245746	0.0906662	UP
ENSMUSG00000018500	Adora2b	0.0590319	0.11154	0.106327	0.11361	0	0.0630999	0.28587	0.0520236	1.63241	1.56707	1.25978	1.24392	0.213527	NA	NOT
ENSMUSG00000018501	Ncor1	16.6036	14.0155	15.9484	14.063	14.2211	15.894	16.7645	15.1868	1882.98	-0.278809	0.0956065	-2.91621	0.00354307	0.0202257	NOT
ENSMUSG00000018507	Trpv2	0.825657	1.72066	1.72773	2.12649	1.57447	0.83064	2.70477	0.791838	63.7989	0.776543	0.269099	2.88571	0.00390528	0.0218418	UP
ENSMUSG00000018509	Cenpv	7.87836	8.74979	9.69496	12.0952	11.4748	8.35699	8.44588	8.58605	163.24	-0.141726	0.195998	-0.723101	0.469618	0.669345	NOT
ENSMUSG00000018537	Pcgf2	2.4711	3.21001	2.92091	2.88319	3.06126	2.34424	3.44041	2.61328	96.1811	-0.00540112	0.178143	-0.0303191	0.975813	0.987461	NOT
ENSMUSG00000018541	Cwc25	3.23314	4.96862	3.88233	4.14825	3.43382	3.04123	4.82234	3.83706	187.737	0.14625	0.156034	0.937291	0.348609	0.561968	NOT
ENSMUSG00000018543	1700001P01Rik	0	0.164896	0	0.503873	0.646656	0	0.338096	0.15382	1.33187	0.0379733	1.50811	0.0251794	0.979912	NA	NOT
ENSMUSG00000018547	Pip4k2b	5.19036	4.6465	6.76657	6.32378	4.69112	4.6532	6.85133	4.74016	269.944	0.0960037	0.14103	0.680733	0.49604	0.689572	NOT
ENSMUSG00000018548	Trim37	3.1101	2.86692	3.33121	3.35599	2.44715	2.56594	3.72872	3.10011	209.847	-0.0106984	0.141724	-0.0754874	0.939827	0.971415	NOT
ENSMUSG00000018554	Ybx2	0	0.0545864	0.156107	0	0	0.0617609	0.0559608	0	0.702527	1.73374	1.94764	0.890176	0.373372	NA	NOT
ENSMUSG00000018559	Ctdnep1	13.9761	17.2592	15.5986	18.4442	15.4877	15.0993	20.3044	14.2964	337.912	0.0302073	0.122297	0.246999	0.804909	0.900116	NOT
ENSMUSG00000018565	Elp5	9.59049	11.079	13.1695	14.1629	9.58652	10.4544	14.9906	12.3013	258.689	0.094393	0.139051	0.67884	0.497239	0.690783	NOT
ENSMUSG00000018566	Slc2a4	0.0626301	0.177508	0.0564043	0.120535	0.0290047	0.0334731	0.0303295	0.0275973	2.20954	1.12496	1.08677	1.03513	0.300606	NA	NOT
ENSMUSG00000018567	Gabarap	94.0888	87.8293	103.247	107.136	90.1012	96.5952	102.34	89.0607	1696.28	-0.134929	0.101122	-1.33432	0.1821	0.373256	NOT
ENSMUSG00000018569	Cldn7	0.391374	1.16206	1.8127	2.25967	0.362499	0.358581	3.95302	0.68982	23.6525	2.05866	0.440254	4.67607	2.92e-06	5.95e-05	UP
ENSMUSG00000018570	2810408A11Rik	0.091988	0.17381	0.248531	0.177036	0.170403	0.0491636	0.133639	0.121601	3.24834	0.50235	0.828393	0.606415	0.544239	0.726872	NOT
ENSMUSG00000018572	Phf23	7.28754	9.05403	8.72084	10.6311	8.87656	7.29177	9.8299	8.21124	271.986	0.0219951	0.138503	0.158806	0.873822	0.938756	NOT
ENSMUSG00000018574	Acadvl	112.077	117.261	113.717	120.725	147.75	107.621	109.021	107.026	3019.42	-0.286733	0.142743	-2.00873	0.0445654	0.14055	NOT
ENSMUSG00000018581	Dnah11	0.0602649	0.0142337	0.0203528	0.0434938	0.0348867	0.0241567	0.0291841	0.0464715	4.80423	-0.889745	0.707108	-1.25829	0.208288	0.407652	NOT
ENSMUSG00000018583	G3bp1	12.1958	13.3135	15.2046	15.0443	12.4099	10.251	16.4561	11.4137	888.393	0.122318	0.103531	1.18147	0.237418	0.441934	NOT
ENSMUSG00000018585	Atox1	128.844	182.777	162.814	194.694	167.82	132.989	162.226	143.887	822.041	0.0500968	0.144386	0.346964	0.728619	0.85371	NOT
ENSMUSG00000018589	Glra2	0	0	0	0	0	0	0	0	0	NA	NA	NA	NA	NA	NA
ENSMUSG00000018593	Sparc	57.2171	75.8948	103.395	94.4301	65.8053	60.2688	116.514	58.33	2798.46	0.432032	0.115686	3.73451	0.000188079	0.00196191	NOT
ENSMUSG00000018595	Glra4	0.216744	0.102383	0.243998	0.0521421	0.150565	0.11584	0.157442	0.334271	3.34177	-0.81365	0.845428	-0.962412	0.335843	0.548762	NOT
ENSMUSG00000018599	Mief2	8.42117	9.62276	8.48691	13.6988	9.5827	8.65858	9.20479	8.65831	247.462	-0.0279231	0.184323	-0.15149	0.879589	0.94194	NOT
ENSMUSG00000018604	Tbx3	7.05375	4.41157	5.03466	3.82895	10.0665	7.29379	3.61494	7.17269	395.628	-1.14506	0.18136	-6.31373	2.72e-10	2.15e-08	DOWN
ENSMUSG00000018620	Mmp20	0	0	0	0	0	0	0	0	0	NA	NA	NA	NA	NA	NA
ENSMUSG00000018623	Mmp7	0.203958	0.867095	3.39815	0.196265	0.755643	0.545034	13.9265	0.629106	22.9673	2.75438	1.13214	2.4329	0.0149783	0.0626367	UP
ENSMUSG00000018634	Crhr1	0	0	0	0	0	0	0	0	0	NA	NA	NA	NA	NA	NA
ENSMUSG00000018648	Dusp14	0.727959	0.899342	0.655595	0.646615	0.155596	0.538701	1.62703	0.690884	13.3398	0.588559	0.506157	1.1628	0.244911	0.450627	NOT
ENSMUSG00000018651	Tada2a	2.38043	2.35268	1.97889	1.72679	2.03521	1.68327	3.29866	2.001	61.51	-0.0541735	0.238485	-0.227157	0.820302	0.908745	NOT
ENSMUSG00000018654	Ikzf1	1.60251	2.58262	2.411	2.53986	1.76367	1.33005	3.43282	1.3458	114.395	0.601676	0.179411	3.35362	0.000797614	0.00626241	UP
ENSMUSG00000018656	Tcaf3	0	0	0	0	0	0	0.0285715	0	0.104124	0.43757	3.53381	0.123824	0.901455	NA	NOT
ENSMUSG00000018659	Pnpo	43.3049	28.67	41.4145	41.4206	42.6621	41.3538	26.4346	50.2724	1119.99	-0.604068	0.180575	-3.34526	0.000822068	0.00640884	DOWN
ENSMUSG00000018661	Cog1	4.38975	3.67262	5.01548	3.11033	4.20748	4.66891	4.2939	4.79244	204.835	-0.417218	0.164557	-2.5354	0.011232	0.0501559	NOT
ENSMUSG00000018666	Cbx1	6.32123	5.61072	7.04721	6.6224	5.68961	5.44907	8.54158	6.13235	260.342	-0.0207771	0.133877	-0.155195	0.876668	0.940172	NOT
ENSMUSG00000018669	Cdk5rap3	11.2285	12.4165	13.0714	13.5543	14.6872	12.7964	12.2034	15.5105	483.284	-0.326896	0.14042	-2.32798	0.0199129	0.0778642	NOT
ENSMUSG00000018672	Copz2	9.86538	7.68919	8.75142	6.83514	9.09185	9.80707	7.93057	12.2588	193.246	-0.642765	0.156457	-4.10824	3.99e-05	0.000540243	DOWN
ENSMUSG00000018677	Slc25a39	172.302	216.692	215.25	249.541	191.727	182.106	204.886	194.823	5342.71	0.0155762	0.119623	0.13021	0.8964	0.95069	NOT
ENSMUSG00000018678	Sp2	2.83929	3.85782	3.41897	3.16197	2.68891	3.23955	4.41843	2.75524	106.59	0.115274	0.175347	0.657404	0.510921	0.70215	NOT
ENSMUSG00000018697	Aatf	3.94808	6.52734	5.26504	5.33343	4.99293	4.01726	5.6622	4.98486	138.834	0.098011	0.175154	0.559571	0.575772	0.751667	NOT
ENSMUSG00000018698	Lhx1	0	0	0	0.0257381	0.0495473	0.0285902	0	0	0.53428	-1.60341	2.32707	-0.689025	0.490808	NA	NOT
[truncated: 53,703 more rows]
