# Supplementary material for: Spliceosome component Usp39 contributes to hepatic lipid homeostasis through the regulation of autophagy
Source: Nat Commun. 2023 Nov 3;14:7032. doi: 10.1038/s41467-023-42461-6 (PMC10624899; doi:10.1038/s41467-023-42461-6)
Supplement: Supplementary file 5 — Supplementary Data 2 [file 41467_2023_42461_MOESM5_ESM.xlsx]

## Sheet: All 1472 AS genes
Supplementary Data 2 Alternative splicing analysis in RNA-seq data of Usp39 knockout mice liver
1472 alternative spliced genes analyzed with rMATS
ID	AS genes	Dominant AS type
1	Tspyl2	RI
2	Naa10	RI
3	Fads3	RI
4	1810009A15Rik	RI
5	Gpr137	RI
6	Rprd1a	RI
7	Armcx1	RI
8	Riok3	RI
9	Thoc1	RI
10	Dennd1c	RI
11	Abcc10	RI
12	Gtpbp2	RI
13	H2-K1	RI
14	Adamts10	RI
15	Fgd2	RI
16	Rpl10a	RI
17	Luc7l	RI
18	Rhot2	RI
19	Wdr24	RI
20	Gm49668	RI
21	Morc3	RI
22	Donson	RI
23	Clcn2	RI
24	Scarf2	RI
25	Tmem191c	RI
26	Dnase1	RI
27	Prpf40b	RI
28	Lmbr1l	RI
29	Rabl2	RI
30	Dennd6b	RI
31	Rpl3	RI
32	Nrbp2	RI
33	Mdp1	RI
34	Sftpd	RI
35	Glt8d1	RI
36	Akap8	RI
37	Gpr108	RI
38	Ctla2a	RI
39	Rab24	RI
40	Rnf44	RI
41	Hsf1	RI
42	Tbce	RI
43	E330011O21Rik	RI
44	Map4k2	RI
45	Pomt2	RI
46	Srsf5	RI
47	Rad9a	RI
48	Gcgr	RI
49	Engase	RI
50	Jmjd6	RI
51	Rhbdf2	RI
52	Nle1	RI
53	Nek8	RI
54	Neurl4	RI
55	Acap1	RI
56	Shroom1	RI
57	Rps27a	RI
58	Aftph	RI
59	H2-Q1	RI
60	Slc26a10	RI
61	Mdm2	RI
62	Sppl2b	RI
63	Izumo4	RI
64	Pwwp3a	RI
65	Polrmt	RI
66	Dgkq	RI
67	Crtc1	RI
68	Guf1	RI
69	Slco1a1	RI
70	Mtmr11	RI
71	Vac14	RI
72	Slc25a40	RI
73	Arhgef16	RI
74	Miip	RI
75	Tmem82	RI
76	Hmgn2	RI
77	Hras	RI
78	Krit1	RI
79	Tmem214	RI
80	Cul9	RI
81	Tgfbr3l	RI
82	Metap1d	RI
83	Ccdc163	RI
84	Snhg6	RI
85	Gm44597	RI
86	Akap8l	RI
87	Pced1a	RI
88	Strip1	RI
89	Fes	RI
90	Ddx51	RI
91	Tle2	RI
92	Gbp8	RI
93	Sema4a	RI
94	Rrnad1	RI
95	Cinp	RI
96	Naa40	RI
97	Capn15	RI
98	Tnfrsf18	RI
99	Iffo1	RI
100	Atxn7l2	RI
101	Cenpa	RI
102	Msh3	RI
103	Slc11a1	RI
104	Tcirg1	RI
105	Dcaf6	RI
106	Prg4	RI
107	Zranb2	RI
108	Scrib	RI
109	Cep170	RI
110	Rtel1	RI
111	Snapc4	RI
112	Atp13a1	RI
113	Mthfsd	RI
114	Adgrl1	RI
115	Rev1	RI
116	Man2a2	RI
117	Rab3gap2	RI
118	Mapkapk3	RI
119	Zfp687	RI
120	Kng2	RI
121	Wdr77	RI
122	Taz	RI
123	Eme2	RI
124	Ift172	RI
125	Pidd1	RI
126	Cib3	RI
127	Gas5	RI
128	Ndor1	RI
129	Dnajc11	RI
130	Rpl7a	RI
131	Surf1	RI
132	Asb6	RI
133	Exosc2	RI
134	Yeats2	RI
135	Ciz1	RI
136	Baz2b	RI
137	Thoc7	RI
138	Uba7	RI
139	Nsun5	RI
140	Tasor2	RI
141	Nfkbid	RI
142	Capn3	RI
143	Fuz	RI
144	Wdr75	RI
145	Bcas2	RI
146	Mrgbp	RI
147	Ppdpf	RI
148	Nat10	RI
149	Jak3	RI
150	BC017158	RI
151	Rbm25	RI
152	Glyr1	RI
153	Ctsw	RI
154	H2-Q10	RI
155	Ddx55	RI
156	Mrps17	RI
157	Ampd2	RI
158	Camk1	RI
159	Mlxipl	RI
160	Ap4m1	RI
161	Primpol	RI
162	Cdca3	RI
163	Braf	RI
164	BC003965	RI
165	Arhgef5	RI
166	Krba1	RI
167	Zbtb17	RI
168	Lilr4b	RI
169	Htra2	RI
170	Pcgf1	RI
171	Sugp2	RI
172	Use1	RI
173	Clec2i	RI
174	Lrmp	RI
175	Mms19	RI
176	Trrap	RI
177	Kin	RI
178	Nae1	RI
179	Dmxl2	RI
180	Fam98c	RI
181	Tsen54	RI
182	Nr1h2	RI
183	Ncf1	RI
184	Spns1	RI
185	Hace1	RI
186	Trmt1	RI
187	Tagln	RI
188	Rccd1	RI
189	Mak16	RI
190	Lrrc51	RI
191	Eri2	RI
192	Ears2	RI
193	Hirip3	RI
194	Irf7	RI
195	Proz	RI
196	Fam13b	RI
197	Wrn	RI
198	Cfb	RI
199	Lss	RI
200	Phb2	RI
201	Nr2f6	RI
202	Vps9d1	RI
203	Lrrc29	RI
204	Tmem208	RI
205	Edc4	RI
206	Hdac6	RI
207	Polr3gl	RI
208	Ulk3	RI
209	Slc17a4	RI
210	Sbf1	RI
211	Nprl2	RI
212	Rnf123	RI
213	1700113A16Rik	RI
214	Arl4a	RI
215	Map7	RI
216	Rasa4	RI
217	Dhx30	RI
218	Tlr7	SE
219	Acot9	SE
220	Iqsec2	SE
221	Tsr2	SE
222	Tmem164	SE
223	Trmt2b	SE
224	2810403D21Rik	SE
225	Atrx	SE
226	Flna	SE
227	Xiap	SE
228	Akap17b	SE
229	Med14	SE
230	Wdr45	SE
231	Gfra1	SE
232	Add3	SE
233	Cnnm2	SE
234	Wbp1l	SE
235	Sorbs1	SE
236	Tbc1d12	SE
237	Tnks2	SE
238	Pcgf5	SE
239	Nmrk1	SE
240	Cpsf7	SE
241	Myrf	SE
242	Incenp	SE
243	Ccs	SE
244	Chka	SE
245	Nedd4l	SE
246	Tcof1	SE
247	Rps14	SE
248	Tcerg1	SE
249	Fam53c	SE
250	AW554918	SE
251	Cyb561a3	SE
252	Rmc1	SE
253	Fbxo11	SE
254	Prepl	SE
255	Rmdn2	SE
256	Gm49880	SE
257	Ppm1b	SE
258	H2-T24	SE
259	Stk19	SE
260	Zfp81	SE
261	Wiz	SE
262	Fance	SE
263	Gm50253	SE
264	Crebrf	SE
265	Rab11fip3	SE
266	Srpk1	SE
267	Zfp942	SE
268	Tbp	SE
269	Fgfr1op	SE
270	Mx1	SE
271	Rwdd2b	SE
272	Gm32461	SE
273	Robo2	SE
274	Robo1	SE
275	Arl13b	SE
276	Impg2	SE
277	Senp7	SE
278	Cd47	SE
279	Phldb2	SE
280	Abhd10	SE
281	Btla	SE
282	Nepro	SE
283	Iqcb1	SE
284	Opa1	SE
285	Alg3	SE
286	Klhl24	SE
287	Arvcf	SE
288	Dnm1l	SE
289	B230307C23Rik	SE
290	Ntan1	SE
291	Clec16a	SE
292	Anks3	SE
293	Csad	SE
294	Tmbim6	SE
295	Fmnl3	SE
296	Ccnt1	SE
297	Pphln1	SE
298	Cyp2d41-ps	SE
299	AC118710.1	SE
300	Pmm1	SE
301	Slk	SE
302	Rbfox2	SE
303	Phf20l1	SE
304	Tbc1d31	SE
305	Smc5	SE
306	Usf3	SE
307	Cmbl	SE
308	Retreg1	SE
309	Mief1	SE
310	Mtmr12	SE
311	Zfr	SE
312	BC004004	SE
313	Vegfa	SE
314	Mbnl2	SE
315	Hars2	SE
316	Mycbp2	SE
317	Pibf1	SE
318	Naa16	SE
319	Akap11	SE
320	Enox2	SE
321	Dnajc18	SE
322	Phf11b	SE
323	Acin1	SE
324	Zfp758	SE
325	Mettl3	SE
326	Zfp219	SE
327	Tep1	SE
328	Ddhd1	SE
329	Phf7	SE
330	Pbrm1	SE
331	Nek4	SE
332	Ccdc66	SE
333	3830406C13Rik	SE
334	Dlg5	SE
335	Slc38a9	SE
336	Cdk7	SE
337	Dcp1a	SE
338	Homer1	SE
339	Zcchc9	SE
340	Zfp369	SE
341	Cdc14b	SE
342	Tra2b	SE
343	Fam193b	SE
344	Syk	SE
345	Zc3h7a	SE
346	Zfp322a	SE
347	Zkscan8	SE
348	Inhba	SE
349	Ggps1	SE
350	Lyst	SE
351	Mtr	SE
352	Zmynd11	SE
353	Ppp1r13b	SE
354	Klc1	SE
355	Mark3	SE
356	Zfp839	SE
357	Gm8893	SE
358	Ifi27	SE
359	Trip11	SE
360	Cipc	SE
361	Abcd4	SE
362	Psen1	SE
363	Actn1	SE
364	Zfyve26	SE
365	Slc38a6	SE
366	L3hypdh	SE
367	Baz1a	SE
368	Ppp1r16a	SE
369	Grk2	SE
370	Mta1	SE
371	Atxn7l1	SE
372	Zfp125	SE
373	Ktn1	SE
374	E2f6	SE
375	Smc6	SE
376	Wdcp	SE
377	Asxl2	SE
378	B3gntl1	SE
379	Spast	SE
380	Cenpx	SE
381	Notum	SE
382	Serpinb6a	SE
383	Baiap2	SE
384	Chmp6	SE
385	Recql5	SE
386	Helz	SE
387	Smurf2	SE
388	Milr1	SE
389	Pecam1	SE
390	Kansl1	SE
391	Cd300lg	SE
392	Apol9b	SE
393	Azin1	SE
394	Rps6kb1	SE
395	Tada2a	SE
396	Rhot1	SE
397	Wsb1	SE
398	Flot2	SE
399	Myo18a	SE
400	Gm49340	SE
401	Ctns	SE
402	Xaf1	SE
403	Kif1c	SE
404	Inca1	SE
405	Pld2	SE
406	Zfp867	SE
407	Gemin5	SE
408	Tnip1	SE
409	Clk4	SE
410	Gosr2	SE
411	Rnf130	SE
412	Mgat1	SE
413	Clint1	SE
414	Fbxw11	SE
415	Nprl3	SE
416	Cobl	SE
417	Ube2d-ps	SE
418	Mtmr3	SE
419	Ccdc157	SE
420	Tulp4	SE
421	Eif4enif1	SE
422	Dgka	SE
423	Cdk2	SE
424	Zc3h10	SE
425	Baz2a	SE
426	Ppm1h	SE
427	Zfp280c	SE
428	Cnot2	SE
429	Osbpl8	SE
430	Tmem173	SE
431	Ggnbp2	SE
432	Ric8b	SE
433	A1cf	SE
434	Txnrd1	SE
435	Scamp4	SE
436	Sbno2	SE
437	Palm	SE
438	Gtpbp6	SE
439	Meiob	SE
440	Zfp644	SE
441	Xpnpep3	SE
442	Srf	SE
443	Ap4b1	SE
444	Naaa	SE
445	G3bp2	SE
446	Azi2	SE
447	Ythdc1	SE
448	Exoc1	SE
449	Lyar	SE
450	Apbb2	SE
451	Slmap	SE
452	Ppp1r12a	SE
453	Phf3	SE
454	Togaram1	SE
455	Pgap2	SE
456	Psmg4	SE
457	Anapc1	SE
458	Klhl3	SE
459	Prr14l	SE
460	Gtf2ird2	SE
461	4833420G17Rik	SE
462	Meis1	SE
463	Ccnl2	SE
464	Dmtf1	SE
465	Gm49396	SE
466	Kmt2c	SE
467	Ighmbp2	SE
468	Tpd52l1	SE
469	Atat1	SE
470	Ttc14	SE
471	Plekhm2	SE
472	2700062C07Rik	SE
473	Mtif3	SE
474	Taf12	SE
475	Ppil3	SE
476	Nudt13	SE
477	Tchp	SE
478	Thrap3	SE
479	Igsf5	SE
480	Ube2e2	SE
481	Macf1	SE
482	Trit1	SE
483	Ndrg2	SE
484	Dmac2l	SE
485	9630013D21Rik	SE
486	Bag6	SE
487	Zfp426	SE
488	Otulinl	SE
489	Ifnar2	SE
490	Arnt	SE
491	Mllt3	SE
492	Ehmt2	SE
493	Snapc3	SE
494	Jmjd1c	SE
495	Sgms1	SE
496	Nek1	SE
497	Coro7	SE
498	Dclre1c	SE
499	Sec31a	SE
500	Safb2	SE
501	Crtc2	SE
502	Pakap	SE
503	Acnat1	SE
504	Tomm5	SE
505	Cd72	SE
506	Smim8	SE
507	Zfp385b	SE
508	Agfg2	SE
509	Aptx	SE
510	Asph	SE
511	Arfip1	SE
512	Plekhn1	SE
513	Osbpl3	SE
514	Mpdz	SE
515	Zzz3	SE
516	Adgrl2	SE
517	Eif2ak4	SE
518	Gbp3	SE
519	Rbm5	SE
520	Gstm6	SE
521	Wbp1	SE
522	Zfp654	SE
523	Tet3	SE
524	Snx7	SE
525	Gm32624	SE
526	Nipa2	SE
527	Top3b	SE
528	Lrif1	SE
529	Tmem165	SE
530	Rbm33	SE
531	Lrp3	SE
532	Mon2	SE
533	Kdm2a	SE
534	Tars2	SE
535	Ccdc17	SE
536	Bptf	SE
537	Cdk19	SE
538	Rad18	SE
539	Acvr1	SE
540	Fgfr3	SE
541	Ttbk2	SE
542	Fggy	SE
543	Junos	SE
544	Tmem131l	SE
545	Gm20498	SE
546	Fnip2	SE
547	Jpx	SE
548	Stk16	SE
549	Disp1	SE
550	Wdfy3	SE
551	Mapkapk5	SE
552	Otud7b	SE
553	Gemin2	SE
554	Dpy19l4	SE
555	Gm31992	SE
556	Zfp507	SE
557	Mynn	SE
558	Thyn1	SE
559	Fam49b	SE
560	Mindy3	SE
561	Fbrsl1	SE
562	Peak1	SE
563	Axl	SE
564	Senp5	SE
565	Fign	SE
566	Crem	SE
567	Dcaf17	SE
568	Nmt2	SE
569	Map4k4	SE
570	Mllt10	SE
571	Rabggtb	SE
572	Msto1	SE
573	Sirt2	SE
574	Git2	SE
575	Nsd1	SE
576	Ifi44	SE
577	Entr1	SE
578	Mndal	SE
579	Adgre5	SE
580	Adgrf5	SE
581	Tut7	SE
582	2210408F21Rik	SE
583	Nrros	SE
584	Mapkbp1	SE
585	Phtf2	SE
586	Cops7b	SE
587	Cenpl	SE
588	Setd6	SE
589	Tec	SE
590	Fbxw7	SE
591	Pogz	SE
592	Pan3	SE
593	Tmem245	SE
594	4930481A15Rik	SE
595	Calcrl	SE
596	Itga6	SE
597	Fam171a1	SE
598	Rexo5	SE
599	Myo9b	SE
600	Numb	SE
601	Nsmf	SE
602	Klhl26	SE
603	Cep63	SE
604	Pfkfb2	SE
605	Adgrg3	SE
606	Ulk2	SE
607	Agtpbp1	SE
608	Ogfod1	SE
609	Ythdf2	SE
610	Poc5	SE
611	Haus8	SE
612	Dusp12	SE
613	Sgk3	SE
614	Klhl2	SE
615	Zfp931	SE
616	Sgk2	SE
617	Rusc2	SE
618	Sec16a	SE
619	Trpm4	SE
620	Zcchc2	SE
621	Stradb	SE
622	Hax1	SE
623	Abca8b	SE
624	Klf12	SE
625	Gm28042	SE
626	Cfap126	SE
627	Als2cl	SE
628	Srsf10	SE
629	Fkbp14	SE
630	Btbd19	SE
631	4732465J04Rik	SE
632	Ext2	SE
633	Resf1	SE
634	Zscan29	SE
635	Fmnl2	SE
636	Diaph2	SE
637	Suco	SE
638	Treml4	SE
639	Ifi207	SE
640	4930523C07Rik	SE
641	Zmym5	SE
642	Ankrd9	SE
643	Otud3	SE
644	Ildr2	SE
645	Zfp408	SE
646	Supt20	SE
647	Fubp1	SE
648	Orc4	SE
649	Pitpnm2	SE
650	Dsc2	SE
651	Pdgfc	SE
652	Map11	SE
653	Cfap97	SE
654	Picalm	SE
655	Jmjd7	SE
656	Srsf11	SE
657	Nol8	SE
658	Stk40	SE
659	Xpo1	SE
660	Hcfc2	SE
661	Sec31b	SE
662	Ssx2ip	SE
663	Il15ra	SE
664	Mknk1	SE
665	Mroh1	SE
666	Slx4ip	SE
667	Timm9	SE
668	Ppip5k2	SE
669	Cth	SE
670	Rere	SE
671	Firre	SE
672	R3hdm1	SE
673	Rpe	SE
674	Epb41	SE
675	Sorbs2	SE
676	Carf	SE
677	Zbtb11	SE
678	Ptprc	SE
679	Cep57	SE
680	Tnk2	SE
681	Rad23a	SE
682	Fam126b	SE
683	Camsap1	SE
684	1110032A03Rik	SE
685	Abhd18	SE
686	Sptan1	SE
687	Tlk1	SE
688	Cyb5rl	SE
689	Fam135a	SE
690	St6galnac6	SE
691	C9orf72	SE
692	Ahcyl1	SE
693	Uty	SE
694	Synrg	SE
695	Bod1l	SE
696	Stim1	SE
697	Acer2	SE
698	Tacc1	SE
699	9030622O22Rik	SE
700	Rab7b	SE
701	Kmt2e	SE
702	Hps5	SE
703	Ttc6	SE
704	Dedd	SE
705	Irak1	SE
706	Mdm4	SE
707	Ppp3cc	SE
708	Kras	SE
709	Lair1	SE
710	Rcc1	SE
711	Tank	SE
712	Agfg1	SE
713	Morf4l1	SE
714	Ndufs1	SE
715	Intu	SE
716	Tjap1	SE
717	Cept1	SE
718	Cttn	SE
719	Ncoa1	SE
720	Thap4	SE
721	Il17rc	SE
722	1700086O06Rik	SE
723	Clec9a	SE
724	Rcor3	SE
725	Zfp512	SE
726	Gmppa	SE
727	Serac1	SE
728	1110038B12Rik	SE
729	Prdm9	SE
730	Neu2	SE
731	Cyp2d10	SE
732	Aamdc	SE
733	Zfp628	SE
734	Gm11789	SE
735	Tmem38b	SE
736	Ifi203	SE
737	Sdccag8	SE
738	Anks1	SE
739	Tle1	SE
740	Mtmr14	SE
741	Zbtb43	SE
742	Tlr8	SE
743	Rbm43	SE
744	Nox4	SE
745	Dst	SE
746	Tmem234	SE
747	Nrxn1	SE
748	Slc38a3	SE
749	Phip	SE
750	Adamtsl2	SE
751	Zfp961	SE
752	Atf2	SE
753	Ip6k2	SE
754	Pbx3	SE
755	Ganab	SE
756	Lhx6	SE
757	Dnm2	SE
758	Dennd1a	SE
759	Dlg1	SE
760	Evi5	SE
761	Nmi	SE
762	Gm30122	SE
763	Mfsd9	SE
764	Slc39a14	SE
765	Casc4	SE
766	Hnrnpc	SE
767	Cobll1	SE
768	Lsm14b	SE
769	Macroh2a1	SE
770	Slc12a6	SE
771	Cspp1	SE
772	Tyk2	SE
773	2700049A03Rik	SE
774	Lnpk	SE
775	Tmem219	SE
776	Csnk1d	SE
777	Ambra1	SE
778	Zfp869	SE
779	Gng12	SE
780	Dram2	SE
781	Flvcr1	SE
782	Sbno1	SE
783	Prodh2	SE
784	Mpzl1	SE
785	Rwdd3	SE
786	Pisd	SE
787	Arap2	SE
788	Trdmt1	SE
789	Setd4	SE
790	Accs	SE
791	Agap1	SE
792	Them7	SE
793	Zdhhc16	SE
794	Dnajc24	SE
795	Rbm48	SE
796	Tor1aip2	SE
797	Emsy	SE
798	Acmsd	SE
799	Aar2	SE
800	Mvb12a	SE
801	Rab12	SE
802	Rsrp1	SE
803	Idh1	SE
804	Zfp106	SE
805	Ppip5k1	SE
806	Myef2	SE
807	Dtwd1	SE
808	Ly96	SE
809	Ubox5	SE
810	Tmem230	SE
811	Mier1	SE
812	Rin2	SE
813	Gm14403	SE
814	3300002I08Rik	SE
815	Smarca2	SE
816	Tjp1	SE
817	Ttf1	SE
818	Phf21a	SE
819	Tbc1d13	SE
820	Cep250	SE
821	Cpne1	SE
822	Gm13021	SE
823	Pkig	SE
824	Vsig4	SE
825	Dnajc5	SE
826	Ctsa	SE
827	Ncoa5	SE
828	Dap3	SE
829	Zfp217	SE
830	Ppp4r1l-ps	SE
831	Lin7a	SE
832	Ocrl	SE
833	Polg2	SE
834	Dnal4	SE
835	Rps27	SE
836	U2af1	SE
837	Sh2d3c	SE
838	Mtg2	SE
839	Fndc3b	SE
840	Trp53inp1	SE
841	Cpeb2	SE
842	Commd7	SE
843	Crybg3	SE
844	Vps13d	SE
845	Proc	SE
846	Pam	SE
847	Sh2b3	SE
848	Pxn	SE
849	Optn	SE
850	Cald1	SE
851	Mettl22	SE
852	Clip1	SE
853	Kmt5a	SE
854	Chfr	SE
855	Stx2	SE
856	Trmt5	SE
857	Zbed5	SE
858	Gtf2i	SE
859	Rhno1	SE
860	Lpin1	SE
861	Znhit1	SE
862	Zcchc17	SE
863	0610040B10Rik	SE
864	Zfp275	SE
865	Zfp655	SE
866	Cyp2d22	SE
867	Uspl1	SE
868	Ube2cbp	SE
869	Ppp1r9a	SE
870	Pon1	SE
871	Phf14	SE
872	Trim12a	SE
873	Tmem168	SE
874	Tmem209	SE
875	Mfhas1	SE
876	1810058I24Rik	SE
877	Luc7l2	SE
878	Tbxas1	SE
879	Serpina3g	SE
880	Fam234a	SE
881	Cdk12	SE
882	Casp2	SE
883	Zfp467	SE
884	Cd37	SE
885	Nt5c3	SE
886	Eef1akmt2	SE
887	Kdm3a	SE
888	Usp39	SE
889	Elmod3	SE
890	Tcf7l1	SE
891	Zfand3	SE
892	Exog	SE
893	Timd4	SE
894	Zfp638	SE
895	Aak1	SE
896	Tpra1	SE
897	Hnrnpr	SE
898	Smim10l1	SE
899	Bcas3	SE
900	Foxp1	SE
901	Qrich1	SE
902	Itpr1	SE
903	Kdm4b	SE
904	Setd5	SE
905	Porcn	SE
906	Dcp1b	SE
907	Myo9a	SE
908	Clstn3	SE
909	Zfp384	SE
910	Nacc2	SE
911	Mtus1	SE
912	Tmem179b	SE
913	Klra2	SE
914	Fam118b	SE
915	Ctbs	SE
916	Il15	SE
917	Ints13	SE
918	Amn1	SE
919	Dmd	SE
920	Zfp524	SE
921	Arhgef26	SE
922	Irgm2	SE
923	Neil1	SE
924	Rbm10	SE
925	Aqp4	SE
926	Snapin	SE
927	Tatdn1	SE
928	Prr12	SE
929	Cnot4	SE
930	Trappc6a	SE
931	Arhgef1	SE
932	Shkbp1	SE
933	Blvrb	SE
934	Fbxo17	SE
935	Gsta2	SE
936	Prrc2c	SE
937	Sdhaf3	SE
938	Zfp280d	SE
939	Lsm14a	SE
940	Mtf2	SE
941	Mroh2a	SE
942	Ptk2	SE
943	AI987944	SE
944	Josd2	SE
945	Zcchc10	SE
946	Pnkp	SE
947	Marveld2	SE
948	Mthfs	SE
949	Trmt2a	SE
950	Aste1	SE
951	Dars2	SE
952	Bank1	SE
953	Tmem80	SE
954	Sox6	SE
955	Snrpa1	SE
956	Fam169b	SE
957	Atp9b	SE
958	Slc37a3	SE
959	Mbnl1	SE
960	Cyp4a32	SE
961	Pex11a	SE
962	Rars2	SE
963	Cib1	SE
964	Prc1	SE
965	March7	SE
966	Hikeshi	SE
967	Dcun1d2	SE
968	Taf15	SE
969	Prdm2	SE
970	Eps8l2	SE
971	Arrb1	SE
972	Rab6a	SE
973	Arap1	SE
974	Sipa1l1	SE
975	Inppl1	SE
976	Mccc2	SE
977	Tmem19	SE
978	Wee1	SE
979	Tead1	SE
980	Uhrf2	SE
981	Plekha7	SE
982	Smg1	SE
983	Mettl9	SE
984	Slc35d2	SE
985	Arhgap17	SE
986	Mink1	SE
987	Zfp688	SE
988	Prr14	SE
989	Srcap	SE
990	Klhdc4	SE
991	Tial1	SE
992	Dock6	SE
993	Fgfr2	SE
994	D5Ertd579e	SE
995	BC024386	SE
996	Rapgef2	SE
997	Phrf1	SE
998	Map2k7	SE
999	Zscan26	SE
1000	Lrrc14	SE
1001	Gm21885	SE
1002	Slc25a38	SE
1003	Zfand4	SE
1004	Pip5k1c	SE
1005	Prdx6	SE
1006	Nktr	SE
1007	Dctn6	SE
1008	Trmt9b	SE
1009	Vps37a	SE
1010	Slc7a2	SE
1011	Vrk1	SE
1012	Upf3b	SE
1013	Cep44	SE
1014	Ceacam1	SE
1015	Zkscan7	SE
1016	Ap3m1	SE
1017	Eps15l1	SE
1018	Tmem38a	SE
1019	Slc10a7	SE
1020	Zfp317	SE
1021	Nlrc5	SE
1022	Ces3a	SE
1023	Gm20517	SE
1024	Dus2	SE
1025	Ttc13	SE
1026	Banp	SE
1027	Golgb1	SE
1028	Cbfa2t3	SE
1029	Vezt	SE
1030	Tmem123	SE
1031	Fam76b	SE
1032	Adgrl4	SE
1033	Tbc1d9b	SE
1034	Ilf3	SE
1035	Carm1	SE
1036	Acp5	SE
1037	Pnpla7	SE
1038	Pxdn	SE
1039	Nav2	SE
1040	0610010K14Rik	SE
1041	Nudt9	SE
1042	Mpzl2	SE
1043	L3mbtl3	SE
1044	Alg9	SE
1045	Nrg4	SE
1046	Epb41l1	SE
1047	Tpm1	SE
1048	Rnf111	SE
1049	5730480H06Rik	SE
1050	Nt5c2	SE
1051	Calm2	SE
1052	Hnrnpa2b1	SE
1053	Senp6	SE
1054	Zfp949	SE
1055	Tfdp2	SE
1056	Pum1	SE
1057	Rbm39	SE
1058	Pcsk4	SE
1059	Rnf14	SE
1060	Nme6	SE
1061	Lrrfip2	SE
1062	Rbpms	SE
1063	Higd1a	SE
1064	Aasdhppt	SE
1065	Lyn	SE
1066	Enpp3	SE
1067	Ctbp2	SE
1068	Epb41l2	SE
1069	Zdhhc3	SE
1070	Sirt1	SE
1071	Sar1a	SE
1072	Camk2g	SE
1073	Cyp2c39	MXE
1074	Zfp236	MXE
1075	Ctdp1	MXE
1076	Brpf3	MXE
1077	C2cd2	MXE
1078	Qtrt2	MXE
1079	Parp9	MXE
1080	Ppp6r2	MXE
1081	Cyp2d37-ps	MXE
1082	BC024139	MXE
1083	Mipep	MXE
1084	Fam149b	MXE
1085	Nup153	MXE
1086	Ptpn21	MXE
1087	Crppa	MXE
1088	Sntg2	MXE
1089	Dtnb	MXE
1090	Ttc5	MXE
1091	Zzef1	MXE
1092	Nt5m	MXE
1093	Cdc42se2	MXE
1094	Slc30a5	MXE
1095	Sfi1	MXE
1096	B4galnt1	MXE
1097	Tmtc2	MXE
1098	Slc17a8	MXE
1099	Stab2	MXE
1100	Piga	MXE
1101	Thoc2l	MXE
1102	Tbc1d14	MXE
1103	Ubr4	MXE
1104	Cbfb	MXE
1105	Gtf3c4	MXE
1106	Zmpste24	MXE
1107	Ppcdc	MXE
1108	Rnf38	MXE
1109	Mob3b	MXE
1110	Nceh1	MXE
1111	Gstm3	MXE
1112	Phtf1	MXE
1113	Trim2	MXE
1114	Rara	MXE
1115	Gm49673	MXE
1116	Zmat3	MXE
1117	Itga8	MXE
1118	Gpatch2	MXE
1119	Rbbp6	MXE
1120	Eya3	MXE
1121	Pik3ca	MXE
1122	Cblc	MXE
1123	Camk1d	MXE
1124	Phlpp1	MXE
1125	Ilvbl	MXE
1126	Odr4	MXE
1127	Ccdc162	MXE
1128	Ppargc1a	MXE
1129	Arhgap42	MXE
1130	Gtf3c3	MXE
1131	Mier3	MXE
1132	Ilkap	MXE
1133	Pard3b	MXE
1134	Mmaa	MXE
1135	Ddx60	MXE
1136	Ankrd13c	MXE
1137	Ash2l	MXE
1138	Slc9a8	MXE
1139	Ccm2l	MXE
1140	Slc2a9	MXE
1141	Gtf2ird1	MXE
1142	Xpnpep1	MXE
1143	Wdfy1	MXE
1144	Smox	MXE
1145	Smim14	MXE
1146	Mlkl	MXE
1147	Dcaf8	MXE
1148	Slc25a26	MXE
1149	Csf3r	MXE
1150	Elf2	MXE
1151	Atg10	MXE
1152	Tmem87a	MXE
1153	Acer3	MXE
1154	Ap4e1	MXE
1155	Cox6b2	MXE
1156	Haus2	MXE
1157	Dnajc13	MXE
1158	Ubp1	MXE
1159	Plekha8	MXE
1160	Kbtbd2	MXE
1161	Virma	MXE
1162	Usp10	MXE
1163	Pkp4	MXE
1164	Grap	MXE
1165	Tecpr1	MXE
1166	Erc1	MXE
1167	Mug1	MXE
1168	Samd4	MXE
1169	Etv6	MXE
1170	Timm21	MXE
1171	Rin3	MXE
1172	Gm20662	MXE
1173	Il10ra	MXE
1174	Tfdp1	MXE
1175	Rnf169	MXE
1176	Prkcsh	MXE
1177	Col5a1	MXE
1178	Ppfibp2	MXE
1179	Sfxn2	MXE
1180	Mgmt	MXE
1181	Hdac4	MXE
1182	Usp38	MXE
1183	Ptges3	MXE
1184	N4bp1	MXE
1185	Sall1	MXE
1186	Nfat5	MXE
1187	Ctdspl2	MXE
1188	Rnf214	MXE
1189	Mto1	MXE
1190	Myo6	MXE
1191	Gm10030	MXE
1192	Cnot10	MXE
1193	Mid1	A5SS
1194	Psmd10	A5SS
1195	Rlim	A5SS
1196	Ikbkg	A5SS
1197	Sf1	A5SS
1198	Poli	A5SS
1199	Birc6	A5SS
1200	Nelfe	A5SS
1201	Metrn	A5SS
1202	Ube2i	A5SS
1203	Zfp598	A5SS
1204	Traf7	A5SS
1205	Tedc2	A5SS
1206	Scaf4	A5SS
1207	Bbx	A5SS
1208	Lrch3	A5SS
1209	Kansl2	A5SS
1210	Trabd	A5SS
1211	Kctd17	A5SS
1212	Brd8	A5SS
1213	Mettl17	A5SS
1214	Thrb	A5SS
1215	Fbxw17	A5SS
1216	Meg3	A5SS
1217	Psma3	A5SS
1218	Slc39a11	A5SS
1219	Dgke	A5SS
1220	Lig3	A5SS
1221	5730455P16Rik	A5SS
1222	Chd3	A5SS
1223	Wdr60	A5SS
1224	Hnrnph1	A5SS
1225	Sec61g	A5SS
1226	Cbll1	A5SS
1227	Adcy6	A5SS
1228	Paxbp1	A5SS
1229	Pan2	A5SS
1230	Gm45338	A5SS
1231	Gbp4	A5SS
1232	Zfp13	A5SS
1233	Atf7ip	A5SS
1234	Plekhh3	A5SS
1235	Fam149a	A5SS
1236	Mcph1	A5SS
1237	Sepsecs	A5SS
1238	Madd	A5SS
1239	Phc2	A5SS
1240	Pabpc4	A5SS
1241	Ankrd16	A5SS
1242	Vps37c	A5SS
1243	Rsph3a	A5SS
1244	Pear1	A5SS
1245	Mfn2	A5SS
1246	Tsc1	A5SS
1247	Gatad2a	A5SS
1248	Ubap2l	A5SS
1249	Skil	A5SS
1250	Cdan1	A5SS
1251	Mprip	A5SS
1252	Zfp512b	A5SS
1253	Adar	A5SS
1254	Zfp637	A5SS
1255	Rap1gds1	A5SS
1256	Paxip1	A5SS
1257	Atp10d	A5SS
1258	5530601H04Rik	A5SS
1259	Gorab	A5SS
1260	Tardbp	A5SS
1261	Inpp4a	A5SS
1262	Slc6a9	A5SS
1263	Zfp652	A5SS
1264	Mapk8ip3	A5SS
1265	Zswim8	A5SS
1266	Tle3	A5SS
1267	Fbh1	A5SS
1268	Ercc5	A5SS
1269	Rnf220	A5SS
1270	Lzts3	A5SS
1271	Brpf1	A5SS
1272	Angel2	A5SS
1273	Asnsd1	A5SS
1274	Glrx2	A5SS
1275	Mbd5	A5SS
1276	Mpv17	A5SS
1277	Ubr3	A5SS
1278	Avl9	A5SS
1279	Abca2	A5SS
1280	Parp6	A5SS
1281	Ccdc9	A5SS
1282	Echdc2	A5SS
1283	Supt3	A5SS
1284	Trim24	A5SS
1285	Thap7	A5SS
1286	Nol4l	A5SS
1287	Gpbp1	A5SS
1288	Ube2v1	A5SS
1289	Add1	A5SS
1290	Tshz2	A5SS
1291	Dcun1d1	A5SS
1292	Slc19a2	A5SS
1293	Cdk10	A5SS
1294	Hectd4	A5SS
1295	Trafd1	A5SS
1296	Ncor2	A5SS
1297	Slc25a3	A5SS
1298	Ppp4r3a	A5SS
1299	Phkg2	A5SS
1300	Brat1	A5SS
1301	Chuk	A5SS
1302	Bud31	A5SS
1303	Znrd2	A5SS
1304	Ubn2	A5SS
1305	Usp32	A5SS
1306	Clasp1	A5SS
1307	Pcnt	A5SS
1308	Washc2	A5SS
1309	Cecr2	A5SS
1310	Kmt2a	A5SS
1311	Pts	A5SS
1312	Fam71e1	A5SS
1313	Smpd2	A5SS
1314	Cabin1	A5SS
1315	Tmem126a	A5SS
1316	Nup98	A5SS
1317	Ilk	A5SS
1318	Atxn2l	A5SS
1319	Sgf29	A5SS
1320	Ehmt1	A5SS
1321	Slc25a22	A5SS
1322	A930012O16Rik	A5SS
1323	44256	A5SS
1324	Mau2	A5SS
1325	Zfp276	A5SS
1326	Taf1d	A5SS
1327	Tirap	A5SS
1328	Arhgef12	A5SS
1329	Cul5	A5SS
1330	Sin3a	A5SS
1331	Tln2	A5SS
1332	Trio	A5SS
1333	U2surp	A5SS
1334	Qars	A5SS
1335	Zfp445	A5SS
1336	Lilrb4a	A5SS
1337	Rbm3	A5SS
1338	Smarcb1	A5SS
1339	Foxp4	A3SS
1340	Stk38	A3SS
1341	Rhbdl1	A3SS
1342	Rpusd1	A3SS
1343	Tbc1d23	A3SS
1344	Tfe3	A3SS
1345	Chrd	A3SS
1346	Ess2	A3SS
1347	Pcbp2	A3SS
1348	Prickle1	A3SS
1349	Brd1	A3SS
1350	Dyrk1a	A3SS
1351	Sharpin	A3SS
1352	Npr3	A3SS
1353	Lifr	A3SS
1354	Rbm26	A3SS
1355	Bmp1	A3SS
1356	Tsc2	A3SS
1357	Kctd9	A3SS
1358	Zmym2	A3SS
1359	Pip4p1	A3SS
1360	Prxl2a	A3SS
1361	Zmiz1	A3SS
1362	Lmbrd2	A3SS
1363	Snrnp48	A3SS
1364	Cdk13	A3SS
1365	Rab10os	A3SS
1366	Cpsf4l	A3SS
1367	Tmem106a	A3SS
1368	Atp6v0a1	A3SS
1369	Nf1	A3SS
1370	Spns2	A3SS
1371	Camta2	A3SS
1372	Atpaf2	A3SS
1373	Flcn	A3SS
1374	Zkscan17	A3SS
1375	Actr6	A3SS
1376	Mier2	A3SS
1377	Rassf6	A3SS
1378	Ankrd17	A3SS
1379	Vldlr	A3SS
1380	Dixdc1	A3SS
1381	Usp48	A3SS
1382	Arid1a	A3SS
1383	Ahdc1	A3SS
1384	Tarbp2	A3SS
1385	D630045J12Rik	A3SS
1386	Gigyf2	A3SS
1387	Szrd1	A3SS
1388	Clock	A3SS
1389	Usp33	A3SS
1390	Ly6e	A3SS
1391	Camk2d	A3SS
1392	Zdhhc17	A3SS
1393	Csf1	A3SS
1394	Rit1	A3SS
1395	Rnf13	A3SS
1396	Nsd2	A3SS
1397	Arfgap3	A3SS
1398	Aurkaip1	A3SS
1399	Smim1	A3SS
1400	Dmpk	A3SS
1401	Mrpl4	A3SS
1402	Rbm7	A3SS
1403	Rnasel	A3SS
1404	Sox13	A3SS
1405	Ccdc93	A3SS
1406	Ivns1abp	A3SS
1407	Cc2d1b	A3SS
1408	Srsf4	A3SS
1409	Ube2f	A3SS
1410	Rasal2	A3SS
1411	Slc17a5	A3SS
1412	Peg3	A3SS
1413	Atg9a	A3SS
1414	Cops2	A3SS
1415	Mthfd1l	A3SS
1416	Ralgapb	A3SS
1417	Vsir	A3SS
1418	Hgf	A3SS
1419	Romo1	A3SS
1420	Arl5b	A3SS
1421	Kansl3	A3SS
1422	Nfrkb	A3SS
1423	Mphosph9	A3SS
1424	Hdac5	A3SS
1425	Slc50a1	A3SS
1426	Acsl4	A3SS
1427	Rpl22l1	A3SS
1428	Idua	A3SS
1429	Rc3h2	A3SS
1430	AI182371	A3SS
1431	Dedd2	A3SS
1432	Cntrl	A3SS
1433	Sltm	A3SS
1434	Edrf1	A3SS
1435	Slc39a13	A3SS
1436	Trmt1l	A3SS
1437	Atxn3	A3SS
1438	Sp2	A3SS
1439	Gm49339	A3SS
1440	Snrk	A3SS
1441	Rcan3	A3SS
1442	Pex26	A3SS
1443	Aprt	A3SS
1444	Glcci1	A3SS
1445	Lrrc28	A3SS
1446	Homer2	A3SS
1447	Zbtb44	A3SS
1448	Etfrf1	A3SS
1449	Smpdl3a	A3SS
1450	Mxra8	A3SS
1451	Wdr13	A3SS
1452	Acy1	A3SS
1453	Rbm42	A3SS
1454	Ushbp1	A3SS
1455	Sigirr	A3SS
1456	Trim26	A3SS
1457	Tbc1d24	A3SS
1458	Anapc5	A3SS
1459	Khdc4	A3SS
1460	Sybu	A3SS
1461	Gtpbp3	A3SS
1462	Otud4	A3SS
1463	Tent4b	A3SS
1464	Chd9	A3SS
1465	Arv1	A3SS
1466	Zfp653	A3SS
1467	Cdv3	A3SS
1468	Gin1	A3SS
1469	C2cd2l	A3SS
1470	Rbm6	A3SS
1471	Mettl23	A3SS
1472	Zfp444	A3SS

## Sheet: 213 A3SS events
Supplementary Data 2 Alternative splicing analysis in RNA-seq data of Usp39 knockout mice liver
213 A5SS (alternative 3' splice site) alternative spliced events analyzed with rMATS
ID	GeneID	geneSymbol	chr	strand	longExonStart_0base	longExonEnd	shortES	shortEE	flankingES	flankingEE	ID	IJC_SAMPLE_1	SJC_SAMPLE_1	IJC_SAMPLE_2	SJC_SAMPLE_2	IncFormLen	SkipFormLen	PValue	FDR	IncLevel1	IncLevel2	IncLevelDifference
3	ENSMUSG00000035299.16	Mid1	chrX	+	169985896	169986097	169985935	169986097	169984998	169985142	3	2,3,8,4	2,96,75,14	0,3,2,0	21,31,13,11	188	149	0.048736	0.325068	0.442,0.024,0.078,0.185	0.0,0.071,0.109,0.0	0.137
14	ENSMUSG00000041718.16	Alg13	chrX	+	144319898	144320061	144320002	144320061	144317803	144318121	14	27,32,45,32	6,5,4,1	21,10,46,6	0,0,0,0	253	149	2.1853e-07	2.36506e-05	0.726,0.79,0.869,0.95	1.0,1.0,1.0,1.0	-0.166
23	ENSMUSG00000031229.16	Atrx	chrX	-	105879908	105880018	105879908	105880015	105884306	105884420	23	13,13,33,11	0,3,0,0	13,7,4,16	1,0,2,4	152	149	0.0246443	0.205166	1.0,0.809,1.0,1.0	0.927,1.0,0.662,0.797	0.106
45	ENSMUSG00000000838.17	Fmr1	chrX	+	68712230	68712413	68712305	68712413	68710583	68710779	45	44,23,15,20	5,5,8,7	12,34,7,18	1,5,1,0	224	149	0.00630729	0.0783739	0.854,0.754,0.555,0.655	0.889,0.819,0.823,1.0	-0.178
49	ENSMUSG00000036022.15	Fam122b	chrX	-	53258956	53259021	53258956	53259018	53259840	53259926	49	4,0,10,3	2,7,6,6	0,0,0,0	1,1,4,1	152	149	3.2652e-08	4.97943e-06	0.662,0.0,0.62,0.329	0.0,0.0,0.0,0.0	0.403
78	ENSMUSG00000036748.16	Cuedc2	chr19	-	46331545	46331640	46331545	46331619	46331756	46331818	78	13,22,8,11	0,7,2,9	13,8,8,6	4,11,12,7	170	149	0.0119476	0.11865	1.0,0.734,0.778,0.517	0.74,0.389,0.369,0.429	0.275
79	ENSMUSG00000036748.16	Cuedc2	chr19	-	46331545	46331673	46331545	46331619	46331756	46331818	79	54,23,34,44	0,7,2,9	38,16,26,16	4,11,12,7	203	149	0.00330769	0.0472226	1.0,0.707,0.926,0.782	0.875,0.516,0.614,0.627	0.196
116	ENSMUSG00000024666.6	Tmem138	chr19	-	10574836	10575008	10574836	10574935	10575239	10575511	116	15,27,11,9	6,1,0,1	19,3,5,11	0,0,0,0	222	149	0.00185984	0.0307508	0.627,0.948,1.0,0.858	1.0,1.0,1.0,1.0	-0.142
145	ENSMUSG00000054874.12	Pcnx3	chr19	-	5681431	5681574	5681431	5681553	5683276	5683412	145	4,3,0,3	9,12,7,10	0,2,0,0	11,20,7,8	170	149	8.85066e-05	0.00317208	0.28,0.18,0.0,0.208	0.0,0.081,0.0,0.0	0.147
161	ENSMUSG00000040247.6	Tbc1d10c	chr19	-	4188245	4188724	4188245	4188311	4188943	4189058	161	4,7,2,6	0,3,9,3	1,3,5,0	0,1,0,2	298	149	0.0347768	0.266993	1.0,0.538,0.1,0.5	1.0,0.6,1.0,0.0	-0.116
245	ENSMUSG00000002668.8	Dennd1c	chr17	-	57074113	57074196	57074113	57074179	57074273	57074354	245	0,4,1,2	1,6,1,1	0,0,0,0	9,2,1,6	166	149	0.000712595	0.0156259	0.0,0.374,0.473,0.642	0.0,0.0,0.0,0.0	0.372
257	ENSMUSG00000023991.16	Foxp4	chr17	-	47878283	47878497	47878283	47878494	47878606	47878754	257	40,29,35,54	19,9,12,17	30,23,73,27	2,16,9,2	152	149	0.0301193	0.237207	0.674,0.76,0.741,0.757	0.936,0.585,0.888,0.93	-0.102
311	ENSMUSG00000024013.15	Fgd2	chr17	+	29368122	29368330	29368183	29368330	29367920	29367979	311	3,15,3,14	14,24,13,25	0,1,6,2	14,13,20,9	210	149	0.0027494	0.0413644	0.132,0.307,0.141,0.284	0.0,0.052,0.176,0.136	0.125
314	ENSMUSG00000024006.17	Stk38	chr17	-	29000008	29000144	29000008	29000141	29007710	29007995	314	8,44,35,39	50,90,52,109	14,20,46,11	117,91,143,83	152	149	0.0034653	0.0488491	0.136,0.324,0.398,0.26	0.105,0.177,0.24,0.115	0.12
323	ENSMUSG00000007570.16	Fance	chr17	+	28318032	28318156	28318061	28318156	28317467	28317611	323	26,36,27,28	4,7,1,0	15,8,11,29	1,6,9,8	178	149	0.00278895	0.041772	0.845,0.811,0.958,1.0	0.926,0.527,0.506,0.752	0.226
346	ENSMUSG00000004865.16	Srpk1	chr17	-	28599470	28600456	28599470	28599869	28600868	28600894	346	36,51,16,62	0,1,0,0	42,29,33,31	0,5,2,3	298	149	0.000151516	0.00470683	1.0,0.962,1.0,1.0	1.0,0.744,0.892,0.838	0.122
350	ENSMUSG00000025735.13	Rhbdl1	chr17	-	25835276	25835377	25835276	25835353	25835469	25835582	350	4,1,2,9	0,0,1,1	6,6,2,5	4,11,2,6	173	149	1.82818e-07	2.19427e-05	1.0,1.0,0.633,0.886	0.564,0.32,0.463,0.418	0.439
351	ENSMUSG00000041199.3	Rpusd1	chr17	+	25728180	25728391	25728202	25728391	25727716	25727847	351	2,1,1,2	1,12,6,4	0,0,0,0	9,3,1,2	171	149	0.0248357	0.205788	0.635,0.068,0.127,0.303	0.0,0.0,0.0,0.0	0.283
429	ENSMUSG00000022749.8	Tbc1d23	chr16	-	57212370	57212575	57212370	57212490	57214163	57214269	429	22,55,16,61	5,6,5,3	46,30,35,29	0,0,0,0	234	149	1.59127e-08	2.66935e-06	0.737,0.854,0.671,0.928	1.0,1.0,1.0,1.0	-0.203
458	ENSMUSG00000000134.17	Tfe3	chrX	+	7766554	7766855	7766573	7766855	7765506	7765620	458	61,90,50,59	18,13,10,15	54,31,51,41	2,8,0,1	168	149	4.13353e-05	0.0017335	0.75,0.86,0.816,0.777	0.96,0.775,1.0,0.973	-0.126
466	ENSMUSG00000006958.14	Chrd	chr16	+	20733464	20733634	20733530	20733634	20733128	20733295	466	2,1,5,4	0,0,2,2	2,5,0,2	0,7,1,4	215	149	0.00712852	0.0839164	1.0,1.0,0.634,0.581	1.0,0.331,0.0,0.257	0.407
493	ENSMUSG00000003527.9	Ess2	chr16	-	17907749	17907922	17907749	17907919	17909904	17910000	493	10,28,22,34	4,3,3,2	21,12,21,16	4,5,12,4	152	149	0.00917623	0.09748	0.71,0.901,0.878,0.943	0.837,0.702,0.632,0.797	0.116
514	ENSMUSG00000056851.14	Pcbp2	chr15	+	102489751	102489807	102489754	102489807	102488204	102488277	514	27,34,51,41	0,0,2,4	32,24,47,48	5,7,11,0	152	149	0.000256589	0.0072341	1.0,1.0,0.962,0.909	0.863,0.771,0.807,1.0	0.107
536	ENSMUSG00000022992.17	Kansl2	chr15	-	98528862	98529029	98528862	98529025	98529285	98529453	536	4,5,6,4	0,1,0,1	0,0,0,0	3,2,2,1	153	149	0	0	1.0,0.83,1.0,0.796	0.0,0.0,0.0,0.0	0.907
547	ENSMUSG00000036158.12	Prickle1	chr15	-	93512449	93512636	93512449	93512633	93595693	93595891	547	1,1,4,3	3,0,0,6	1,1,6,8	0,0,0,2	152	149	0.00098795	0.0197296	0.246,1.0,1.0,0.329	1.0,1.0,1.0,0.797	-0.305
553	ENSMUSG00000015377.10	Dennd6b	chr15	-	89186955	89187050	89186955	89186998	89187147	89187243	553	7,4,4,7	3,0,0,4	22,5,14,4	3,1,0,0	201	149	0.00486075	0.0639522	0.634,1.0,1.0,0.565	0.845,0.788,1.0,1.0	-0.109
558	ENSMUSG00000022387.17	Brd1	chr15	-	88700772	88701270	88700772	88700877	88707033	88707294	558	50,63,61,48	19,13,24,11	39,32,44,14	18,36,14,11	298	149	0.0147529	0.139425	0.568,0.708,0.56,0.686	0.52,0.308,0.611,0.389	0.173
565	ENSMUSG00000022897.15	Dyrk1a	chr16	+	94663741	94663861	94663768	94663861	94659496	94659693	565	26,11,16,11	25,29,40,41	20,10,27,27	11,18,6,11	176	149	0.000476524	0.0113235	0.468,0.243,0.253,0.185	0.606,0.32,0.792,0.675	-0.311
595	ENSMUSG00000022552.16	Sharpin	chr15	-	76347663	76347807	76347663	76347789	76347895	76348004	595	1,16,16,51	10,0,1,9	15,9,33,17	0,0,1,2	167	149	0.00131101	0.0240352	0.082,1.0,0.935,0.835	1.0,1.0,0.967,0.884	-0.25
638	ENSMUSG00000022206.7	Npr3	chr15	-	11846297	11846385	11846297	11846382	11848468	11848604	638	5,0,3,0	3,8,4,1	1,5,2,5	1,7,0,3	152	149	0.0466711	0.316966	0.62,0.0,0.424,0.0	0.495,0.412,1.0,0.62	-0.371
641	ENSMUSG00000054263.12	Lifr	chr15	+	7185066	7185733	7185565	7185733	7184716	7184818	641	137,105,89,135	33,53,39,62	202224000000	28,26,46,31	298	149	1.5648e-08	2.66935e-06	0.675,0.498,0.533,0.521	0.783,0.812,0.732,0.76	-0.215
656	ENSMUSG00000022119.15	Rbm26	chr14	-	105140315	105140447	105140315	105140438	105141195	105141360	656	24,40,44,51	2,5,5,1	18,19,35,31	7,2,10,10	158	149	0.000365392	0.00946559	0.919,0.883,0.892,0.98	0.708,0.9,0.767,0.745	0.138
662	ENSMUSG00000022016.16	Akap11	chr14	-	78502938	78503025	78502938	78503022	78507724	78507880	662	13,38,25,24	4,5,0,10	19,10,29,10	9,7,22,0	152	149	0.0403701	0.289721	0.761,0.882,1.0,0.702	0.674,0.583,0.564,1.0	0.131
670	ENSMUSG00000022098.10	Bmp1	chr14	-	70486146	70486930	70486146	70486272	70490019	70490200	670	50,59,93,25	117131000000	101124000000	160180000000	298	149	5.85129e-06	0.000327185	0.176,0.184,0.252,0.065	0.24,0.256,0.321,0.284	-0.106
672	ENSMUSG00000002496.10	Tsc2	chr17	-	24604827	24604992	24604827	24604989	24607436	24607531	672	7,15,10,8	7,26,12,4	15,3,23,18	9,6,1,6	152	149	0.0301109	0.237207	0.495,0.361,0.45,0.662	0.62,0.329,0.958,0.746	-0.171
673	ENSMUSG00000034327.17	Kctd9	chr14	+	67729223	67729409	67729350	67729409	67728649	67728746	673	3,5,0,14	38,44,32,16	1,7,14,12	20,17,17,10	276	149	0.00761178	0.0871587	0.041,0.058,0.0,0.321	0.026,0.182,0.308,0.393	-0.122
680	ENSMUSG00000021945.9	Zmym2	chr14	+	56956179	56956294	56956225	56956294	56950176	56950328	680	34,53,42,63	1,0,3,5	45,42,59,24	8,4,2,9	195	149	0.0031937	0.0459865	0.963,1.0,0.915,0.906	0.811,0.889,0.958,0.671	0.114
702	ENSMUSG00000022185.19	Acin1	chr14	-	54646702	54646836	54646702	54646833	54648087	54648130	702	71,39,43,26	19,15,13,21	13,57,29,31	7,13,7,0	152	149	0.0403875	0.289721	0.786,0.718,0.764,0.548	0.645,0.811,0.802,1.0	-0.111
728	ENSMUSG00000035953.14	Pip4p1	chr14	-	50929005	50929307	50929005	50929058	50929583	50929690	728	87,93,69,49	13,5,11,2	87,77,81,74	1,2,2,2	298	149	9.0066e-06	0.000472143	0.77,0.903,0.758,0.925	0.978,0.951,0.953,0.949	-0.119
743	ENSMUSG00000021792.15	Prxl2a	chr14	-	41004040	41004220	41004040	41004203	41013625	41013771	743	49,30,17,41	36,24,32,38	13,10,15,8	34,21,37,16	166	149	0.000473765	0.0113235	0.55,0.529,0.323,0.492	0.256,0.299,0.267,0.31	0.191
763	ENSMUSG00000007817.15	Zmiz1	chr14	+	25646716	25647007	25646734	25647007	25645658	25645857	763	12,21,10,1	27,15,40,10	11,11,20,15	28,3,16,1	167	149	0.00897658	0.0965565	0.284,0.555,0.182,0.082	0.26,0.766,0.527,0.93	-0.345
785	ENSMUSG00000039704.7	Lmbrd2	chr15	+	9175123	9175305	9175258	9175305	9172056	9172240	785	73,55,21,48	0,4,2,3	80,58,43,51	0,16,4,13	284	149	0.00461183	0.0616252	1.0,0.878,0.846,0.894	1.0,0.655,0.849,0.673	0.11
868	ENSMUSG00000021431.15	Snrnp48	chr13	+	38214604	38216513	38216324	38216513	38211066	38211141	868	12,9,8,10	32,27,14,32	19,8,5,8	9,13,9,9	298	149	0.00837768	0.0924117	0.158,0.143,0.222,0.135	0.514,0.235,0.217,0.308	-0.154
897	ENSMUSG00000021302.10	Ggps1	chr13	-	14059318	14059457	14059318	14059450	14063205	14063413	897	2,14,7,4	3,2,0,1	3,0,1,3	2,5,0,2	156	149	0.0454411	0.312407	0.389,0.87,1.0,0.793	0.589,0.0,1.0,0.589	0.219
933	ENSMUSG00000024948.15	Map4k2	chr19	+	6341743	6341834	6341766	6341834	6341458	6341516	933	14,12,21,4	2,0,2,0	33,33,22,11	3,1,3,8	172	149	0.00687174	0.0814653	0.858,1.0,0.901,1.0	0.905,0.966,0.864,0.544	0.12
1010	ENSMUSG00000041297.8	Cdk13	chr13	-	17719355	17719805	17719355	17719625	17721087	17721293	1010	45,85,57,64	15,32,20,10	45,23,72,71	48,13,31,24	298	149	0.0235433	0.198462	0.6,0.57,0.588,0.762	0.319,0.469,0.537,0.597	0.149
1027	ENSMUSG00000021144.14	Mta1	chr12	+	113131315	113131467	113131362	113131467	113130884	113131000	1027	81,119,84,156	11,9,16,24	108107000000	5,6,1,3	196	149	1.72618e-07	2.19427e-05	0.848,0.91,0.8,0.832	0.943,0.931,0.988,0.966	-0.11
1065	ENSMUSG00000079179.9	Rab10os	chr12	+	3238028	3238112	3238063	3238112	3237590	3237660	1065	52,11,17,35	2,3,6,8	10,18,22,11	2,0,1,0	184	149	0.000107358	0.00367535	0.955,0.748,0.696,0.78	0.802,1.0,0.947,1.0	-0.142
1085	ENSMUSG00000025372.16	Baiap2	chr11	+	119996888	119997090	119997008	119997090	119996522	119996747	1085	147154000000	11,27,47,16	138213000000	0,11,10,8	269	149	2.15112e-07	2.36506e-05	0.881,0.76,0.681,0.875	1.0,0.915,0.924,0.915	-0.139
1122	ENSMUSG00000018727.19	Cpsf4l	chr11	-	113699835	113699982	113699835	113699913	113702055	113702095	1122	31,10,18,17	6,3,3,0	44,17,42,21	16,6,12,4	218	149	0.0383965	0.280044	0.779,0.695,0.804,1.0	0.653,0.659,0.705,0.782	0.12
1147	ENSMUSG00000017309.11	Cd300lg	chr11	+	102046853	102047187	102047105	102047187	102046066	102046198	1147	27,17,32,21	3,6,7,4	23,16,18,16	0,0,0,2	298	149	4.57071e-07	3.93199e-05	0.818,0.586,0.696,0.724	1.0,1.0,1.0,0.8	-0.244
1150	ENSMUSG00000034947.13	Tmem106a	chr11	+	101582500	101582704	101582624	101582704	101582241	101582325	1150	7,26,8,13	0,2,1,0	2,11,11,21	7,0,6,5	273	149	3.78772e-05	0.00165036	1.0,0.876,0.814,1.0	0.135,1.0,0.5,0.696	0.34
1160	ENSMUSG00000019302.16	Atp6v0a1	chr11	+	101026659	101026763	101026680	101026763	101021053	101021182	1160	21,19,24,51	31,37,33,55	24,26,74,53	25,37,35,34	170	149	0.023657	0.198921	0.373,0.31,0.389,0.448	0.457,0.381,0.65,0.577	-0.136
1218	ENSMUSG00000020716.16	Nf1	chr11	+	79565417	79565551	79565420	79565551	79564823	79564946	1218	14,14,4,25	1,3,3,4	25,7,8,12	2,0,0,3	152	149	0.0276346	0.223407	0.932,0.821,0.567,0.86	0.925,1.0,1.0,0.797	-0.135
1243	ENSMUSG00000040447.15	Spns2	chr11	-	72453553	72453714	72453553	72453600	72454053	72454217	1243	13,18,8,9	47,57,58,41	6,16,15,34	41,52,29,25	263	149	0.0303939	0.238354	0.135,0.152,0.072,0.111	0.077,0.148,0.227,0.435	-0.104
1250	ENSMUSG00000057054.11	Inca1	chr11	-	70695863	70696043	70695863	70695948	70700057	70700155	1250	3,19,5,11	14,18,17,11	27,19,33,56	25,22,37,32	244	149	0.0300947	0.237207	0.116,0.392,0.152,0.379	0.397,0.345,0.353,0.517	-0.143
1251	ENSMUSG00000040712.16	Camta2	chr11	-	70683278	70683365	70683278	70683350	70683889	70684025	1251	2,9,16,15	12,30,21,48	6,6,8,5	61,24,58,42	164	149	0.00163125	0.0281948	0.132,0.214,0.409,0.221	0.082,0.185,0.111,0.098	0.125
1294	ENSMUSG00000042709.15	Atpaf2	chr11	-	60405775	60405877	60405775	60405856	60407293	60407391	1294	12,19,17,10	55,74,67,79	5,2,4,2	77,45,62,46	170	149	1.17434e-06	7.87985e-05	0.161,0.184,0.182,0.1	0.054,0.037,0.054,0.037	0.111
1295	ENSMUSG00000032633.12	Flcn	chr11	-	59795140	59795575	59795140	59795264	59795749	59795863	1295	22,21,31,22	36,32,19,29	12,29,13,16	30,42,43,31	298	149	0.0230772	0.195023	0.234,0.247,0.449,0.275	0.167,0.257,0.131,0.205	0.111
1296	ENSMUSG00000020472.14	Zkscan17	chr11	-	59503383	59503810	59503383	59503763	59504147	59504254	1296	58,29,83,14	1,0,8,0	20,45,33,16	2,5,4,10	196	149	0.00130058	0.0239751	0.978,1.0,0.887,1.0	0.884,0.872,0.862,0.549	0.175
1345	ENSMUSG00000020460.15	Rps27a	chr11	-	29546702	29547260	29546702	29546788	29547680	29547745	1345	1543,1144,80,1154	0,2,6,0	35,25,76,18	0,7,1,4	298	149	1.00069e-05	0.000512551	1.0,0.997,0.87,1.0	1.0,0.641,0.974,0.692	0.14
1406	ENSMUSG00000020166.15	Cnot2	chr10	-	116549032	116549175	116549032	116549105	116581452	116581483	1406	38,24,21,22	0,1,2,0	21,37,16,10	2,4,0,8	219	149	0.000165677	0.00505315	1.0,0.942,0.877,1.0	0.877,0.863,1.0,0.46	0.155
1420	ENSMUSG00000005682.9	Pan2	chr10	+	128315486	128315657	128315513	128315657	128315097	128315236	1420	7,7,14,11	12,10,9,9	11,9,4,8	35,32,7,13	176	149	0.00671854	0.081091	0.331,0.372,0.568,0.509	0.21,0.192,0.326,0.343	0.177
1444	ENSMUSG00000019948.4	Actr6	chr10	-	89725767	89725953	89725767	89725903	89726636	89726760	1444	6,1,8,4	29,41,18,20	5,0,3,0	54,16,33,27	199	149	0.00412443	0.0555722	0.134,0.018,0.25,0.13	0.065,0.0,0.064,0.0	0.101
1501	ENSMUSG00000042570.14	Mier2	chr10	-	79549536	79549853	79549536	79549679	79550315	79550406	1501	4,8,1,11	18,7,9,25	2,0,0,4	29,11,31,7	298	149	0.000110086	0.0037307	0.1,0.364,0.053,0.18	0.033,0.0,0.0,0.222	0.111
1560	ENSMUSG00000029370.10	Rassf6	chr5	-	90608798	90608992	90608798	90608953	90609714	90609812	1560	9,14,14,21	0,0,0,1	3,9,6,6	4,0,1,4	188	149	2.32394e-05	0.00108289	1.0,1.0,1.0,0.943	0.373,1.0,0.826,0.543	0.3
1563	ENSMUSG00000055204.15	Ankrd17	chr5	-	90278242	90278391	90278242	90278388	90285040	90285143	1563	29,24,46,58	5,3,0,6	71,21,59,34	8,8,19,9	152	149	0.000927782	0.0190526	0.85,0.887,1.0,0.905	0.897,0.72,0.753,0.787	0.121
1584	ENSMUSG00000024924.14	Vldlr	chr19	+	27241234	27241453	27241299	27241453	27240465	27240637	1584	4,26,10,25	0,5,6,0	5,14,22,8	0,0,0,0	214	149	2.69469e-05	0.00120543	1.0,0.784,0.537,1.0	1.0,1.0,1.0,1.0	-0.17
1726	ENSMUSG00000032064.17	Dixdc1	chr9	-	50682032	50682626	50682032	50682200	50683724	50683796	1726	15,18,28,14	5,9,7,5	17,29,13,32	0,0,1,2	298	149	2.94299e-09	7.05266e-07	0.6,0.5,0.667,0.583	1.0,1.0,0.867,0.889	-0.352
1752	ENSMUSG00000043411.15	Usp48	chr4	+	137625156	137625287	137625159	137625287	137623273	137623388	1752	3,17,7,17	37,40,28,56	18,19,9,28	42,15,50,34	152	149	0.0355751	0.270645	0.074,0.294,0.197,0.229	0.296,0.554,0.15,0.447	-0.163
1767	ENSMUSG00000007880.16	Arid1a	chr4	-	133687203	133687379	133687203	133687376	133687537	133687670	1767	5,2,2,0	39,30,57,17	9,6,2,4	10,28,15,16	152	149	0.00022196	0.00641962	0.112,0.061,0.033,0.0	0.469,0.174,0.116,0.197	-0.188
1770	ENSMUSG00000037692.14	Ahdc1	chr4	+	133060661	133060892	133060675	133060892	133055012	133055203	1770	0,0,0,0	12,10,1,1	0,0,9,1	15,3,13,8	163	149	0.000390544	0.00985169	0.0,0.0,0.0,0.0	0.0,0.0,0.388,0.103	-0.123
1796	ENSMUSG00000023051.11	Tarbp2	chr15	+	102521120	102521213	102521137	102521213	102519121	102519291	1796	15,12,22,16	0,4,1,6	13,8,20,9	0,0,4,0	166	149	0.00699573	0.0826433	1.0,0.729,0.952,0.705	1.0,1.0,0.818,1.0	-0.108
1850	ENSMUSG00000063455.16	D630045J12Rik	chr6	-	38136833	38136994	38136833	38136991	38139422	38139469	1850	0,2,1,0	1,0,2,3	0,5,1,3	1,6,0,0	152	149	0.000513849	0.0118894	0.0,1.0,0.329,0.0	0.0,0.45,1.0,1.0	-0.28
2017	ENSMUSG00000048000.15	Gigyf2	chr1	+	87406983	87407201	87407001	87407201	87403666	87403846	2017	32,3,27,20	19,11,15,12	7,27,16,1	2,15,2,0	167	149	0.0299013	0.237207	0.6,0.196,0.616,0.598	0.757,0.616,0.877,1.0	-0.31
2032	ENSMUSG00000040842.17	Szrd1	chr4	-	141118526	141118781	141118526	141118778	141120323	141120373	2032	33,43,29,28	20,17,19,11	75,44,27,24	0,5,6,0	152	149	9.07933e-11	3.80764e-08	0.618,0.713,0.599,0.714	1.0,0.896,0.815,1.0	-0.267
2066	ENSMUSG00000029238.11	Clock	chr5	-	76229357	76229563	76229357	76229560	76230164	76230359	2066	18,23,18,35	16,20,12,23	22,30,54,52	12,5,32,21	152	149	0.0250082	0.206656	0.524,0.53,0.595,0.599	0.642,0.855,0.623,0.708	-0.145
2085	ENSMUSG00000025437.15	Usp33	chr3	+	152374890	152374985	152374914	152374985	152374619	152374789	2085	21,45,37,26	24,27,23,24	25,42,35,26	13,10,21,15	173	149	0.0428442	0.299956	0.43,0.589,0.581,0.483	0.624,0.783,0.589,0.599	-0.128
2097	ENSMUSG00000022587.14	Ly6e	chr15	+	74955482	74955717	74955566	74955717	74955050	74955335	2097	7,5,11,0	6,8,6,3	0,1,0,2	1,2,2,1	233	149	0.00199399	0.0321627	0.427,0.286,0.54,0.0	0.0,0.242,0.0,0.561	0.113
2125	ENSMUSG00000053819.16	Camk2d	chr3	+	126801723	126801761	126801726	126801761	126798237	126798280	2125	33,15,28,15	0,2,0,1	8,9,16,16	3,0,1,6	152	149	0.00061801	0.0139156	1.0,0.88,1.0,0.936	0.723,1.0,0.94,0.723	0.108
2133	ENSMUSG00000035798.14	Zdhhc17	chr10	-	110967683	110967846	110967683	110967805	110968428	110968493	2133	22,18,15,20	3,4,3,0	35,13,18,13	0,0,0,0	190	149	5.37463e-05	0.00214665	0.852,0.779,0.797,1.0	1.0,1.0,1.0,1.0	-0.143
2139	ENSMUSG00000014599.10	Csf1	chr3	-	107748153	107749169	107748153	107748284	107750310	107750458	2139	23,49,71,48	0,0,2,4	26,31,20,27	0,5,5,4	298	149	0.00124193	0.0231482	1.0,1.0,0.947,0.857	1.0,0.756,0.667,0.771	0.153
2191	ENSMUSG00000034602.15	Mon2	chr10	-	123031039	123031124	123031039	123031121	123032522	123032749	2191	13,5,10,7	43,39,32,51	15,19,32,20	20,44,46,42	152	149	6.62202e-05	0.00252464	0.229,0.112,0.234,0.119	0.424,0.297,0.405,0.318	-0.187
2217	ENSMUSG00000053158.10	Fes	chr7	-	80379610	80379734	80379610	80379704	80379817	80379912	2217	18,10,21,16	2,4,2,0	18,27,10,17	0,0,0,0	179	149	0.00250731	0.038765	0.882,0.675,0.897,1.0	1.0,1.0,1.0,1.0	-0.137
2263	ENSMUSG00000028057.14	Rit1	chr3	+	88717572	88717658	88717601	88717658	88717325	88717470	2263	0,11,0,7	46,67,52,68	12,13,13,4	44,31,44,49	178	149	7.83944e-05	0.00285884	0.0,0.121,0.0,0.079	0.186,0.26,0.198,0.064	-0.127
2276	ENSMUSG00000004896.16	Rrnad1	chr3	-	87927562	87927755	87927562	87927715	87927923	87928048	2276	11,13,13,3	0,0,5,0	4,7,0,2	2,4,4,1	189	149	0.000308002	0.00820117	1.0,1.0,0.672,1.0	0.612,0.58,0.0,0.612	0.467
2290	ENSMUSG00000028573.18	Fggy	chr4	+	95820881	95822125	95821977	95822125	95812107	95812169	2290	20,8,6,23	80,57,61,101	36,15,34,43	63,70,101,40	298	149	8.98204e-05	0.00317208	0.111,0.066,0.047,0.102	0.222,0.097,0.144,0.35	-0.122
2294	ENSMUSG00000033767.14	Tmem131l	chr3	-	83913263	83913388	83913263	83913385	83919450	83919599	2294	25,19,21,21	10,4,1,5	21,35,22,24	0,1,0,0	152	149	1.82447e-08	2.91481e-06	0.71,0.823,0.954,0.805	1.0,0.972,1.0,1.0	-0.17
2325	ENSMUSG00000026812.16	Tsc1	chr2	+	28678951	28679118	28678966	28679118	28678161	28678205	2325	12,17,11,18	7,5,11,2	25,12,20,17	0,0,4,2	164	149	0.000112485	0.00374475	0.609,0.755,0.476,0.891	1.0,1.0,0.82,0.885	-0.244
2336	ENSMUSG00000036503.13	Rnf13	chr3	+	57801717	57802537	57802446	57802537	57796197	57796295	2336	11,9,13,14	15,14,5,9	5,1,1,0	5,10,1,4	298	149	0.00284803	0.0422794	0.268,0.243,0.565,0.437	0.333,0.048,0.333,0.0	0.2
2373	ENSMUSG00000057406.16	Nsd2	chr5	+	33867573	33867658	33867576	33867658	33864659	33864778	2373	23,16,12,28	7,3,2,3	16,12,12,8	3,0,0,0	152	149	0.000399997	0.00994068	0.763,0.839,0.855,0.901	0.839,1.0,1.0,1.0	-0.12
2420	ENSMUSG00000054277.8	Arfgap3	chr15	-	83310249	83310384	83310249	83310381	83313468	83313612	2420	22,22,12,8	10,2,0,5	5,23,8,8	0,0,0,0	152	149	3.35575e-07	3.31782e-05	0.683,0.915,1.0,0.611	1.0,1.0,1.0,1.0	-0.198
2458	ENSMUSG00000065990.12	Aurkaip1	chr4	+	155831892	155832070	155831982	155832070	155831668	155831766	2458	18,8,14,8	83,34,38,26	6,8,15,8	14,12,34,13	239	149	0.0261814	0.214241	0.119,0.128,0.187,0.161	0.211,0.294,0.216,0.277	-0.101
2474	ENSMUSG00000026074.15	Map4k4	chr1	+	40006670	40006822	40006673	40006822	40004806	40004913	2474	61,67,66,51	14,4,5,2	11,17,11,15	5,5,3,2	152	149	0.0345001	0.265477	0.81,0.943,0.928,0.962	0.683,0.769,0.782,0.88	0.132
2496	ENSMUSG00000078350.11	Smim1	chr4	-	154023687	154023887	154023687	154023817	154025503	154025621	2496	5,6,2,9	11,0,2,1	0,8,0,1	7,12,1,1	219	149	0.00232559	0.0368036	0.236,1.0,0.405,0.86	0.0,0.312,0.0,0.405	0.446
2497	ENSMUSG00000078350.11	Smim1	chr4	-	154023687	154023891	154023687	154023817	154025503	154025621	2497	12,22,4,21	11,0,2,1	0,23,0,2	7,12,1,1	223	149	0.0013671	0.0249272	0.422,1.0,0.572,0.933	0.0,0.562,0.0,0.572	0.448
2514	ENSMUSG00000038271.17	Iffo1	chr6	+	125151794	125152771	125152613	125152771	125151384	125151525	2514	14,14,19,36	0,11,4,8	13,25,45,17	0,2,0,0	298	149	3.34121e-07	3.31782e-05	1.0,0.389,0.704,0.692	1.0,0.862,1.0,1.0	-0.269
2515	ENSMUSG00000038271.17	Iffo1	chr6	+	125152443	125152771	125152613	125152771	125151384	125151525	2515	13,6,7,27	0,11,4,8	3,12,14,11	0,2,0,0	298	149	3.81186e-06	0.000228372	1.0,0.214,0.467,0.628	1.0,0.75,1.0,1.0	-0.36
2521	ENSMUSG00000030409.16	Dmpk	chr7	+	19092417	19092632	19092542	19092632	19092207	19092254	2521	31,40,32,29	43,65,55,33	21,54,18,12	26,27,27,8	274	149	0.0472054	0.319303	0.282,0.251,0.24,0.323	0.305,0.521,0.266,0.449	-0.111
2544	ENSMUSG00000056492.6	Adgrf5	chr17	+	43439675	43440160	43439950	43440160	43437515	43437686	2544	17,35,33,32	17,37,45,14	34,26,30,22	14,10,17,9	298	149	0.0068039	0.0812351	0.333,0.321,0.268,0.533	0.548,0.565,0.469,0.55	-0.169
2569	ENSMUSG00000003299.10	Mrpl4	chr9	+	21007327	21007540	21007363	21007540	21006826	21006856	2569	0,6,6,6	6,0,5,3	2,2,9,1	0,0,0,0	185	149	8.69272e-08	1.268e-05	0.0,1.0,0.491,0.617	1.0,1.0,1.0,1.0	-0.473
2581	ENSMUSG00000026708.16	Cenpl	chr1	+	161078228	161078480	161078328	161078480	161074756	161074930	2581	16,21,13,18	7,3,4,5	23,25,20,3	3,0,1,0	249	149	2.57956e-05	0.00116952	0.578,0.807,0.66,0.683	0.821,1.0,0.923,1.0	-0.254
2582	ENSMUSG00000042396.10	Rbm7	chr9	-	48488700	48490938	48488700	48489988	48493406	48493494	2582	180184000000	1,9,9,9	143,129,138,99	13,13,24,18	298	149	1.48501e-07	1.99288e-05	0.989,0.911,0.905,0.91	0.846,0.832,0.742,0.733	0.14
2583	ENSMUSG00000066800.11	Rnasel	chr1	+	153753606	153755213	153753634	153755213	153752844	153752947	2583	25,11,8,13	2,4,3,2	9,16,10,3	0,0,0,0	177	149	1.80846e-06	0.00011668	0.913,0.698,0.692,0.845	1.0,1.0,1.0,1.0	-0.213
2676	ENSMUSG00000070643.11	Sox13	chr1	-	133388448	133388563	133388448	133388560	133388928	133388997	2676	8,15,11,12	1,2,6,3	0,0,5,12	5,2,5,4	152	149	0.00230288	0.0366169	0.887,0.88,0.642,0.797	0.0,0.0,0.495,0.746	0.491
2717	ENSMUSG00000026339.18	Ccdc93	chr1	+	121462232	121462283	121462235	121462283	121461886	121461979	2717	5,12,4,18	4,0,1,3	14,28,10,5	1,0,0,0	152	149	0.00106857	0.0208672	0.551,1.0,0.797,0.855	0.932,1.0,1.0,1.0	-0.182
2762	ENSMUSG00000023150.14	Ivns1abp	chr1	+	151355166	151356236	151356128	151356236	151354633	151354759	2762	106152000000	64,44,37,104	135,97,139,118	115,48,137,103	298	149	0.0194141	0.172313	0.453,0.633,0.698,0.358	0.37,0.503,0.337,0.364	0.142
2799	ENSMUSG00000006010.14	Odr4	chr1	-	150388522	150388657	150388522	150388619	150390235	150390356	2799	56,76,46,72	10,15,16,1	87,76,66,68	4,6,3,0	187	149	4.24924e-05	0.00176002	0.817,0.801,0.696,0.983	0.945,0.91,0.946,1.0	-0.126
2812	ENSMUSG00000028582.14	Cc2d1b	chr4	+	108625333	108625533	108625407	108625533	108624845	108625004	2812	1,5,6,1	1,13,17,18	0,0,1,0	16,21,20,6	223	149	1.0083e-05	0.000512551	0.401,0.204,0.191,0.036	0.0,0.0,0.032,0.0	0.2
2817	ENSMUSG00000028911.16	Srsf4	chr4	+	131886106	131886304	131886130	131886304	131885308	131885492	2817	4,3,7,3	18,32,31,11	0,0,2,0	13,21,23,5	173	149	1.30202e-05	0.000642394	0.161,0.075,0.163,0.19	0.0,0.0,0.07,0.0	0.13
2903	ENSMUSG00000034343.14	Ube2f	chr1	+	91254214	91254393	91254262	91254393	91253759	91253827	2903	3,6,8,2	0,3,0,0	0,2,0,4	2,3,2,5	197	149	1.29648e-07	1.81237e-05	1.0,0.602,1.0,1.0	0.0,0.335,0.0,0.377	0.722
2904	ENSMUSG00000034343.14	Ube2f	chr1	+	91254259	91254393	91254262	91254393	91253759	91253827	2904	14,10,24,6	0,3,0,0	10,2,1,2	2,3,2,5	152	149	6.07278e-07	4.74198e-05	1.0,0.766,1.0,1.0	0.831,0.395,0.329,0.282	0.482
2943	ENSMUSG00000070565.11	Rasal2	chr1	-	157158658	157158858	157158658	157158837	157161124	157161326	2943	3,18,0,10	13,16,9,9	0,1,0,0	18,18,11,23	170	149	7.59745e-09	1.49938e-06	0.168,0.496,0.0,0.493	0.0,0.046,0.0,0.0	0.278
2985	ENSMUSG00000049624.14	Slc17a5	chr9	-	78574649	78574753	78574649	78574737	78577029	78577263	2985	9,7,6,8	36,31,29,16	1,0,7,1	52,55,35,24	165	149	6.27263e-06	0.000344995	0.184,0.169,0.157,0.311	0.017,0.0,0.153,0.036	0.154
2997	ENSMUSG00000002265.17	Peg3	chr7	-	6718425	6718848	6718425	6718556	6726489	6726574	2997	1,4,1,2	4,5,1,3	2,4,8,1	1,4,1,0	298	149	0.0177748	0.162936	0.111,0.286,0.333,0.25	0.5,0.333,0.8,1.0	-0.413
3015	ENSMUSG00000033124.16	Atg9a	chr1	-	75186189	75187186	75186189	75186938	75187684	75187826	3015	51,24,12,21	81,103,72,72	4,7,4,17	116105000000	298	149	1.89996e-11	9.10623e-09	0.239,0.104,0.077,0.127	0.017,0.032,0.016,0.074	0.102
3034	ENSMUSG00000027206.13	Cops2	chr2	-	125842621	125842732	125842621	125842711	125844809	125844935	3034	72,50,33,109	50,96,69,104	26,50,39,54	103,71,89,110	170	149	0.0188072	0.169427	0.558,0.313,0.295,0.479	0.181,0.382,0.277,0.301	0.126
3048	ENSMUSG00000040675.17	Mthfd1l	chr10	+	4155541	4156111	4155649	4156111	4148008	4148126	3048	3,21,10,10	0,0,2,4	7,9,15,17	2,2,16,6	257	149	0.00790033	0.088945	1.0,1.0,0.744,0.592	0.67,0.723,0.352,0.622	0.242
3086	ENSMUSG00000027652.15	Ralgapb	chr2	+	158450176	158450310	158450188	158450310	158448319	158448449	3086	5,30,13,6	6,12,9,2	15,15,18,12	2,5,3,5	161	149	0.0359018	0.271471	0.435,0.698,0.572,0.735	0.874,0.735,0.847,0.69	-0.176
3104	ENSMUSG00000020101.14	Vsir	chr10	+	60368528	60368725	60368531	60368725	60367765	60367793	3104	44,20,25,25	7,18,12,7	15,22,14,16	0,4,1,5	152	149	0.00595489	0.0751077	0.86,0.521,0.671,0.778	1.0,0.844,0.932,0.758	-0.176
3157	ENSMUSG00000028864.7	Hgf	chr5	+	16572491	16572634	16572506	16572634	16566746	16566861	3157	51,110,31,93	14,48,24,20	29,38,11,30	7,1,1,4	164	149	0.000175666	0.00526214	0.768,0.676,0.54,0.809	0.79,0.972,0.909,0.872	-0.188
3179	ENSMUSG00000067847.13	Romo1	chr2	+	156144444	156144589	156144458	156144589	156144236	156144285	3179	8,11,5,6	0,4,5,3	6,4,5,5	0,0,0,0	163	149	1.92136e-07	2.22281e-05	1.0,0.715,0.478,0.646	1.0,1.0,1.0,1.0	-0.29
3193	ENSMUSG00000017418.14	Arl5b	chr2	+	15069819	15069967	15069857	15069967	15068138	15068199	3193	28,41,43,31	8,6,5,7	28,18,34,31	0,2,0,1	187	149	4.22251e-07	3.82879e-05	0.736,0.845,0.873,0.779	1.0,0.878,1.0,0.961	-0.152
3194	ENSMUSG00000017418.14	Arl5b	chr2	+	15069836	15069967	15069857	15069967	15068138	15068199	3194	4,8,11,6	8,6,5,7	4,6,6,3	0,2,0,1	170	149	7.67879e-06	0.000408926	0.305,0.539,0.658,0.429	1.0,0.724,1.0,0.724	-0.379
3206	ENSMUSG00000010453.12	Kansl3	chr1	-	36365481	36365632	36365481	36365585	36367749	36368034	3206	20,10,22,11	0,6,0,2	23,17,14,17	0,0,0,0	196	149	0.00300669	0.0440499	1.0,0.559,1.0,0.807	1.0,1.0,1.0,1.0	-0.158
3234	ENSMUSG00000014418.16	Hps5	chr7	-	46767093	46767207	46767093	46767139	46768032	46768152	3234	12,23,14,47	0,3,4,0	38,31,27,41	0,0,0,0	217	149	0.02673	0.217668	1.0,0.84,0.706,1.0	1.0,1.0,1.0,1.0	-0.114
3238	ENSMUSG00000031392.18	Irak1	chrX	-	74017129	74017511	74017129	74017430	74018129	74018366	3238	140,69,84,149	0,0,0,6	55,84,115,64	13,4,11,6	230	149	4.70487e-09	1.05232e-06	1.0,1.0,1.0,0.941	0.733,0.932,0.871,0.874	0.133
3251	ENSMUSG00000042185.14	Nfrkb	chr9	+	31396999	31397137	31397035	31397137	31396322	31396497	3251	1,7,2,15	10,22,10,10	8,7,16,11	0,6,6,9	185	149	0.00106979	0.0208672	0.075,0.204,0.139,0.547	1.0,0.484,0.682,0.496	-0.424
3271	ENSMUSG00000009995.17	Taz	chrX	+	74288447	74288513	74288450	74288513	74288177	74288219	3271	0,10,2,0	64,40,27,44	10,5,13,10	45,55,39,33	152	149	0.000279307	0.00761849	0.0,0.197,0.068,0.0	0.179,0.082,0.246,0.229	-0.118
3287	ENSMUSG00000038126.17	Mphosph9	chr5	-	124320844	124320998	124320844	124320954	124324873	124325137	3287	2,0,1,0	2,1,3,2	4,2,6,0	1,4,0,1	193	149	0.000373249	0.00954997	0.436,0.0,0.205,0.0	0.755,0.279,1.0,0.0	-0.348
3295	ENSMUSG00000026159.13	Agfg1	chr1	+	82894475	82894567	82894481	82894567	82893423	82893582	3295	31,43,32,28	6,22,23,13	68,33,44,23	14,8,8,8	155	149	0.0103232	0.107227	0.832,0.653,0.572,0.674	0.824,0.799,0.841,0.734	-0.117
3310	ENSMUSG00000008855.17	Hdac5	chr11	-	102218415	102218781	102218415	102218487	102219144	102219281	3310	13,23,8,6	7,2,3,2	3,8,7,10	0,0,0,0	298	149	9.57012e-10	2.91889e-07	0.481,0.852,0.571,0.6	1.0,1.0,1.0,1.0	-0.374
3345	ENSMUSG00000027953.13	Slc50a1	chr3	-	89269049	89269298	89269049	89269211	89269826	89270139	3345	7,3,1,10	32,17,22,24	0,0,1,0	14,16,35,16	236	149	3.36232e-07	3.31782e-05	0.121,0.1,0.028,0.208	0.0,0.0,0.018,0.0	0.11
3354	ENSMUSG00000030281.16	Il17rc	chr6	+	113476398	113476538	113476425	113476538	113474552	113474597	3354	58,83,34,87	1,0,5,8	80,58,105,68	9,9,42,11	176	149	3.61801e-06	0.000220698	0.98,1.0,0.852,0.902	0.883,0.845,0.679,0.84	0.122
3363	ENSMUSG00000031278.12	Acsl4	chrX	-	142351378	142351618	142351378	142351615	142360386	142360436	3363	78,114,80,133	23,41,26,47	38,50,58,54	0,1,20,0	152	149	4.51752e-07	3.93199e-05	0.769,0.732,0.751,0.735	1.0,0.98,0.74,1.0	-0.183
3364	ENSMUSG00000031278.12	Acsl4	chrX	-	142351378	142351908	142351378	142351615	142360386	142360436	3364	5,20,19,32	23,41,26,47	24,17,3,8	0,1,20,0	298	149	0.000149668	0.00469287	0.098,0.196,0.268,0.254	1.0,0.895,0.07,1.0	-0.537
3375	ENSMUSG00000039221.10	Rpl22l1	chr3	+	28806499	28806592	28806502	28806592	28805564	28805581	3375	21,13,3,10	4,0,10,0	2,3,3,6	0,0,0,0	152	149	0.000404615	0.00998149	0.837,1.0,0.227,1.0	1.0,1.0,1.0,1.0	-0.234
3502	ENSMUSG00000033540.18	Idua	chr5	+	108680294	108680497	108680394	108680497	108680110	108680206	3502	23,16,37,30	1,0,0,0	9,8,14,18	0,4,3,0	249	149	0.00383402	0.0529347	0.932,1.0,1.0,1.0	1.0,0.545,0.736,1.0	0.163
3595	ENSMUSG00000015790.16	Surf1	chr2	-	26915595	26915769	26915595	26915749	26915954	26916006	3595	13,16,8,5	10,2,11,0	2,2,0,12	13,6,15,3	169	149	0.00253123	0.0389553	0.534,0.876,0.391,1.0	0.119,0.227,0.0,0.779	0.419
3596	ENSMUSG00000015790.16	Surf1	chr2	-	26915595	26915784	26915595	26915749	26915954	26916006	3596	4,3,1,8	10,2,11,0	0,2,0,2	13,6,15,3	184	149	0.000342155	0.00896821	0.245,0.548,0.069,1.0	0.0,0.213,0.0,0.351	0.325
3669	ENSMUSG00000075376.10	Rc3h2	chr2	-	37389584	37389890	37389584	37389774	37399586	37399705	3669	26,36,23,17	0,0,0,0	16,16,18,10	0,0,0,8	265	149	0.0215956	0.185303	1.0,1.0,1.0,1.0	1.0,1.0,1.0,0.413	0.147
3683	ENSMUSG00000035875.15	AI182371	chr2	-	35097887	35098083	35097887	35098080	35100854	35101008	3683	6,14,10,16	0,12,1,1	33,16,49,26	10,10,24,34	152	149	0.0113982	0.114687	1.0,0.534,0.907,0.94	0.764,0.611,0.667,0.428	0.228
3718	ENSMUSG00000054499.9	Dedd2	chr7	-	25218800	25219167	25218800	25219031	25219763	25219927	3718	84,30,47,35	0,8,9,2	30,56,41,25	1,0,0,0	285	149	6.56633e-07	5.00682e-05	1.0,0.662,0.732,0.901	0.94,1.0,1.0,1.0	-0.161
3733	ENSMUSG00000060373.15	Hnrnpc	chr14	-	52075254	52075436	52075254	52075412	52075612	52075726	3733	79180107171	66,55,36,75	180110000000	34,13,58,48	173	149	0.000366774	0.00946559	0.508,0.738,0.719,0.663	0.82,0.879,0.781,0.745	-0.149
3734	ENSMUSG00000060373.15	Hnrnpc	chr14	-	52075254	52075436	52075254	52075415	52075612	52075726	3734	79178102168	124205000000	177110000000	124,78,137,99	170	149	2.37699e-13	1.32913e-10	0.358,0.432,0.366,0.35	0.556,0.553,0.6,0.591	-0.198
3784	ENSMUSG00000057110.15	Cntrl	chr2	+	35147231	35147411	35147234	35147411	35145056	35145236	3784	2,30,22,21	0,1,2,2	17,10,7,16	1,4,8,2	152	149	0.00148718	0.0264561	1.0,0.967,0.915,0.911	0.943,0.71,0.462,0.887	0.198
3814	ENSMUSG00000032212.10	Sltm	chr9	+	70573456	70573925	70573510	70573925	70572148	70572176	3814	17,40,17,27	2,13,1,8	23,10,12,11	4,7,12,25	203	149	0.00473977	0.062606	0.862,0.693,0.926,0.712	0.808,0.512,0.423,0.244	0.301
3826	ENSMUSG00000038095.15	Sbno1	chr5	-	124410069	124410382	124410069	124410379	124414398	124414527	3826	18,16,23,15	9,15,7,0	28,28,10,15	0,0,0,8	152	149	0.00195751	0.0318808	0.662,0.511,0.763,1.0	1.0,1.0,1.0,0.648	-0.178
3855	ENSMUSG00000039990.16	Edrf1	chr7	+	133660070	133660294	133660135	133660294	133658425	133658644	3855	24,38,12,22	11,5,2,2	36,26,35,42	0,6,1,4	214	149	0.0226518	0.192886	0.603,0.841,0.807,0.885	1.0,0.751,0.961,0.88	-0.114
3873	ENSMUSG00000002105.15	Slc39a13	chr2	-	91065581	91065739	91065581	91065700	91066012	91066126	3873	24,17,14,14	16,7,13,16	5,17,6,11	11,26,7,15	188	149	0.0225943	0.192885	0.543,0.658,0.46,0.41	0.265,0.341,0.405,0.368	0.173
3914	ENSMUSG00000053286.11	Trmt1l	chr1	+	151448225	151448497	151448253	151448497	151443246	151443326	3914	3,9,9,2	14,13,0,40	0,2,4,1	10,14,26,14	177	149	0.00771643	0.0875491	0.153,0.368,1.0,0.04	0.0,0.107,0.115,0.057	0.321
3925	ENSMUSG00000021189.11	Atxn3	chr12	-	101948003	101948048	101948003	101948045	101948274	101948439	3925	17,1,12,1	6,0,6,1	9,23,1,11	0,0,1,0	152	149	1.17082e-05	0.000586283	0.735,1.0,0.662,0.495	1.0,1.0,0.495,1.0	-0.151
3934	ENSMUSG00000037174.18	Elf2	chr3	-	51264868	51265042	51264868	51265006	51266752	51266866	3934	32,36,17,13	36,74,39,59	7,13,14,12	59,34,90,48	185	149	0.00124971	0.0231644	0.417,0.282,0.26,0.151	0.087,0.235,0.111,0.168	0.127
3951	ENSMUSG00000037266.18	Rsrp1	chr4	+	134926025	134926818	134926734	134926818	134925776	134925821	3951	108222000000	8,22,7,14	247,69,354,292	2,0,0,0	298	149	0	0	0.871,0.835,0.884,0.914	0.984,1.0,1.0,1.0	-0.12
3968	ENSMUSG00000018678.13	Sp2	chr11	-	96963364	96963444	96963364	96963441	96977620	96977711	3968	0,0,0,0	2,6,4,4	4,0,0,2	4,3,3,1	152	149	0.0186231	0.168866	0.0,0.0,0.0,0.0	0.495,0.0,0.0,0.662	-0.289
3977	ENSMUSG00000062593.17	Gm49339	chr10	+	51495536	51496059	51495993	51496059	51494792	51494845	3977	13,28,21,33	29,46,25,68	14,18,22,30	13,16,13,24	298	149	0.000499911	0.0117287	0.183,0.233,0.296,0.195	0.35,0.36,0.458,0.385	-0.161
4012	ENSMUSG00000028522.16	Mier1	chr4	+	103118238	103118315	103118280	103118315	103115559	103115660	4012	6,7,25,13	1,0,0,0	10,13,6,11	0,2,3,2	191	149	0.00499348	0.0649346	0.824,1.0,1.0,1.0	1.0,0.835,0.609,0.811	0.142
4013	ENSMUSG00000028522.16	Mier1	chr4	+	103118241	103118315	103118280	103118315	103115559	103115660	4013	8,5,21,7	1,0,0,0	7,6,5,6	0,2,3,2	188	149	0.000849287	0.0180339	0.864,1.0,1.0,1.0	1.0,0.704,0.569,0.704	0.222
4032	ENSMUSG00000058318.15	Phf21a	chr2	+	92326912	92327164	92326915	92327164	92320228	92320459	4032	10,10,6,29	2,5,8,18	8,8,4,11	14,8,10,18	152	149	0.00903917	0.0968895	0.831,0.662,0.424,0.612	0.359,0.495,0.282,0.375	0.255
4033	ENSMUSG00000058318.15	Phf21a	chr2	+	92328311	92328401	92328314	92328401	92320228	92320459	4033	0,0,2,0	5,20,17,1	2,1,2,1	3,1,9,1	152	149	0.00674312	0.081091	0.0,0.0,0.103,0.0	0.395,0.495,0.179,0.495	-0.365
4061	ENSMUSG00000038145.17	Snrk	chr9	+	122133960	122134076	122133986	122134076	122132627	122132750	4061	15,13,13,2	0,1,0,3	6,6,12,11	6,3,4,8	175	149	0.00022689	0.00645097	1.0,0.917,1.0,0.362	0.46,0.63,0.719,0.539	0.233
4079	ENSMUSG00000059713.12	Rcan3	chr4	-	135412307	135416598	135412307	135412490	135418379	135418551	4079	6,27,13,8	0,0,0,0	8,8,1,9	6,0,0,1	298	149	0.00462878	0.0616252	1.0,1.0,1.0,1.0	0.4,1.0,1.0,0.818	0.196
4093	ENSMUSG00000005687.14	Bcas2	chr3	+	103175618	103177419	103177338	103177419	103174339	103174501	4093	104108000000	16,35,15,20	152131000000	6,0,2,0	298	149	0	0	0.765,0.607,0.779,0.85	0.927,1.0,0.982,1.0	-0.227
4167	ENSMUSG00000024386.9	Proc	chr18	-	32135860	32135951	32135860	32135947	32137947	32138026	4167	7,6,11,1	1,2,4,0	1,22,17,5	0,0,4,0	153	149	0.00338786	0.0481622	0.872,0.745,0.728,1.0	1.0,1.0,0.805,1.0	-0.115
4246	ENSMUSG00000014668.15	Chfr	chr5	+	110140353	110140453	110140375	110140453	110140116	110140189	4246	9,16,0,19	1,0,13,0	10,14,29,18	0,2,0,1	171	149	0.0207916	0.181184	0.887,1.0,0.0,1.0	1.0,0.859,1.0,0.94	-0.228
4263	ENSMUSG00000060261.15	Gtf2i	chr5	-	134243506	134243599	134243506	134243587	134243900	134243956	4263	38,41,13,90	38,68,35,116	115,76,95,79	63,55,91,77	161	149	0.00192808	0.0315547	0.481,0.358,0.256,0.418	0.628,0.561,0.491,0.487	-0.164
4338	ENSMUSG00000067825.11	Pex26	chr6	+	121193511	121196185	121193514	121196185	121190100	121190247	4338	32,28,24,17	1,0,5,3	33,29,44,10	7,16,2,5	152	149	0.00453872	0.0609096	0.969,1.0,0.825,0.847	0.822,0.64,0.956,0.662	0.14
4339	ENSMUSG00000006589.8	Aprt	chr8	-	122576118	122576252	122576118	122576231	122576514	122576621	4339	4,9,8,4	7,2,1,1	1,7,3,0	3,3,5,3	170	149	0.0187151	0.169243	0.334,0.798,0.875,0.778	0.226,0.672,0.345,0.0	0.386
4341	ENSMUSG00000041264.16	Uspl1	chr5	+	149193839	149194440	149193897	149194440	149188344	149188473	4341	48,33,22,70	4,6,5,1	21,22,31,16	0,0,0,0	207	149	2.72684e-06	0.000172614	0.896,0.798,0.76,0.981	1.0,1.0,1.0,1.0	-0.141
4361	ENSMUSG00000029638.17	Glcci1	chr6	+	8573181	8573298	8573184	8573298	8558499	8558586	4361	0,0,0,2	1,1,1,4	6,3,0,0	2,5,8,3	152	149	0.00228427	0.036494	0.0,0.0,0.0,0.329	0.746,0.37,0.0,0.0	-0.197
4392	ENSMUSG00000030556.13	Lrrc28	chr7	-	67559857	67560064	67559857	67559969	67579689	67579750	4392	22,9,3,15	2,0,5,0	10,10,5,9	0,0,0,1	244	149	0.0110344	0.112183	0.87,1.0,0.268,1.0	1.0,1.0,1.0,0.846	-0.177
4434	ENSMUSG00000042810.14	Krba1	chr6	+	48405233	48405389	48405236	48405389	48403990	48404140	4434	9,16,27,15	7,4,0,0	15,26,25,18	0,0,0,0	152	149	8.9694e-05	0.00317208	0.558,0.797,1.0,1.0	1.0,1.0,1.0,1.0	-0.161
4443	ENSMUSG00000025813.14	Homer2	chr7	-	81618575	81618715	81618575	81618682	81624251	81624344	4443	0,5,3,5	14,17,35,18	9,13,4,7	7,24,15,8	182	149	0.000398115	0.00994068	0.0,0.194,0.066,0.185	0.513,0.307,0.179,0.417	-0.243
4507	ENSMUSG00000112023.1	Lilr4b	chr10	+	51481139	51481869	51481666	51481869	51480905	51480941	4507	37,88,16,37	7,8,3,10	14,13,2,3	0,0,1,0	298	149	6.85809e-06	0.000371111	0.725,0.846,0.727,0.649	1.0,1.0,0.5,1.0	-0.138
4508	ENSMUSG00000112023.1	Lilr4b	chr10	+	51481566	51481869	51481666	51481869	51480905	51480941	4508	14,37,9,24	7,8,3,10	4,7,2,3	0,0,1,0	249	149	1.47084e-06	9.67583e-05	0.545,0.735,0.642,0.59	1.0,1.0,0.545,1.0	-0.258
4509	ENSMUSG00000112023.1	Lilr4b	chr10	+	51484445	51484569	51484516	51484569	51484098	51484287	4509	9,24,10,8	4,12,2,0	1,1,1,3	1,0,0,0	220	149	3.2485e-05	0.00143404	0.604,0.575,0.772,1.0	0.404,1.0,1.0,1.0	-0.113
4516	ENSMUSG00000068329.12	Htra2	chr6	-	83052697	83052803	83052697	83052726	83053000	83053070	4516	17,12,11,21	0,16,0,0	23,24,23,12	0,0,0,0	226	149	0.00918143	0.09748	1.0,0.331,1.0,1.0	1.0,1.0,1.0,1.0	-0.167
4574	ENSMUSG00000030067.17	Foxp1	chr6	-	99015423	99015513	99015423	99015510	99016527	99016665	4574	13,15,9,8	0,8,6,10	25,22,17,27	4,1,2,2	152	149	0.000969276	0.0194726	1.0,0.648,0.595,0.44	0.86,0.956,0.893,0.93	-0.239
4587	ENSMUSG00000034269.12	Setd5	chr6	+	113110316	113110525	113110373	113110525	113110084	113110221	4587	2,7,7,7	0,10,1,1	3,6,4,3	0,0,0,0	206	149	2.16686e-05	0.00103855	1.0,0.336,0.835,0.835	1.0,1.0,1.0,1.0	-0.248
4652	ENSMUSG00000002395.14	Use1	chr8	+	71367643	71367848	71367769	71367848	71367216	71367369	4652	226217000000	20,6,18,13	214271000000	0,0,4,2	275	149	3.73035e-14	2.50306e-11	0.86,0.951,0.863,0.872	1.0,1.0,0.971,0.981	-0.102
4697	ENSMUSG00000047412.16	Zbtb44	chr9	+	31064178	31064342	31064232	31064342	31062040	31062125	4697	83,123,92,110	28,24,9,14	78,65,63,87	9,3,5,4	203	149	0.000270143	0.00749033	0.685,0.79,0.882,0.852	0.864,0.941,0.902,0.941	-0.11
4700	ENSMUSG00000040370.13	Etfrf1	chr6	+	145214521	145215271	145215183	145215271	145211133	145211476	4700	21,13,12,24	5,15,6,19	16,4,9,14	15,10,11,18	298	149	0.0379774	0.278656	0.677,0.302,0.5,0.387	0.348,0.167,0.29,0.28	0.195
4730	ENSMUSG00000019872.13	Smpdl3a	chr10	+	57800910	57801124	57800915	57801124	57794567	57794849	4730	4,7,13,13	8,0,0,0	10,9,2,8	0,0,0,0	154	149	0.0426284	0.299956	0.326,1.0,1.0,1.0	1.0,1.0,1.0,1.0	-0.168
4763	ENSMUSG00000029070.9	Mxra8	chr4	+	155840905	155841208	155840914	155841208	155840777	155840798	4763	14,25,40,11	14,16,6,0	6,20,5,11	0,0,0,0	158	149	1.0205e-08	1.9021e-06	0.485,0.596,0.863,1.0	1.0,1.0,1.0,1.0	-0.264
4823	ENSMUSG00000031166.13	Wdr13	chrX	-	8131384	8131625	8131384	8131591	8132286	8132366	4823	25,27,32,20	0,4,2,6	14,24,13,12	0,0,0,0	183	149	1.363e-05	0.000662734	1.0,0.846,0.929,0.731	1.0,1.0,1.0,1.0	-0.123
4853	ENSMUSG00000040940.18	Arhgef1	chr7	+	24918519	24919351	24919183	24919351	24917894	24918000	4853	12,30,29,21	0,0,12,0	19,23,19,16	0,0,0,0	298	149	0.000961004	0.0194227	1.0,1.0,0.547,1.0	1.0,1.0,1.0,1.0	-0.113
4918	ENSMUSG00000023262.13	Acy1	chr9	-	106437628	106437737	106437628	106437733	106438132	106438319	4918	1,11,11,5	0,2,0,1	2,4,3,4	0,2,3,1	153	149	0.0143624	0.137282	1.0,0.843,1.0,0.83	1.0,0.661,0.493,0.796	0.181
4933	ENSMUSG00000036733.16	Rbm42	chr7	-	30645666	30645842	30645666	30645821	30647559	30647634	4933	15,25,15,29	42,0,26,6	14,9,27,8	30,24,33,16	170	149	0.017182	0.157962	0.238,1.0,0.336,0.809	0.29,0.247,0.418,0.305	0.281
5057	ENSMUSG00000034911.8	Ushbp1	chr8	-	71390640	71390781	71390640	71390729	71390920	71391054	5057	22,34,20,56	0,0,9,6	20,21,30,17	0,0,1,0	201	149	4.0812e-05	0.00173322	1.0,1.0,0.622,0.874	1.0,1.0,0.957,1.0	-0.115
5160	ENSMUSG00000030929.17	Eri2	chr7	-	119786738	119787485	119786738	119786827	119787733	119787834	5160	14,8,23,15	4,2,1,2	10,6,12,14	0,0,4,0	298	149	0.0327228	0.25296	0.636,0.667,0.92,0.789	1.0,1.0,0.6,1.0	-0.147
5231	ENSMUSG00000025494.8	Sigirr	chr7	-	141094781	141095317	141094781	141094945	141096619	141096739	5231	0,1,5,5	2,11,3,3	3,2,3,5	0,0,4,0	298	149	9.91686e-05	0.00343001	0.0,0.043,0.455,0.455	1.0,1.0,0.273,1.0	-0.58
5260	ENSMUSG00000030846.15	Tial1	chr7	-	128446730	128447107	128446730	128446798	128448120	128448208	5260	20,40,36,14	0,6,1,10	17,10,21,14	3,2,8,14	298	149	0.0320661	0.249032	1.0,0.769,0.947,0.412	0.739,0.714,0.568,0.333	0.194
5274	ENSMUSG00000024457.16	Trim26	chr17	+	36837464	36837572	36837496	36837572	36837140	36837264	5274	8,21,22,1	17,6,14,18	15,39,23,11	11,11,7,4	181	149	0.0132909	0.128504	0.279,0.742,0.564,0.044	0.529,0.745,0.73,0.694	-0.267
5281	ENSMUSG00000036473.16	Tbc1d24	chr17	-	24185203	24186287	24185203	24186201	24189943	24190053	5281	33,25,30,10	2,2,1,0	23,54,19,24	14,3,3,6	235	149	0.000219478	0.00640303	0.913,0.888,0.95,1.0	0.51,0.919,0.801,0.717	0.201
5328	ENSMUSG00000019082.18	Slc25a22	chr7	-	141432020	141432158	141432020	141432139	141432613	141432753	5328	16,13,22,6	16,13,23,28	8,24,6,13	1,1,13,2	168	149	0.00119789	0.0227058	0.47,0.47,0.459,0.16	0.876,0.955,0.29,0.852	-0.353
5335	ENSMUSG00000029472.13	Anapc5	chr5	-	122800450	122800632	122800450	122800593	122802129	122802219	5335	69,108,66,113	59,110,63,93	82112118108	53,51,81,57	188	149	0.000709335	0.0156259	0.481,0.438,0.454,0.491	0.551,0.635,0.536,0.6	-0.115
5345	ENSMUSG00000028060.14	Khdc4	chr3	+	88700260	88700514	88700364	88700514	88699950	88700008	5345	80,215,72,144	12,15,18,16	144,65,120,156	0,5,15,5	253	149	0.000727797	0.0158556	0.797,0.894,0.702,0.841	1.0,0.884,0.825,0.948	-0.106
5395	ENSMUSG00000022340.15	Sybu	chr15	-	44746245	44746462	44746245	44746459	44748308	44748398	5395	10,6,15,7	0,2,0,0	0,14,5,4	7,0,5,0	152	149	0.000788569	0.0169593	1.0,0.746,1.0,1.0	0.0,1.0,0.495,1.0	0.313
5486	ENSMUSG00000007610.15	Gtpbp3	chr8	+	71490654	71490967	71490894	71490967	71490334	71490537	5486	7,4,2,9	14,7,37,24	2,13,11,2	5,12,16,3	298	149	0.00889632	0.0962811	0.2,0.222,0.026,0.158	0.167,0.351,0.256,0.25	-0.104
5498	ENSMUSG00000036990.13	Otud4	chr8	+	79661037	79661135	79661040	79661135	79659397	79659462	5498	20,24,20,25	5,15,14,25	22,24,39,20	0,3,10,9	152	149	0.00108579	0.0210196	0.797,0.611,0.583,0.495	1.0,0.887,0.793,0.685	-0.22
5514	ENSMUSG00000036779.12	Tent4b	chr8	+	88252385	88252573	88252526	88252573	88252181	88252285	5514	102232000000	20,25,38,26	198155000000	20,12,14,17	290	149	0.00608573	0.0761852	0.724,0.827,0.609,0.825	0.836,0.869,0.87,0.823	-0.103
5516	ENSMUSG00000056608.14	Chd9	chr8	+	91034904	91035065	91034907	91035065	91033338	91034244	5516	7,17,9,8	0,4,4,1	12,7,27,16	11,9,13,2	152	149	0.0197707	0.174892	1.0,0.806,0.688,0.887	0.517,0.433,0.671,0.887	0.218
5608	ENSMUSG00000031982.5	Arv1	chr8	+	124728328	124728482	124728368	124728482	124725255	124725375	5608	17,30,12,8	2,4,7,4	2,7,11,11	1,0,0,0	189	149	3.50482e-06	0.000217753	0.87,0.855,0.575,0.612	0.612,1.0,1.0,1.0	-0.175
5646	ENSMUSG00000038895.16	Zfp653	chr9	-	22055992	22056528	22055992	22056092	22057286	22057398	5646	12,43,15,12	0,1,2,4	9,32,31,9	0,4,0,0	298	149	0.0125923	0.123169	1.0,0.956,0.789,0.6	1.0,0.8,1.0,1.0	-0.114
5647	ENSMUSG00000038895.16	Zfp653	chr9	-	22057500	22057702	22057500	22057678	22057803	22058415	5647	1,6,9,7	2,0,1,0	0,7,2,8	2,3,2,0	173	149	0.0114858	0.114687	0.301,1.0,0.886,1.0	0.0,0.668,0.463,1.0	0.264
5661	ENSMUSG00000032803.15	Cdv3	chr9	-	103353103	103356029	103353103	103355313	103356279	103356439	5661	152221000000	25,42,62,32	207190000000	14,18,5,12	298	149	5.15411e-09	1.08075e-06	0.752,0.725,0.566,0.73	0.881,0.841,0.936,0.879	-0.191
5668	ENSMUSG00000026333.14	Gin1	chr1	+	97782926	97783232	97783193	97783232	97777325	97777519	5668	34,15,12,19	1,5,7,5	14,27,36,29	2,0,0,0	298	149	1.83128e-07	2.19427e-05	0.944,0.6,0.462,0.655	0.778,1.0,1.0,1.0	-0.279
5687	ENSMUSG00000032120.11	C2cd2l	chr9	-	44313877	44314014	44313877	44314011	44314154	44314256	5687	9,16,22,26	60,56,47,31	14,23,13,4	78,80,55,50	152	149	0.0299152	0.237207	0.128,0.219,0.315,0.451	0.15,0.22,0.188,0.073	0.12
5804	ENSMUSG00000021336.17	Slc17a4	chr13	-	23904711	23905330	23904711	23904798	23905416	23905650	5804	23,37,42,48	7,3,4,0	27,41,25,35	4,0,0,0	298	149	0.00158572	0.0278538	0.622,0.86,0.84,1.0	0.771,1.0,1.0,1.0	-0.112
5849	ENSMUSG00000032582.14	Rbm6	chr9	-	107852124	107853674	107852124	107853403	107860348	107860459	5849	5,10,5,23	15,22,12,6	28,7,30,9	8,13,0,9	298	149	0.0376784	0.278656	0.143,0.185,0.172,0.657	0.636,0.212,1.0,0.333	-0.256
5904	ENSMUSG00000090266.10	Mettl23	chr11	+	116845762	116845945	116845818	116845945	116843674	116843774	5904	2,14,9,5	0,2,1,0	2,10,14,8	3,1,2,0	205	149	0.0432277	0.30089	1.0,0.836,0.867,1.0	0.326,0.879,0.836,1.0	0.165
5939	ENSMUSG00000044876.15	Zfp444	chr7	+	6183789	6184202	6183861	6184202	6181455	6181500	5939	9,1,0,10	0,0,3,2	6,3,9,10	0,0,0,0	221	149	0.0255105	0.210289	1.0,1.0,0.0,0.771	1.0,1.0,1.0,1.0	-0.307
5978	ENSMUSG00000032480.17	Dhx30	chr9	-	110112970	110113090	110112970	110113025	110115490	110115582	5978	3,12,11,3	0,2,3,3	7,7,5,6	1,0,0,0	214	149	0.000162727	0.00500872	1.0,0.807,0.719,0.41	0.83,1.0,1.0,1.0	-0.224

## Sheet: 232 A5SS events
Supplementary Data 2 Alternative splicing analysis in RNA-seq data of Usp39 knockout mice liver
232 A5SS (alternative 5' splice site) alternative spliced events analyzed with rMATS
ID	GeneID	geneSymbol	chr	strand	longExonStart_0base	longExonEnd	shortES	shortEE	flankingES	flankingEE	ID	IJC_SAMPLE_1	SJC_SAMPLE_1	IJC_SAMPLE_2	SJC_SAMPLE_2	IncFormLen	SkipFormLen	PValue	FDR	IncLevel1	IncLevel2	IncLevelDifference
1	ENSMUSG00000035299.16	Mid1	chrX	+	169926953	169927669	169926953	169927555	169966062	169966158	1	7,12,5,16	1,1,5,0	8,18,14,3	0,0,0,0	263	149	0.0026236	0.0204122	0.799,0.872,0.362,1.0	1.0,1.0,1.0,1.0	-0.242
17	ENSMUSG00000031429.14	Psmd10	chrX	-	140952146	140952313	140952225	140952313	140948428	140949309	17	56,63,73,74	13,16,25,3	60,50,58,53	2,5,1,1	228	149	1.22701e-06	3.34125e-05	0.738,0.72,0.656,0.942	0.951,0.867,0.974,0.972	-0.177
26	ENSMUSG00000056537.11	Rlim	chrX	-	103981062	103981284	103981072	103981284	103979272	103979334	26	15,10,21,7	65,41,61,21	18,9,24,11	45,29,12,27	159	149	0.0478946	0.217368	0.178,0.186,0.244,0.238	0.273,0.225,0.652,0.276	-0.145
30	ENSMUSG00000004221.16	Ikbkg	chrX	+	74427761	74427902	74427761	74427874	74432804	74433006	30	108,69,74,57	62,20,0,48	66,41,34,18	77,44,35,17	177	149	0.000120972	0.00162623	0.595,0.744,1.0,0.5	0.419,0.44,0.45,0.471	0.265
94	ENSMUSG00000024949.17	Sf1	chr19	+	6374009	6374287	6374009	6374283	6374548	6374608	94	66,43,72,47	142115153181	16,17,28,2	121,122,134,86	153	149	3.4685e-09	1.63713e-07	0.312,0.267,0.314,0.202	0.114,0.119,0.169,0.022	0.168
117	ENSMUSG00000038425.18	Poli	chr18	-	70524730	70525528	70525375	70525528	70523162	70523399	117	2,9,2,0	0,7,0,9	1,0,0,2	8,1,2,2	298	149	0.00464751	0.0327951	1.0,0.391,1.0,0.0	0.059,0.0,0.0,0.333	0.5
140	ENSMUSG00000034445.8	Cyb561a3	chr19	+	10577450	10577893	10577450	10577563	10578981	10579074	140	28,33,8,12	0,1,0,0	30,11,19,11	6,0,0,3	298	149	0.000298326	0.00333497	1.0,0.943,1.0,1.0	0.714,1.0,1.0,0.647	0.146
155	ENSMUSG00000024073.16	Birc6	chr17	+	74605988	74606135	74605988	74606123	74608096	74608284	155	8,16,19,6	25,6,5,0	23,15,4,2	23,13,19,11	161	149	0.018215	0.0997128	0.228,0.712,0.779,1.0	0.481,0.516,0.163,0.144	0.354
176	ENSMUSG00000024369.16	Nelfe	chr17	+	34850407	34850674	34850407	34850462	34850910	34850993	176	4,6,10,8	10,11,7,5	3,1,0,1	19,15,39,12	298	149	1.22004e-09	6.32041e-08	0.167,0.214,0.417,0.444	0.073,0.032,0.0,0.04	0.274
221	ENSMUSG00000024188.16	Luc7l	chr17	+	26252965	26254388	26252965	26253091	26255030	26255125	221	12,24,17,11	21,15,26,23	2,24,2,6	43,35,28,26	298	149	0.000235108	0.0026926	0.222,0.444,0.246,0.193	0.023,0.255,0.034,0.103	0.172
229	ENSMUSG00000002274.13	Metrn	chr17	-	25796085	25796641	25796240	25796641	25795373	25795433	229	17,6,2,0	17,13,4,9	1,1,2,3	28,12,25,11	298	149	0.000100907	0.00141005	0.333,0.188,0.2,0.0	0.018,0.04,0.038,0.12	0.126
232	ENSMUSG00000015120.15	Ube2i	chr17	-	25274161	25274310	25274172	25274310	25269402	25269479	232	33,24,39,30	23,8,15,13	13,59,45,36	0,1,1,2	160	149	4.44089e-16	5.89528e-14	0.572,0.736,0.708,0.682	1.0,0.982,0.977,0.944	-0.301
234	ENSMUSG00000041130.10	Zfp598	chr17	+	24678595	24678713	24678595	24678704	24679036	24679224	234	19,9,42,14	32,21,25,37	24,38,23,18	2,28,7,9	158	149	0.000201046	0.00241255	0.359,0.288,0.613,0.263	0.919,0.561,0.756,0.654	-0.342
235	ENSMUSG00000052752.15	Traf7	chr17	-	24512949	24513084	24512955	24513084	24512168	24512386	235	15,36,7,20	9,3,6,4	8,17,11,8	2,0,3,0	155	149	0.00505354	0.0353083	0.616,0.92,0.529,0.828	0.794,1.0,0.779,1.0	-0.17
239	ENSMUSG00000024118.14	Tedc2	chr17	-	24220516	24220615	24220521	24220615	24220251	24220310	239	66,46,45,123	43,6,17,18	169242346232	17,12,71,26	154	149	0.00125633	0.0110724	0.598,0.881,0.719,0.869	0.906,0.951,0.825,0.896	-0.128
269	ENSMUSG00000045975.8	C2cd2	chr16	-	97890005	97890118	97890013	97890118	97886087	97886210	269	23,10,13,28	53,46,46,51	8,6,12,2	129,77,102,80	157	149	5.05681e-11	3.32847e-09	0.292,0.171,0.211,0.343	0.056,0.069,0.1,0.023	0.192
276	ENSMUSG00000022983.16	Scaf4	chr16	-	90250053	90250437	90250056	90250437	90249638	90249712	276	3,5,2,0	27,21,23,30	4,6,5,4	8,14,9,14	152	149	0.00045955	0.00478473	0.098,0.189,0.079,0.0	0.329,0.296,0.353,0.219	-0.208
285	ENSMUSG00000022641.15	Bbx	chr16	-	50432110	50432389	50432241	50432389	50428909	50428981	285	9,5,8,4	7,13,5,8	4,2,3,1	13,8,9,6	280	149	0.00862144	0.0553231	0.406,0.17,0.46,0.21	0.141,0.117,0.151,0.081	0.189
287	ENSMUSG00000036208.13	Nepro	chr16	+	44729241	44729325	44729241	44729321	44729581	44729713	287	9,1,2,0	11,14,30,7	0,0,0,0	5,17,8,20	153	149	5.11258e-05	0.000816475	0.443,0.065,0.061,0.0	0.0,0.0,0.0,0.0	0.142
290	ENSMUSG00000022704.16	Qtrt2	chr16	-	43880828	43881213	43880992	43881213	43880298	43880354	290	15,10,4,8	4,7,3,4	2,2,1,3	21,2,9,0	298	149	0.0232485	0.122531	0.652,0.417,0.4,0.5	0.045,0.333,0.053,1.0	0.134
291	ENSMUSG00000022704.16	Qtrt2	chr16	-	43880967	43881213	43880992	43881213	43880298	43880354	291	19,12,13,8	4,7,3,4	4,1,2,8	21,2,9,0	174	149	0.0303013	0.152151	0.803,0.595,0.788,0.631	0.14,0.3,0.16,1.0	0.304
295	ENSMUSG00000022906.15	Parp9	chr16	+	35943368	35943510	35943368	35943402	35945768	35945952	295	10,6,8,9	1,2,1,4	17,10,11,7	0,0,0,3	257	149	0.00233162	0.0183421	0.853,0.635,0.823,0.566	1.0,1.0,1.0,0.575	-0.175
302	ENSMUSG00000022801.13	Lrch3	chr16	+	32994947	32995011	32994947	32994996	32995805	32995913	302	3,2,3,0	0,15,14,14	0,0,0,0	9,11,9,7	164	149	0.00412499	0.0296999	1.0,0.108,0.163,0.0	0.0,0.0,0.0,0.0	0.318
340	ENSMUSG00000068663.14	Clec16a	chr16	+	10595801	10596033	10595801	10595985	10611002	10611135	340	29,14,4,18	24,16,13,11	6,11,5,3	19,17,14,17	197	149	0.00821534	0.0533645	0.478,0.398,0.189,0.553	0.193,0.329,0.213,0.118	0.191
344	ENSMUSG00000022515.6	Anks3	chr16	-	4947648	4948363	4948225	4948363	4947264	4947432	344	28,11,25,12	2,0,10,0	18,16,13,7	0,0,0,0	298	149	2.074e-05	0.000379188	0.875,1.0,0.556,1.0	1.0,1.0,1.0,1.0	-0.142
358	ENSMUSG00000022992.17	Kansl2	chr15	-	98524458	98524712	98524560	98524712	98520317	98520425	358	214288171226	15,34,28,27	148132156148	5,1,7,1	251	149	5.17135e-11	3.32847e-09	0.894,0.834,0.784,0.832	0.946,0.987,0.93,0.989	-0.127
376	ENSMUSG00000015363.13	Trabd	chr15	+	89081352	89081453	89081352	89081431	89081950	89082117	376	37,42,19,29	150134162211	23,9,3,13	205294330204	171	149	6.10623e-14	6.17601e-12	0.177,0.215,0.093,0.107	0.089,0.026,0.008,0.053	0.104
393	ENSMUSG00000033287.16	Kctd17	chr15	+	78436900	78437099	78436900	78436994	78437583	78437671	393	11,12,6,15	0,0,7,0	14,11,11,8	0,0,0,0	254	149	0.0427423	0.19747	1.0,1.0,0.335,1.0	1.0,1.0,1.0,1.0	-0.166
394	ENSMUSG00000003778.14	Brd8	chr18	-	34608417	34609949	34609804	34609949	34607774	34608055	394	33,49,52,36	3,8,4,8	36,29,25,16	0,2,1,1	298	149	0.0001173	0.00158691	0.846,0.754,0.867,0.692	1.0,0.879,0.926,0.889	-0.134
425	ENSMUSG00000039458.15	Mtmr12	chr15	+	12236017	12236148	12236017	12236120	12237928	12238019	425	18,12,4,2	3,13,9,3	9,25,7,7	0,6,6,1	177	149	0.0229257	0.121736	0.835,0.437,0.272,0.359	1.0,0.778,0.495,0.855	-0.306
448	ENSMUSG00000031109.16	Enox2	chrX	-	49286844	49286904	49286855	49286904	49080616	49080751	448	2,1,2,7	4,2,0,9	8,2,3,2	0,0,1,0	160	149	2.61301e-07	8.16182e-06	0.318,0.318,1.0,0.42	1.0,1.0,0.736,1.0	-0.42
477	ENSMUSG00000004561.14	Mettl17	chr14	+	51891366	51891551	51891366	51891547	51891626	51891793	477	10,17,15,38	4,6,2,1	34,23,42,22	0,0,4,0	153	149	0.000212078	0.00248869	0.709,0.734,0.88,0.974	1.0,1.0,0.911,1.0	-0.154
495	ENSMUSG00000042323.17	Pbrm1	chr14	+	31023066	31023179	31023066	31023170	31025497	31025650	495	12,1,3,0	0,6,6,5	5,0,3,6	1,2,0,0	158	149	0.00136249	0.0119092	1.0,0.136,0.32,0.0	0.825,0.0,1.0,1.0	-0.342
512	ENSMUSG00000021779.17	Thrb	chr14	+	17826893	17826975	17826893	17826968	17925595	17925659	512	0,8,0,4	5,7,20,4	3,0,0,0	4,11,3,2	156	149	0.00521039	0.0360484	0.0,0.522,0.0,0.489	0.417,0.0,0.0,0.0	0.149
568	ENSMUSG00000037816.10	Fbxw17	chr13	+	50419839	50420028	50419839	50419877	50423201	50423362	568	3,8,3,4	0,5,3,9	0,0,0,0	1,3,3,3	298	149	6.4033e-08	2.30519e-06	1.0,0.444,0.333,0.182	0.0,0.0,0.0,0.0	0.49
601	ENSMUSG00000039233.12	Tbce	chr13	-	14003532	14003696	14003542	14003696	14001109	14001178	601	0,5,8,5	39,35,30,43	4,3,12,13	37,18,17,14	159	149	0.00665111	0.0445645	0.0,0.118,0.2,0.098	0.092,0.135,0.398,0.465	-0.169
619	ENSMUSG00000021288.19	Klc1	chr12	+	111789324	111789486	111789324	111789459	111793648	111793699	619	5,11,6,9	0,4,4,0	11,13,6,2	0,1,0,0	176	149	0.000776052	0.00742493	1.0,0.7,0.559,1.0	1.0,0.917,1.0,1.0	-0.164
631	ENSMUSG00000021268.17	Meg3	chr12	+	109543699	109543849	109543699	109543805	109544026	109544742	631	1,37,5,16	2,12,0,16	6,2,1,0	3,4,4,5	193	149	0.0154471	0.0870282	0.279,0.704,1.0,0.436	0.607,0.279,0.162,0.0	0.343
650	ENSMUSG00000034157.12	Cipc	chr12	+	86952743	86953004	86952743	86952931	86959727	86959828	650	4,2,3,4	10,1,14,15	1,0,1,2	17,8,21,12	222	149	0.00053109	0.0054377	0.212,0.573,0.126,0.152	0.038,0.0,0.031,0.101	0.223
665	ENSMUSG00000060073.9	Psma3	chr12	+	70978732	70978839	70978732	70978815	70983323	70983442	665	5,6,10,4	34,27,28,36	0,1,3,2	35,21,29,35	173	149	0.000104865	0.00144987	0.112,0.161,0.235,0.087	0.0,0.039,0.082,0.047	0.107
691	ENSMUSG00000021843.17	Ktn1	chr14	+	47734154	47734270	47734154	47734264	47736099	47736291	691	0,0,1,5	11,1,7,21	10,7,2,0	5,12,0,9	155	149	0.0132869	0.0781756	0.0,0.0,0.121,0.186	0.658,0.359,1.0,0.0	-0.427
705	ENSMUSG00000060147.15	Serpinb6a	chr13	-	33935568	33935794	33935626	33935794	33931471	33931646	705	18,57,21,35	3,0,3,1	10,19,5,9	2,2,3,3	207	149	0.0101803	0.0621392	0.812,1.0,0.834,0.962	0.783,0.872,0.545,0.683	0.181
707	ENSMUSG00000060147.15	Serpinb6a	chr13	-	33935572	33935794	33935626	33935794	33931471	33931646	707	18,58,16,37	3,0,3,1	8,22,6,6	2,2,3,3	203	149	0.0098146	0.0605995	0.815,1.0,0.797,0.964	0.746,0.89,0.595,0.595	0.188
708	ENSMUSG00000060147.15	Serpinb6a	chr13	-	33935618	33935794	33935626	33935794	33931471	33931646	708	11,3,5,2	3,0,3,1	2,1,1,2	2,2,3,3	157	149	0.00353615	0.0260791	0.777,1.0,0.613,0.655	0.487,0.322,0.24,0.388	0.402
719	ENSMUSG00000056962.11	Jmjd6	chr11	-	116839837	116840545	116840447	116840545	116838989	116839128	719	25,33,26,42	0,0,3,0	19,20,38,36	5,4,4,0	298	149	8.24455e-05	0.00121607	1.0,1.0,0.813,1.0	0.655,0.714,0.826,1.0	0.154
720	ENSMUSG00000056962.11	Jmjd6	chr11	-	116840409	116840545	116840447	116840545	116838989	116839128	720	67,31,68,47	0,0,3,0	26,59,22,24	5,4,4,0	187	149	5.93743e-05	0.000927287	1.0,1.0,0.948,1.0	0.806,0.922,0.814,1.0	0.101
733	ENSMUSG00000041654.15	Slc39a11	chr11	-	113463950	113464095	113463971	113464095	113369727	113369898	733	33,16,14,11	85,40,39,59	5,0,6,3	31,44,33,17	170	149	9.30141e-05	0.00133488	0.254,0.26,0.239,0.14	0.124,0.0,0.137,0.134	0.124
766	ENSMUSG00000000276.11	Dgke	chr11	-	89048848	89049002	89048888	89049002	89044239	89044311	766	0,2,4,4	4,7,0,9	0,0,0,0	5,4,7,9	189	149	0.000164002	0.00206772	0.0,0.184,1.0,0.259	0.0,0.0,0.0,0.0	0.361
774	ENSMUSG00000020697.16	Lig3	chr11	+	82781192	82781276	82781192	82781272	82783345	82783899	774	9,7,8,0	8,0,0,8	3,11,2,6	0,0,3,0	153	149	0.0115049	0.0692195	0.523,1.0,1.0,0.0	1.0,1.0,0.394,1.0	-0.218
777	ENSMUSG00000057181.15	5730455P16Rik	chr11	-	80377753	80378034	80377841	80378034	80376802	80376883	777	4,6,1,4	19,14,23,12	0,2,0,2	26,31,65,29	237	149	1.11892e-05	0.000222111	0.117,0.212,0.027,0.173	0.0,0.039,0.0,0.042	0.112
801	ENSMUSG00000057054.11	Inca1	chr11	-	70699919	70700155	70699987	70700155	70690438	70690552	801	8,2,6,1	15,14,37,6	7,15,23,9	0,0,3,3	217	149	3.33067e-16	4.71623e-14	0.268,0.089,0.1,0.103	1.0,1.0,0.84,0.673	-0.738
803	ENSMUSG00000057054.11	Inca1	chr11	-	70699987	70700155	70700057	70700155	70690438	70690552	803	15,14,37,6	0,11,13,0	0,4,9,3	3,8,28,5	219	149	2.27083e-06	5.48095e-05	1.0,0.464,0.659,1.0	0.0,0.254,0.179,0.29	0.6
805	ENSMUSG00000057054.11	Inca1	chr11	-	70699919	70700155	70699987	70700155	70695863	70695948	805	8,2,9,1	68,23,59,33	16,17,25,21	42,32,53,57	217	149	2.34519e-08	9.2244e-07	0.075,0.056,0.095,0.02	0.207,0.267,0.245,0.202	-0.169
806	ENSMUSG00000057054.11	Inca1	chr11	-	70699919	70700155	70700057	70700155	70695863	70695948	806	8,2,9,1	14,18,17,11	16,21,31,21	25,22,37,32	287	149	0.00209516	0.0169206	0.229,0.055,0.216,0.045	0.249,0.331,0.303,0.254	-0.148
807	ENSMUSG00000057054.11	Inca1	chr11	-	70699948	70700155	70699987	70700155	70695863	70695948	807	4,1,2,1	68,23,59,33	9,7,19,4	42,32,53,57	188	149	1.65465e-06	4.23432e-05	0.045,0.033,0.026,0.023	0.145,0.148,0.221,0.053	-0.11
808	ENSMUSG00000057054.11	Inca1	chr11	-	70699948	70700155	70700057	70700155	70695863	70695948	808	4,1,2,1	14,18,17,11	9,11,25,4	25,22,37,32	258	149	0.000467817	0.00484704	0.142,0.031,0.064,0.05	0.172,0.224,0.281,0.067	-0.114
809	ENSMUSG00000057054.11	Inca1	chr11	-	70699987	70700155	70700057	70700155	70695863	70695948	809	68,23,59,33	14,18,17,11	42,36,59,57	25,22,37,32	219	149	0.0333272	0.162356	0.768,0.465,0.702,0.671	0.533,0.527,0.52,0.548	0.119
814	ENSMUSG00000047284.14	Neurl4	chr11	+	69903007	69903719	69903007	69903452	69903864	69904163	814	13,1,7,13	4,4,3,0	11,21,31,20	2,0,1,0	298	149	3.27672e-05	0.00055678	0.619,0.111,0.538,1.0	0.733,1.0,0.939,1.0	-0.351
819	ENSMUSG00000018474.18	Chd3	chr11	-	69346571	69346813	69346617	69346813	69345470	69345634	819	42,32,38,71	26,31,50,73	38,50,67,30	86,58,79,58	195	149	0.0230503	0.121788	0.552,0.441,0.367,0.426	0.252,0.397,0.393,0.283	0.115
851	ENSMUSG00000042050.8	Wdr60	chr12	-	116225964	116226137	116225975	116226137	116224886	116225049	851	5,8,2,1	0,3,2,9	1,1,9,6	0,0,0,0	160	149	3.82368e-07	1.16021e-05	1.0,0.713,0.482,0.094	1.0,1.0,1.0,1.0	-0.428
854	ENSMUSG00000007850.16	Hnrnph1	chr11	+	50383830	50383920	50383830	50383890	50384643	50384736	854	133119136123	48,62,29,34	121179104104	14,10,13,8	179	149	4.38698e-11	3.00579e-09	0.698,0.615,0.796,0.751	0.878,0.937,0.869,0.915	-0.185
872	ENSMUSG00000078974.10	Sec61g	chr11	-	16508078	16508484	16508103	16508484	16506372	16506472	872	17,10,7,0	14,56,21,20	5,5,0,0	25,22,20,17	174	149	0.027806	0.141867	0.51,0.133,0.222,0.0	0.146,0.163,0.0,0.0	0.139
886	ENSMUSG00000020659.16	Cbll1	chr12	-	31494581	31494749	31494590	31494749	31492078	31492179	886	23,22,28,21	6,3,2,2	16,20,3,16	17,5,0,11	158	149	0.00695094	0.0462093	0.783,0.874,0.93,0.908	0.47,0.79,1.0,0.578	0.164
898	ENSMUSG00000022994.9	Adcy6	chr15	-	98600171	98600289	98600177	98600289	98599899	98600027	898	7,5,4,3	33,61,32,46	0,0,0,0	30,30,41,37	155	149	4.81894e-07	1.38317e-05	0.169,0.073,0.107,0.059	0.0,0.0,0.0,0.0	0.102
901	ENSMUSG00000022974.12	Paxbp1	chr16	-	91030415	91030556	91030432	91030556	91027229	91027329	901	22,33,40,47	7,7,7,11	22,23,32,25	6,8,16,22	166	149	0.00934557	0.0583823	0.738,0.809,0.837,0.793	0.767,0.721,0.642,0.505	0.136
909	ENSMUSG00000005682.9	Pan2	chr10	+	128304094	128304493	128304094	128304389	128308064	128308234	909	16,32,37,32	10,4,9,4	18,26,41,39	0,3,0,8	253	149	0.0102102	0.0621392	0.485,0.825,0.708,0.825	1.0,0.836,1.0,0.742	-0.184
918	ENSMUSG00000020530.14	Ggnbp2	chr11	-	84841414	84841624	84841420	84841624	84840260	84840435	918	108143140153	40,50,63,52	71,64,114,66	57,74,84,84	155	149	1.15607e-09	6.13872e-08	0.722,0.733,0.681,0.739	0.545,0.454,0.566,0.43	0.22
935	ENSMUSG00000109783.1	Gm45338	chr16	+	23521686	23522218	23521686	23521953	23527494	23527606	935	1,3,8,2	0,0,4,0	3,8,4,2	0,2,16,0	298	149	0.0424861	0.197031	1.0,1.0,0.5,1.0	1.0,0.667,0.111,1.0	0.18
960	ENSMUSG00000031381.16	Piga	chrX	+	164422583	164423672	164422583	164423363	164427931	164428064	960	0,2,2,3	5,9,2,2	2,0,0,0	2,1,3,17	298	149	0.0134285	0.0783573	0.0,0.1,0.333,0.429	0.333,0.0,0.0,0.0	0.132
967	ENSMUSG00000004815.12	Dgkq	chr5	-	108650489	108650968	108650816	108650968	108649824	108650379	967	22,8,20,18	0,0,10,0	13,35,33,16	0,0,0,0	298	149	0.00302372	0.022937	1.0,1.0,0.5,1.0	1.0,1.0,1.0,1.0	-0.125
975	ENSMUSG00000079363.7	Gbp4	chr5	-	105136809	105137045	105136838	105137045	105135066	105135190	975	2,14,1,1	2,10,20,9	0,2,2,0	12,4,8,2	178	149	0.00821573	0.0533645	0.456,0.54,0.04,0.085	0.0,0.295,0.173,0.0	0.163
985	ENSMUSG00000062012.14	Zfp13	chr17	-	23581056	23581270	23581077	23581270	23580770	23580862	985	11,16,17,6	1,6,6,5	9,7,24,15	3,0,2,3	170	149	0.0318972	0.158293	0.906,0.7,0.713,0.513	0.724,1.0,0.913,0.814	-0.155
986	ENSMUSG00000030213.12	Atf7ip	chr6	+	136563759	136563846	136563759	136563837	136565016	136565162	986	6,9,5,8	24,37,20,10	0,2,2,2	19,11,26,21	158	149	0.000145623	0.00187457	0.191,0.187,0.191,0.43	0.0,0.146,0.068,0.082	0.176
987	ENSMUSG00000035172.15	Plekhh3	chr11	-	101164012	101164471	101164037	101164471	101163505	101163697	987	14,6,27,7	0,0,1,2	11,21,19,6	0,0,6,4	174	149	0.00154523	0.0131283	1.0,1.0,0.959,0.75	1.0,1.0,0.731,0.562	0.104
997	ENSMUSG00000070044.15	Fam149a	chr8	-	45342381	45342514	45342390	45342514	45341155	45341284	997	5,7,6,3	30,51,28,80	0,0,0,0	40,38,66,27	158	149	1.04229e-07	3.57068e-06	0.136,0.115,0.168,0.034	0.0,0.0,0.0,0.0	0.113
998	ENSMUSG00000067367.9	Lyar	chr5	+	38223133	38223231	38223133	38223227	38224626	38224797	998	2,6,3,5	4,10,9,1	0,6,2,4	1,3,1,0	153	149	0.0284806	0.143688	0.327,0.369,0.245,0.83	0.0,0.661,0.661,1.0	-0.138
1013	ENSMUSG00000039842.15	Mcph1	chr8	+	18627117	18627318	18627117	18627240	18629545	18629635	1013	3,0,4,0	0,17,1,8	0,1,2,0	2,1,5,2	227	149	0.0444762	0.204033	1.0,0.0,0.724,0.0	0.0,0.396,0.208,0.0	0.28
1015	ENSMUSG00000029173.12	Sepsecs	chr5	-	52668898	52669053	52668965	52669053	52665987	52666106	1015	39,22,32,37	5,3,7,0	49,67,50,38	5,0,1,0	216	149	0.00118533	0.0104902	0.843,0.835,0.759,1.0	0.871,1.0,0.972,1.0	-0.102
1016	ENSMUSG00000030990.18	Pgap2	chr7	+	102235661	102235872	102235661	102235759	102236093	102236346	1016	4,0,2,2	6,13,6,2	3,3,5,1	5,0,3,1	262	149	0.0240775	0.125227	0.275,0.0,0.159,0.363	0.254,1.0,0.487,0.363	-0.327
1057	ENSMUSG00000038056.15	Kmt2c	chr5	-	25281660	25281803	25281672	25281803	25281231	25281400	1057	14,4,10,14	21,19,11,36	21,7,33,15	12,13,21,10	161	149	0.00512696	0.0357038	0.382,0.163,0.457,0.265	0.618,0.333,0.593,0.581	-0.215
1068	ENSMUSG00000040687.16	Madd	chr2	-	91158404	91158488	91158407	91158488	91157984	91158143	1068	12,4,9,12	0,0,9,10	18,8,12,4	0,2,1,0	152	149	0.000235793	0.0026926	1.0,1.0,0.495,0.541	1.0,0.797,0.922,1.0	-0.171
1069	ENSMUSG00000040687.16	Madd	chr2	-	91158404	91158488	91158416	91158488	91157984	91158143	1069	12,4,14,12	0,0,0,1	18,8,12,4	4,2,7,0	161	149	2.38221e-06	5.66346e-05	1.0,1.0,1.0,0.917	0.806,0.787,0.613,1.0	0.178
1117	ENSMUSG00000028796.17	Phc2	chr4	+	128743353	128743556	128743353	128743461	128745001	128745131	1117	72,71,54,42	31,17,25,13	21,41,32,51	6,8,8,3	244	149	0.00927024	0.0580826	0.586,0.718,0.569,0.664	0.681,0.758,0.71,0.912	-0.131
1128	ENSMUSG00000011257.19	Pabpc4	chr4	+	123295201	123295321	123295201	123295273	123295929	123296057	1128	21,38,57,40	11,0,11,0	42,47,86,30	5,0,0,0	197	149	0.000225849	0.00263573	0.591,1.0,0.797,1.0	0.864,1.0,1.0,1.0	-0.119
1155	ENSMUSG00000047909.11	Ankrd16	chr2	+	11779676	11779897	11779676	11779823	11781476	11783756	1155	15,16,23,22	1,6,1,7	15,19,26,25	14,24,22,8	223	149	0.000261665	0.00297207	0.909,0.641,0.939,0.677	0.417,0.346,0.441,0.676	0.322
1195	ENSMUSG00000048832.9	Vps37c	chr19	+	10688750	10688983	10688750	10688979	10706209	10706308	1195	8,0,2,5	15,21,19,2	0,0,2,1	1,34,6,4	153	149	0.000815625	0.0076995	0.342,0.0,0.093,0.709	0.0,0.0,0.245,0.196	0.176
1299	ENSMUSG00000032580.12	Rbm5	chr9	-	107770551	107770959	107770884	107770959	107769560	107769626	1299	8,19,5,8	10,31,19,65	2,5,1,1	14,20,58,49	298	149	1.95932e-06	4.83906e-05	0.286,0.235,0.116,0.058	0.067,0.111,0.009,0.01	0.124
1368	ENSMUSG00000073471.3	Rsph3a	chr17	+	7952548	7952636	7952548	7952633	7970146	7970288	1368	38,17,43,57	7,3,1,6	47,56,68,16	0,0,0,0	152	149	4.04812e-07	1.21101e-05	0.842,0.847,0.977,0.903	1.0,1.0,1.0,1.0	-0.108
1398	ENSMUSG00000028073.15	Pear1	chr3	-	87763224	87763358	87763259	87763358	87762211	87762281	1398	6,3,7,4	1,3,0,5	4,0,1,0	0,6,1,6	184	149	0.00371334	0.027197	0.829,0.447,1.0,0.393	1.0,0.0,0.447,0.0	0.305
1418	ENSMUSG00000029020.13	Mfn2	chr4	-	147904449	147904698	147904657	147904698	147903354	147903497	1418	7,14,0,1	15,4,11,15	1,1,4,2	9,28,47,28	298	149	0.00567325	0.0387459	0.189,0.636,0.0,0.032	0.053,0.018,0.041,0.034	0.178
1423	ENSMUSG00000026812.16	Tsc1	chr2	+	28671765	28671923	28671765	28671881	28672392	28672504	1423	8,6,3,6	5,24,21,26	3,0,0,6	9,15,29,27	191	149	0.0127656	0.0759499	0.555,0.163,0.1,0.153	0.206,0.0,0.0,0.148	0.154
1445	ENSMUSG00000036180.15	Gatad2a	chr8	-	69916559	69916700	69916568	69916700	69916283	69916448	1445	8,9,1,8	94,32,59,26	7,4,11,15	25,40,6,9	158	149	0.00334022	0.0248064	0.074,0.21,0.016,0.225	0.209,0.086,0.634,0.611	-0.254
1459	ENSMUSG00000042520.16	Ubap2l	chr3	-	90038814	90039016	90038847	90039016	90038369	90038465	1459	11,1,6,3	58,25,43,20	3,28,6,7	43,54,15,18	182	149	0.0112029	0.067792	0.134,0.032,0.103,0.109	0.054,0.298,0.247,0.241	-0.115
1473	ENSMUSG00000027660.16	Skil	chr3	+	31113407	31113640	31113407	31113502	31116815	31117039	1473	38,34,35,20	41,38,25,30	9,9,18,27	46,22,36,49	287	149	0.000148262	0.00188567	0.325,0.317,0.421,0.257	0.092,0.175,0.206,0.222	0.156
1483	ENSMUSG00000027284.16	Cdan1	chr2	-	120722609	120722758	120722656	120722758	120720881	120720989	1483	22,14,13,11	1,0,2,0	5,9,2,8	5,0,1,7	196	149	1.60399e-05	0.000301493	0.944,1.0,0.832,1.0	0.432,1.0,0.603,0.465	0.319
1527	ENSMUSG00000005417.17	Mprip	chr11	+	59737071	59737582	59737071	59737228	59741119	59741261	1527	199197194243	41,56,17,52	188245307206	26,26,26,16	298	149	0.000516126	0.00532161	0.708,0.638,0.851,0.7	0.783,0.825,0.855,0.866	-0.108
1545	ENSMUSG00000000823.16	Zfp512b	chr2	-	181588624	181588801	181588654	181588801	181588395	181588520	1545	6,14,8,8	15,31,15,31	8,5,0,4	26,30,23,14	179	149	0.0151601	0.0858666	0.25,0.273,0.307,0.177	0.204,0.122,0.0,0.192	0.122
1546	ENSMUSG00000000823.16	Zfp512b	chr2	-	181592413	181592803	181592420	181592803	181590859	181590985	1546	5,24,9,10	3,1,6,0	8,25,16,14	0,1,0,2	156	149	0.000685506	0.00667897	0.614,0.958,0.589,1.0	1.0,0.96,1.0,0.87	-0.167
1564	ENSMUSG00000052384.14	Nrros	chr16	-	32162237	32163397	32163252	32163397	32147552	32147673	1564	9,3,8,1	0,1,0,0	1,7,7,0	3,0,0,2	298	149	0.00294148	0.0224792	1.0,0.6,1.0,1.0	0.143,1.0,1.0,0.0	0.364
1591	ENSMUSG00000027951.16	Adar	chr3	+	89745375	89745601	89745375	89745523	89745819	89745991	1591	16,18,24,10	13,9,16,12	12,6,13,5	16,15,25,17	227	149	0.000752732	0.0072344	0.447,0.568,0.496,0.354	0.33,0.208,0.254,0.162	0.228
1601	ENSMUSG00000059689.15	Zfp637	chr6	+	117843252	117843606	117843252	117843392	117844982	117845956	1601	5,11,6,4	0,1,1,9	3,0,4,6	9,1,6,0	298	149	0.0496973	0.222694	1.0,0.846,0.75,0.182	0.143,0.0,0.25,1.0	0.346
1606	ENSMUSG00000055296.14	Tmem245	chr4	-	56903353	56904049	56903917	56904049	56903211	56903247	1606	23,1,27,6	2,2,0,6	6,4,8,9	21,15,17,10	298	149	0.000335281	0.00370905	0.852,0.2,1.0,0.333	0.125,0.118,0.19,0.31	0.411
1612	ENSMUSG00000028149.12	Rap1gds1	chr3	-	139021765	139021935	139021812	139021935	139015545	139015671	1612	16,9,2,3	38,60,26,82	0,0,0,0	58,32,41,66	196	149	1.80575e-09	9.13195e-08	0.242,0.102,0.055,0.027	0.0,0.0,0.0,0.0	0.106
1648	ENSMUSG00000026409.14	Pfkfb2	chr1	-	130714455	130714575	130714465	130714575	130708075	130708201	1648	2,12,7,4	9,12,40,20	5,1,3,0	28,38,33,31	159	149	0.000290552	0.00326525	0.172,0.484,0.141,0.158	0.143,0.024,0.079,0.0	0.177
1652	ENSMUSG00000002221.11	Paxip1	chr5	-	27783680	27783773	27783729	27783773	27781421	27781485	1652	6,1,1,1	6,11,22,37	0,1,0,0	20,13,12,25	198	149	0.0064827	0.0435736	0.429,0.064,0.033,0.02	0.0,0.055,0.0,0.0	0.123
1704	ENSMUSG00000027944.13	Hax1	chr3	-	89997737	89998003	89997801	89998003	89996246	89996298	1704	55,60,35,53	17,17,21,6	77,76,75,54	4,1,8,4	213	149	3.33188e-07	1.02564e-05	0.694,0.712,0.538,0.861	0.931,0.982,0.868,0.904	-0.22
1710	ENSMUSG00000046808.17	Atp10d	chr5	+	72265970	72266168	72265970	72266074	72267406	72267533	1710	1,0,1,0	9,10,21,12	8,0,1,0	0,17,7,7	243	149	0.0314367	0.156878	0.064,0.0,0.028,0.0	1.0,0.0,0.081,0.0	-0.247
1782	ENSMUSG00000087174.7	5530601H04Rik	chrX	-	105068463	105068628	105068570	105068628	105066758	105066877	1782	38,22,19,17	4,13,9,4	22,13,31,30	3,3,4,0	256	149	0.0061176	0.0415137	0.847,0.496,0.551,0.712	0.81,0.716,0.819,1.0	-0.185
1789	ENSMUSG00000040123.17	Zmym5	chr14	-	56797667	56797830	56797684	56797830	56796603	56796810	1789	26,45,41,48	4,5,9,9	65,42,33,21	0,0,0,4	166	149	5.42432e-07	1.53617e-05	0.854,0.89,0.803,0.827	1.0,1.0,1.0,0.825	-0.113
1823	ENSMUSG00000040124.5	Gorab	chr1	-	163396807	163397169	163396811	163397169	163394590	163394692	1823	4,4,5,4	12,17,6,13	2,0,3,1	7,3,14,9	153	149	0.0370125	0.176266	0.245,0.186,0.448,0.231	0.218,0.0,0.173,0.098	0.155
1838	ENSMUSG00000041459.15	Tardbp	chr4	-	148618664	148618791	148618673	148618791	148617565	148617825	1838	7,9,13,14	18,2,7,5	12,3,1,2	1,0,0,0	158	149	6.0036e-08	2.19856e-06	0.268,0.809,0.637,0.725	0.919,1.0,1.0,1.0	-0.37
1841	ENSMUSG00000057335.11	Cep170	chr1	-	176742470	176742648	176742500	176742648	176739918	176740089	1841	2,3,2,1	26,34,15,34	4,4,1,2	5,2,10,8	179	149	0.00398424	0.0288823	0.06,0.068,0.1,0.024	0.4,0.625,0.077,0.172	-0.255
1842	ENSMUSG00000057335.11	Cep170	chr1	-	176742470	176742648	176742551	176742648	176739918	176740089	1842	8,9,10,5	2,15,9,6	13,5,6,4	0,0,1,4	230	149	0.000815119	0.0076995	0.722,0.28,0.419,0.351	1.0,1.0,0.795,0.393	-0.354
1843	ENSMUSG00000057335.11	Cep170	chr1	-	176742500	176742648	176742551	176742648	176739918	176740089	1843	32,40,23,38	2,15,9,6	14,3,15,10	0,0,1,4	200	149	0.0133763	0.078268	0.923,0.665,0.656,0.825	1.0,1.0,0.918,0.651	-0.125
1847	ENSMUSG00000036825.12	Ssx2ip	chr3	+	146404641	146404935	146404641	146404784	146417606	146417790	1847	30,24,28,5	0,0,5,10	6,12,22,5	0,7,12,7	298	149	0.0475687	0.216351	1.0,1.0,0.737,0.2	1.0,0.462,0.478,0.263	0.184
1855	ENSMUSG00000026113.17	Inpp4a	chr1	+	37379921	37380177	37379921	37380060	37387697	37387870	1855	5,11,16,27	0,1,2,5	14,11,15,7	0,8,6,16	266	149	0.0166587	0.0921433	1.0,0.86,0.818,0.752	1.0,0.435,0.583,0.197	0.304
1874	ENSMUSG00000028542.17	Slc6a9	chr4	+	117855874	117855986	117855874	117855948	117856689	117856821	1874	3,1,10,6	3,0,3,1	9,14,10,4	0,0,1,0	187	149	0.000851096	0.00796356	0.443,1.0,0.726,0.827	1.0,1.0,0.888,1.0	-0.223
1890	ENSMUSG00000026005.15	Rpe	chr1	+	66700830	66701417	66700830	66701017	66706445	66706525	1890	0,2,3,2	2,5,6,2	1,4,0,2	0,0,1,0	298	149	2.22423e-06	5.43018e-05	0.0,0.167,0.2,0.333	1.0,1.0,0.0,1.0	-0.575
1895	ENSMUSG00000028906.17	Epb41	chr4	-	131955527	131955578	131955542	131955578	131937014	131937464	1895	0,1,1,1	2,2,0,3	5,0,9,3	1,8,2,1	164	149	0.00189587	0.015482	0.0,0.312,1.0,0.232	0.82,0.0,0.803,0.732	-0.203
1907	ENSMUSG00000075595.9	Zfp652	chr11	+	95748999	95750147	95748999	95749607	95752874	95753022	1907	36,28,31,44	9,1,0,9	43,42,42,29	1,4,0,0	298	149	0.000855184	0.00796672	0.667,0.933,1.0,0.71	0.956,0.84,1.0,1.0	-0.121
1920	ENSMUSG00000036281.13	Snapc4	chr2	-	26372730	26372825	26372758	26372825	26370832	26370880	1920	24,4,3,17	6,4,0,0	3,9,17,6	1,0,0,0	177	149	0.000850083	0.00796356	0.771,0.457,1.0,1.0	0.716,1.0,1.0,1.0	-0.122
1953	ENSMUSG00000024163.17	Mapk8ip3	chr17	-	24917994	24918136	24918087	24918136	24914458	24914705	1953	4,6,0,7	0,2,4,3	4,4,0,1	1,0,2,0	242	149	0.0301616	0.151809	1.0,0.649,0.0,0.59	0.711,1.0,0.0,1.0	-0.118
1961	ENSMUSG00000021819.11	Zswim8	chr14	+	20715951	20716083	20715951	20716062	20716221	20716401	1961	38,33,66,45	1,0,5,0	48,41,34,33	11,14,0,4	170	149	1.16453e-05	0.000229025	0.971,1.0,0.92,1.0	0.793,0.72,1.0,0.879	0.125
1962	ENSMUSG00000021819.11	Zswim8	chr14	+	20721170	20722053	20721170	20722029	20722142	20722319	1962	16,24,11,2	53,59,75,41	1,2,5,2	25,42,44,44	173	149	6.01608e-05	0.000932712	0.206,0.259,0.112,0.04	0.033,0.039,0.089,0.038	0.104
1967	ENSMUSG00000039318.12	Rab3gap2	chr1	+	185266900	185267074	185266900	185267014	185267172	185267279	1967	30,31,21,23	6,0,1,2	20,41,32,26	9,3,0,13	209	149	0.0450518	0.205785	0.781,1.0,0.937,0.891	0.613,0.907,1.0,0.588	0.125
2002	ENSMUSG00000000561.14	Wdr77	chr3	+	105965764	105965873	105965764	105965856	105966356	105966425	2002	41,76,58,87	23,21,17,42	74,77,82,73	0,9,2,0	166	149	0	0	0.615,0.765,0.754,0.65	1.0,0.885,0.974,1.0	-0.269
2034	ENSMUSG00000032280.16	Tle3	chr9	+	61409274	61409416	61409274	61409407	61409935	61410120	2034	17,20,25,18	28,27,25,11	4,6,0,0	20,16,30,13	158	149	5.60416e-08	2.08829e-06	0.364,0.411,0.485,0.607	0.159,0.261,0.0,0.0	0.362
2035	ENSMUSG00000032280.16	Tle3	chr9	+	61409935	61410135	61409935	61410120	61411262	61411339	2035	16,63,36,10	12,14,16,15	30,16,40,11	8,0,8,0	164	149	0.000883506	0.0081285	0.548,0.803,0.672,0.377	0.773,1.0,0.82,1.0	-0.298
2046	ENSMUSG00000058594.15	Fbh1	chr2	-	11769749	11769931	11769775	11769931	11767121	11767711	2046	14,22,4,20	26,36,6,50	5,10,10,10	25,30,28,37	175	149	0.0242187	0.125465	0.314,0.342,0.362,0.254	0.146,0.221,0.233,0.187	0.121
2065	ENSMUSG00000026048.16	Ercc5	chr1	+	44158143	44158335	44158143	44158259	44158804	44158891	2065	16,11,3,17	23,20,39,21	4,0,0,0	13,13,15,17	225	149	4.75154e-07	1.3825e-05	0.315,0.267,0.048,0.349	0.169,0.0,0.0,0.0	0.203
2088	ENSMUSG00000028677.19	Rnf220	chr4	-	117285850	117285972	117285928	117285972	117285378	117285511	2088	91,66,96,74	8,12,11,12	37,64,58,54	11,13,24,8	227	149	0.00843253	0.0542748	0.882,0.783,0.851,0.802	0.688,0.764,0.613,0.816	0.109
2109	ENSMUSG00000008305.18	Tle1	chr4	-	72169091	72169196	72169121	72169196	72145309	72145420	2109	19,32,24,18	0,3,5,3	5,6,4,5	3,16,7,1	179	149	2.88936e-05	0.00050719	1.0,0.899,0.8,0.833	0.581,0.238,0.322,0.806	0.396
2110	ENSMUSG00000008305.18	Tle1	chr4	-	72169091	72169196	72169121	72169196	72158212	72158417	2110	67,76,91,43	43,65,109,88	19,16,5,14	74,119,74,82	179	149	1.78746e-14	1.99819e-12	0.565,0.493,0.41,0.289	0.176,0.101,0.053,0.124	0.326
2144	ENSMUSG00000037703.14	Lzts3	chr2	-	130636942	130637419	130637284	130637419	130635772	130636627	2144	37,79,61,47	5,2,12,6	68,82,93,55	2,2,6,1	298	149	0.00165679	0.0139117	0.787,0.952,0.718,0.797	0.944,0.953,0.886,0.965	-0.123
2158	ENSMUSG00000001632.16	Brpf1	chr6	+	113317547	113317694	113317547	113317676	113318411	113318721	2158	9,10,21,15	4,13,3,11	10,5,15,10	23,11,31,22	167	149	0.000230583	0.00267627	0.667,0.407,0.862,0.549	0.279,0.289,0.302,0.289	0.331
2191	ENSMUSG00000026634.16	Angel2	chr1	+	190940873	190941458	190940873	190941295	190942120	190942247	2191	6,12,12,6	8,17,35,21	8,5,4,0	33,10,31,31	298	149	0.00223684	0.0177942	0.273,0.261,0.146,0.125	0.108,0.2,0.061,0.0	0.109
2192	ENSMUSG00000026095.15	Asnsd1	chr1	-	53347014	53348558	53348445	53348558	53346579	53346761	2192	145153116145	27,25,12,13	149153146136	7,2,12,13	298	149	0.00016954	0.00210586	0.729,0.754,0.829,0.848	0.914,0.975,0.859,0.84	-0.107
2197	ENSMUSG00000018196.18	Glrx2	chr1	+	143741647	143741754	143741647	143741711	143745046	143745223	2197	14,11,20,2	59,55,63,62	1,4,1,0	60,67,81,58	192	149	1.53701e-10	8.82326e-09	0.156,0.134,0.198,0.024	0.013,0.044,0.009,0.0	0.112
2203	ENSMUSG00000041215.16	Yeats2	chr16	+	20156886	20157132	20156886	20157123	20159136	20159252	2203	6,1,0,3	3,1,3,0	3,9,4,4	1,0,0,0	158	149	0.000552351	0.00558663	0.654,0.485,0.0,1.0	0.739,1.0,1.0,1.0	-0.4
2204	ENSMUSG00000036792.12	Mbd5	chr2	+	49272040	49273057	49272040	49272367	49274562	49274774	2204	10,0,1,7	0,4,0,25	3,4,8,8	0,1,0,0	298	149	3.12566e-05	0.000539748	1.0,0.0,1.0,0.123	1.0,0.667,1.0,1.0	-0.386
2289	ENSMUSG00000107283.3	Mpv17	chr5	-	31145239	31145278	31145245	31145278	31144699	31144752	2289	10,5,9,6	63,41,65,51	0,2,0,0	42,71,47,45	155	149	3.6182e-09	1.67067e-07	0.132,0.105,0.117,0.102	0.0,0.026,0.0,0.0	0.107
2293	ENSMUSG00000044308.17	Ubr3	chr2	+	69991424	69991637	69991424	69991625	69993675	69993812	2293	64,69,33,77	47,49,44,36	104,50,95,106	60,38,28,33	161	149	0.0364649	0.174048	0.558,0.566,0.41,0.664	0.616,0.549,0.758,0.748	-0.118
2303	ENSMUSG00000029787.10	Avl9	chr6	+	56730641	56730711	56730641	56730680	56735362	56735432	2303	3,1,5,1	15,17,4,9	0,0,0,0	31,9,3,20	180	149	9.90468e-05	0.00139321	0.142,0.046,0.509,0.084	0.0,0.0,0.0,0.0	0.195
2332	ENSMUSG00000036892.12	Prodh2	chr7	+	30493931	30494350	30493931	30494128	30506220	30506301	2332	39,36,23,39	6,0,4,15	32,81,68,84	4,0,2,0	298	149	1.22261e-05	0.000238241	0.765,1.0,0.742,0.565	0.8,1.0,0.944,1.0	-0.168
2342	ENSMUSG00000026944.18	Abca2	chr2	+	25441874	25442111	25441874	25442054	25442190	25442397	2342	22,34,22,29	10,0,0,4	14,29,9,34	0,0,0,0	206	149	9.15173e-06	0.000190571	0.614,1.0,1.0,0.84	1.0,1.0,1.0,1.0	-0.137
2346	ENSMUSG00000025237.16	Parp6	chr9	+	59641023	59641810	59641023	59641096	59648829	59648909	2346	0,3,1,9	11,3,5,15	2,5,6,10	13,0,20,0	298	149	0.0246755	0.12752	0.0,0.333,0.091,0.231	0.071,1.0,0.13,1.0	-0.387
2365	ENSMUSG00000022948.16	Setd4	chr16	-	93590255	93591303	93590873	93591303	93589910	93590085	2365	10,8,7,11	13,29,13,2	6,15,11,9	0,12,3,4	298	149	0.0321059	0.158958	0.278,0.121,0.212,0.733	1.0,0.385,0.647,0.529	-0.304
2366	ENSMUSG00000041375.18	Ccdc9	chr7	-	16284224	16284375	16284270	16284375	16282751	16282850	2366	9,1,3,7	33,9,57,4	0,1,0,0	17,53,15,8	195	149	2.39977e-06	5.66346e-05	0.172,0.078,0.039,0.572	0.0,0.014,0.0,0.0	0.212
2369	ENSMUSG00000028601.18	Echdc2	chr4	+	108169860	108170226	108169860	108169948	108172088	108172175	2369	86,60,83,105	329236247226	185217195216	165210172107	298	149	0	0	0.116,0.113,0.144,0.189	0.359,0.341,0.362,0.502	-0.25
2372	ENSMUSG00000038954.14	Supt3	chr17	+	45041215	45041386	45041215	45041306	45048281	45048392	2372	19,11,7,6	3,1,4,2	16,10,13,5	0,0,0,0	229	149	7.28112e-07	2.03488e-05	0.805,0.877,0.532,0.661	1.0,1.0,1.0,1.0	-0.281
2418	ENSMUSG00000029833.17	Trim24	chr6	+	37945520	37945789	37945520	37945687	37949221	37949398	2418	48,42,44,49	35,50,47,37	21,28,15,12	35,51,55,36	251	149	3.60242e-06	8.05425e-05	0.449,0.333,0.357,0.44	0.263,0.246,0.139,0.165	0.191
2426	ENSMUSG00000022760.17	Thap7	chr16	-	17530677	17530857	17530777	17530857	17530229	17530385	2426	56,44,54,52	76,55,48,35	21,21,40,23	56,63,55,21	249	149	0.0135174	0.0786603	0.306,0.324,0.402,0.471	0.183,0.166,0.303,0.396	0.114
2435	ENSMUSG00000061411.12	Nol4l	chr2	-	153420531	153420809	153420549	153420809	153417959	153418145	2435	0,2,4,0	4,12,7,4	1,6,9,7	4,0,2,5	167	149	0.000122528	0.00163679	0.0,0.129,0.338,0.0	0.182,1.0,0.801,0.555	-0.518
2458	ENSMUSG00000051811.14	Cox6b2	chr7	-	4752060	4752161	4752090	4752161	4751791	4751975	2458	25,29,73,88	1,8,8,6	36,32,36,34	1,0,0,0	179	149	4.65199e-07	1.37234e-05	0.954,0.751,0.884,0.924	0.968,1.0,1.0,1.0	-0.114
2465	ENSMUSG00000032745.18	Gpbp1	chr13	-	111453023	111453423	111453372	111453423	111448932	111448999	2465	122,67,94,89	0,4,16,3	57,57,72,69	8,6,16,5	298	149	0.00890802	0.0564332	1.0,0.893,0.746,0.937	0.781,0.826,0.692,0.873	0.101
2483	ENSMUSG00000078923.10	Ube2v1	chr2	-	167629068	167629288	167629169	167629288	167617828	167617977	2483	42,24,23,16	29,14,33,68	13,4,31,10	33,23,99,29	250	149	0.00294219	0.0224792	0.463,0.505,0.293,0.123	0.19,0.094,0.157,0.17	0.193
2485	ENSMUSG00000029106.14	Add1	chr5	+	34616562	34616907	34616562	34616814	34619349	34619451	2485	25,25,17,35	72,70,71,50	17,6,16,2	61,64,63,30	242	149	0.00105936	0.00953422	0.176,0.18,0.128,0.301	0.146,0.055,0.135,0.039	0.102
2486	ENSMUSG00000047907.11	Tshz2	chr2	+	169884892	169886586	169884892	169886459	170070267	170071816	2486	13,22,18,33	0,2,0,0	17,11,14,21	0,0,13,6	276	149	4.21931e-05	0.000684108	1.0,0.856,1.0,1.0	1.0,1.0,0.368,0.654	0.209
2489	ENSMUSG00000027708.14	Dcun1d1	chr3	-	35920970	35921188	35921112	35921188	35919000	35919169	2489	99178121198	28,8,19,18	150139168162	1,1,3,5	291	149	4.04128e-11	2.86123e-09	0.644,0.919,0.765,0.849	0.987,0.986,0.966,0.943	-0.176
2495	ENSMUSG00000039069.19	Mtg2	chr2	+	180084063	180084312	180084063	180084282	180084450	180084589	2495	5,6,10,17	59,41,27,61	0,0,7,5	48,38,54,80	179	149	3.07929e-05	0.0005361	0.066,0.109,0.236,0.188	0.0,0.0,0.097,0.049	0.113
2504	ENSMUSG00000040918.12	Slc19a2	chr1	+	164256746	164257349	164256746	164257235	164260791	164261017	2504	189276187271	63,35,76,46	292251272228	10,19,33,27	263	149	1.35963e-06	3.56225e-05	0.63,0.817,0.582,0.769	0.943,0.882,0.824,0.827	-0.169
2522	ENSMUSG00000033862.7	Cdk10	chr8	+	123228847	123228934	123228847	123228900	123229111	123229181	2522	1,1,6,2	27,14,14,11	0,2,0,0	18,23,29,38	183	149	0.000639643	0.00634322	0.029,0.055,0.259,0.129	0.0,0.066,0.0,0.0	0.102
2535	ENSMUSG00000042744.16	Hectd4	chr5	+	121292729	121292858	121292729	121292852	121295374	121295499	2535	0,3,0,0	5,9,4,5	5,0,9,5	7,3,10,2	155	149	4.18419e-05	0.000683632	0.0,0.243,0.0,0.0	0.407,0.0,0.464,0.706	-0.334
2539	ENSMUSG00000042726.14	Trafd1	chr5	-	121384744	121384845	121384756	121384845	121384039	121384104	2539	4,6,3,2	12,4,4,2	13,3,5,7	3,0,0,4	161	149	0.000333296	0.00370639	0.236,0.581,0.41,0.481	0.8,1.0,1.0,0.618	-0.427
2553	ENSMUSG00000049550.17	Clip1	chr5	-	123630224	123631169	123630452	123631169	123627293	123627410	2553	79,80,96,50	7,6,8,25	54,75,35,47	26,16,17,13	298	149	0.0078398	0.0514443	0.849,0.87,0.857,0.5	0.509,0.701,0.507,0.644	0.179
2560	ENSMUSG00000029478.16	Ncor2	chr5	-	125028611	125028798	125028620	125028798	125026801	125027217	2560	30,24,17,7	21,24,48,14	15,16,16,14	9,22,10,3	158	149	0.0486005	0.219167	0.574,0.485,0.25,0.32	0.611,0.407,0.601,0.815	-0.201
2563	ENSMUSG00000034211.14	Mrps17	chr5	+	129715683	129715858	129715683	129715763	129716726	129716866	2563	125,92,76,80	49,62,53,87	11,51,53,30	120,98,158,111	244	149	9.99201e-15	1.17906e-12	0.609,0.475,0.467,0.36	0.053,0.241,0.17,0.142	0.326
2564	ENSMUSG00000034211.14	Mrps17	chr5	+	129715683	129715910	129715683	129715763	129716726	129716866	2564	63,102,63,84	49,62,53,87	51,106,52,53	120,98,158,111	296	149	3.25308e-06	7.4296e-05	0.393,0.453,0.374,0.327	0.176,0.353,0.142,0.194	0.171
2565	ENSMUSG00000034211.14	Mrps17	chr5	+	129715683	129715912	129715683	129715763	129716726	129716866	2565	49,64,45,56	49,62,53,87	29,64,45,38	120,98,158,111	298	149	1.35259e-07	4.48892e-06	0.333,0.34,0.298,0.243	0.108,0.246,0.125,0.146	0.147
2566	ENSMUSG00000034211.14	Mrps17	chr5	+	129715683	129715941	129715683	129715763	129716726	129716866	2566	49,64,44,65	49,62,53,87	28,65,45,37	120,98,158,111	298	149	2.01898e-08	8.24674e-07	0.333,0.34,0.293,0.272	0.104,0.249,0.125,0.143	0.154
2567	ENSMUSG00000034211.14	Mrps17	chr5	+	129715683	129715910	129715683	129715858	129716726	129716866	2567	21,53,31,39	83,43,44,35	40,74,12,28	0,19,13,5	201	149	2.09411e-05	0.000379188	0.158,0.477,0.343,0.452	1.0,0.743,0.406,0.806	-0.381
2568	ENSMUSG00000034211.14	Mrps17	chr5	+	129715683	129715912	129715683	129715858	129716726	129716866	2568	7,15,13,11	83,43,44,35	18,32,5,13	0,19,13,5	203	149	1.0996e-05	0.000220335	0.058,0.204,0.178,0.187	1.0,0.553,0.22,0.656	-0.45
2569	ENSMUSG00000034211.14	Mrps17	chr5	+	129715683	129715941	129715683	129715858	129716726	129716866	2569	14,25,17,29	83,43,44,35	24,38,6,15	0,19,13,5	232	149	0.000360089	0.00388238	0.098,0.272,0.199,0.347	1.0,0.562,0.229,0.658	-0.383
2571	ENSMUSG00000034211.14	Mrps17	chr5	+	129715683	129715941	129715683	129715910	129716726	129716866	2571	7,11,5,19	14,39,19,29	7,7,1,3	23,43,7,16	180	149	0.0184847	0.10093	0.293,0.189,0.179,0.352	0.201,0.119,0.106,0.134	0.113
2579	ENSMUSG00000061904.12	Slc25a3	chr10	-	91122107	91122331	91122206	91122331	91119526	91119706	2579	41,109,48,48	6,0,5,8	64,55,42,66	2,0,0,0	248	149	1.76851e-06	4.4718e-05	0.804,1.0,0.852,0.783	0.951,1.0,1.0,1.0	-0.128
2581	ENSMUSG00000041846.15	Ppp4r3a	chr12	-	101053428	101053584	101053467	101053584	101051530	101051662	2581	25,41,33,63	18,15,19,57	30,20,50,24	30,33,50,34	188	149	0.0054071	0.0370474	0.524,0.684,0.579,0.467	0.442,0.324,0.442,0.359	0.172
2608	ENSMUSG00000030815.11	Phkg2	chr7	+	127577534	127577688	127577534	127577646	127579666	127579732	2608	12,20,16,15	4,2,2,2	13,35,22,13	0,0,4,0	191	149	0.00406743	0.0293851	0.701,0.886,0.862,0.854	1.0,1.0,0.811,1.0	-0.127
2616	ENSMUSG00000000148.17	Brat1	chr5	+	140712504	140712901	140712504	140712877	140713052	140713172	2616	0,0,0,0	15,20,19,11	0,1,0,10	12,9,9,2	173	149	0.0167251	0.0922706	0.0,0.0,0.0,0.0	0.0,0.087,0.0,0.812	-0.225
2623	ENSMUSG00000025199.16	Chuk	chr19	-	44077245	44077379	44077262	44077379	44075430	44075530	2623	128153111196	117,73,60,70	254204222233	72,59,37,59	166	149	4.59138e-06	0.000101584	0.495,0.653,0.624,0.715	0.76,0.756,0.843,0.78	-0.163
2628	ENSMUSG00000038722.17	Bud31	chr5	+	145141304	145141436	145141304	145141360	145142447	145142567	2628	239288184405	27,37,16,16	272188304284	3,1,6,2	225	149	3.33067e-16	4.71623e-14	0.854,0.838,0.884,0.944	0.984,0.992,0.971,0.989	-0.104
2669	ENSMUSG00000079478.9	Znrd2	chr19	-	5731438	5731595	5731443	5731595	5731240	5731325	2669	73,42,47,22	133113165124	31,7,13,12	126,117,105,83	154	149	3.69769e-05	0.000608829	0.347,0.264,0.216,0.147	0.192,0.055,0.107,0.123	0.124
2674	ENSMUSG00000038538.17	Ubn2	chr6	+	38463553	38464049	38463553	38464043	38470151	38470222	2674	6,4,0,8	2,2,2,0	0,0,2,0	10,4,21,8	155	149	8.62779e-09	3.73988e-07	0.743,0.658,0.0,1.0	0.0,0.0,0.084,0.0	0.579
2693	ENSMUSG00000000804.14	Usp32	chr11	-	85036479	85036639	85036521	85036639	85032068	85032223	2693	19,20,6,36	7,7,14,7	27,33,52,34	4,4,3,0	191	149	3.67275e-05	0.000608829	0.679,0.69,0.251,0.8	0.84,0.866,0.931,1.0	-0.304
2751	ENSMUSG00000068329.12	Htra2	chr6	-	83052697	83053070	83053000	83053070	83052472	83052542	2751	24,45,21,40	3,6,5,0	36,40,50,30	0,1,2,0	298	149	3.67597e-05	0.000608829	0.8,0.789,0.677,1.0	1.0,0.952,0.926,1.0	-0.153
2753	ENSMUSG00000068329.12	Htra2	chr6	-	83053000	83053070	83053037	83053070	83052472	83052542	2753	3,10,6,2	0,6,2,3	0,1,3,0	4,2,0,2	186	149	0.0039148	0.028574	1.0,0.572,0.706,0.348	0.0,0.286,1.0,0.0	0.335
2792	ENSMUSG00000064302.13	Clasp1	chr1	+	118502852	118502998	118502852	118502969	118503819	118503955	2792	13,15,1,15	0,1,4,4	9,9,10,8	0,0,0,0	178	149	0.000617318	0.00618483	1.0,0.926,0.173,0.758	1.0,1.0,1.0,1.0	-0.286
2799	ENSMUSG00000001151.10	Pcnt	chr10	-	76380162	76380439	76380216	76380439	76379904	76380055	2799	0,8,8,0	10,5,6,7	0,4,1,0	4,16,8,2	203	149	0.0358413	0.171844	0.0,0.54,0.495,0.0	0.0,0.155,0.084,0.0	0.199
2816	ENSMUSG00000024104.11	Washc2	chr6	+	116208206	116208329	116208206	116208327	116208953	116209118	2816	55,60,41,102	4,12,18,4	71,77,102,55	11,1,3,0	151	149	0.000729045	0.0070386	0.931,0.831,0.692,0.962	0.864,0.987,0.971,1.0	-0.102
2822	ENSMUSG00000030172.15	Erc1	chr6	-	119777978	119778071	119777987	119778071	119773733	119773901	2822	3,5,5,8	14,11,10,1	1,0,0,0	12,21,12,15	158	149	5.94831e-09	2.63213e-07	0.168,0.3,0.32,0.883	0.073,0.0,0.0,0.0	0.4
2823	ENSMUSG00000071226.11	Cecr2	chr6	+	120756548	120756937	120756548	120756853	120757565	120757691	2823	14,4,17,21	7,0,5,1	4,4,9,10	13,3,4,4	233	149	0.00696186	0.0462093	0.561,1.0,0.685,0.931	0.164,0.46,0.59,0.615	0.337
2831	ENSMUSG00000008153.12	Clstn3	chr6	-	124432686	124433503	124433407	124433503	124431957	124432160	2831	13,5,13,26	0,0,0,0	17,47,22,13	6,5,0,1	298	149	2.69334e-06	6.21811e-05	1.0,1.0,1.0,1.0	0.586,0.825,1.0,0.867	0.18
2899	ENSMUSG00000002028.13	Kmt2a	chr9	-	44833897	44834020	44833906	44834020	44832860	44833045	2899	10,7,15,5	5,4,1,3	3,0,2,0	6,3,14,19	158	149	1.99735e-10	1.11641e-08	0.654,0.623,0.934,0.611	0.32,0.0,0.119,0.0	0.596
2910	ENSMUSG00000045482.16	Trrap	chr5	+	144839400	144839629	144839400	144839596	144840337	144840603	2910	9,1,11,8	24,7,24,36	3,4,5,0	27,31,37,33	182	149	0.000414261	0.0043559	0.235,0.105,0.273,0.154	0.083,0.096,0.1,0.0	0.122
2925	ENSMUSG00000038784.13	Cnot4	chr6	-	35064888	35065022	35064897	35065022	35056210	35056268	2925	4,7,4,12	7,5,8,15	1,2,1,0	11,14,0,15	158	149	0.000887858	0.0081285	0.35,0.569,0.32,0.43	0.079,0.119,1.0,0.0	0.118
2956	ENSMUSG00000040466.16	Blvrb	chr7	+	27459255	27459633	27459255	27459420	27462566	27462695	2956	74,26,27,30	105,51,28,51	9,13,4,23	0,0,0,0	298	149	0	0	0.261,0.203,0.325,0.227	1.0,1.0,1.0,1.0	-0.746
2976	ENSMUSG00000040225.15	Prrc2c	chr1	-	162679484	162679607	162679499	162679607	162678009	162678228	2976	23,27,27,57	35,33,27,49	13,18,18,15	42,37,30,53	164	149	0.000179817	0.00222053	0.374,0.426,0.476,0.514	0.219,0.307,0.353,0.205	0.176
2997	ENSMUSG00000029267.17	Mtf2	chr5	+	108081136	108081222	108081136	108081218	108086998	108087094	2997	4,4,0,2	0,14,13,5	0,0,0,0	7,7,20,7	153	149	9.64752e-05	0.00137526	1.0,0.218,0.0,0.28	0.0,0.0,0.0,0.0	0.374
3015	ENSMUSG00000032067.6	Pts	chr9	-	50528023	50528232	50528145	50528232	50526869	50526949	3015	6,5,1,0	38,23,29,31	1,10,13,1	23,10,21,33	271	149	0.0130605	0.0774876	0.08,0.107,0.019,0.0	0.023,0.355,0.254,0.016	-0.111
3017	ENSMUSG00000051113.9	Fam71e1	chr7	+	44496914	44497064	44496914	44497033	44497502	44497633	3017	4,10,16,11	6,2,0,1	2,7,0,7	9,1,4,9	180	149	0.00213275	0.0170942	0.356,0.805,1.0,0.901	0.155,0.853,0.0,0.392	0.416
3051	ENSMUSG00000032567.16	Aste1	chr9	+	105396544	105397858	105396544	105396705	105401475	105401686	3051	23,20,3,27	0,1,5,0	15,12,13,12	0,0,0,0	298	149	0.0384846	0.182052	1.0,0.909,0.231,1.0	1.0,1.0,1.0,1.0	-0.215
3052	ENSMUSG00000019822.12	Smpd2	chr10	-	41488428	41488515	41488432	41488515	41488176	41488309	3052	13,6,7,11	52,36,61,58	0,0,1,0	74,67,42,50	153	149	4.78395e-13	4.06444e-11	0.196,0.14,0.101,0.156	0.0,0.0,0.023,0.0	0.143
3060	ENSMUSG00000020196.10	Cabin1	chr10	-	75713452	75713631	75713539	75713631	75699912	75700095	3060	15,27,44,32	2,4,2,0	21,28,23,30	3,8,4,5	236	149	0.00483484	0.034004	0.826,0.81,0.933,1.0	0.815,0.688,0.784,0.791	0.123
3092	ENSMUSG00000030615.12	Tmem126a	chr7	-	90452706	90452900	90452728	90452900	90451542	90451657	3092	107164120176	55,37,19,46	89,109,173,98	18,6,18,17	171	149	0.000346297	0.00379142	0.629,0.794,0.846,0.769	0.812,0.941,0.893,0.834	-0.11
3096	ENSMUSG00000025504.14	Eps8l2	chr7	+	141341892	141342110	141341892	141341974	141342925	141342990	3096	185177125169	37,29,21,6	134,196,101,94	0,1,0,4	285	149	3.33067e-16	4.71623e-14	0.723,0.761,0.757,0.936	1.0,0.99,1.0,0.925	-0.184
3109	ENSMUSG00000063550.8	Nup98	chr7	-	102180376	102180515	102180427	102180515	102176312	102176405	3109	9,14,8,14	21,14,14,19	3,2,14,6	25,17,26,17	200	149	0.00807036	0.0527429	0.242,0.427,0.299,0.354	0.082,0.081,0.286,0.208	0.166
3119	ENSMUSG00000030890.16	Ilk	chr7	+	105741373	105741707	105741373	105741539	105741786	105741908	3119	158141122149	7,13,4,10	143,76,128,110	0,0,0,0	298	149	7.64602e-11	4.56238e-09	0.919,0.844,0.938,0.882	1.0,1.0,1.0,1.0	-0.104
3123	ENSMUSG00000069520.6	Tmem19	chr10	-	115361808	115361959	115361906	115361959	115347645	115347783	3123	52,36,40,54	11,4,12,3	113,58,99,92	7,0,0,0	247	149	1.32252e-08	5.61805e-07	0.74,0.844,0.668,0.916	0.907,1.0,1.0,1.0	-0.185
3151	ENSMUSG00000032637.15	Atxn2l	chr7	-	126492757	126493001	126492811	126493001	126492443	126492608	3151	29,23,15,7	0,0,0,10	1,11,1,5	0,9,1,2	203	149	0.0115366	0.0692195	1.0,1.0,1.0,0.339	1.0,0.473,0.423,0.647	0.199
3152	ENSMUSG00000030714.14	Sgf29	chr7	+	126671537	126671667	126671537	126671660	126671733	126671880	3152	16,21,25,24	4,0,6,1	24,35,14,13	0,0,0,0	156	149	7.03301e-05	0.00105944	0.793,1.0,0.799,0.958	1.0,1.0,1.0,1.0	-0.113
3157	ENSMUSG00000036893.17	Ehmt1	chr2	-	24886996	24887069	24887002	24887069	24884145	24884702	3157	2,1,7,2	11,5,2,9	4,1,2,0	19,18,18,1	155	149	0.0357427	0.171759	0.149,0.161,0.771,0.176	0.168,0.051,0.097,0.0	0.235
3177	ENSMUSG00000030846.15	Tial1	chr7	-	128446730	128447107	128447038	128447107	128446194	128446270	3177	14,51,29,18	2,2,5,0	22,17,25,22	0,0,0,0	298	149	0.000354431	0.00384087	0.778,0.927,0.744,1.0	1.0,1.0,1.0,1.0	-0.138
3203	ENSMUSG00000019082.18	Slc25a22	chr7	-	141433575	141433636	141433592	141433636	141432662	141432753	3203	91,42,124,71	48,29,48,22	57,62,35,49	5,0,2,1	166	149	0	0	0.63,0.565,0.699,0.743	0.911,1.0,0.94,0.978	-0.298
3220	ENSMUSG00000054181.11	A930012O16Rik	chr2	-	57237713	57238508	57237756	57238508	57236226	57236972	3220	2,2,2,0	7,8,1,1	1,1,14,6	0,6,1,1	192	149	0.00212832	0.0170942	0.181,0.162,0.608,0.0	1.0,0.115,0.916,0.823	-0.476
3226	ENSMUSG00000033728.14	Lrrc14	chr15	+	76710642	76711530	76710642	76710927	76712866	76713220	3226	19,6,36,9	25,0,28,1	10,16,9,1	5,43,13,2	298	149	0.0240094	0.125227	0.275,1.0,0.391,0.818	0.5,0.157,0.257,0.2	0.342
3238	ENSMUSG00000026701.15	Prdx6	chr1	-	161250756	161251166	161251021	161251166	161249358	161249469	3238	47,27,36,14	17,27,27,24	10,11,6,4	13,26,43,27	298	149	9.66455e-06	0.000199296	0.58,0.333,0.4,0.226	0.278,0.175,0.065,0.069	0.238
3245	ENSMUSG00000032525.15	Nktr	chr9	+	121738387	121740075	121738387	121738415	121741121	121741151	3245	5,12,3,1	8,10,13,7	14,3,4,1	0,0,7,2	298	149	0.0155328	0.0872798	0.238,0.375,0.103,0.067	1.0,1.0,0.222,0.2	-0.41
3271	ENSMUSG00000036469.16	44256	chr8	+	66456052	66456200	66456052	66456188	66468231	66471625	3271	11,9,10,8	4,0,5,10	2,8,6,4	0,2,1,0	161	149	0.000370736	0.003957	0.718,1.0,0.649,0.425	1.0,0.787,0.847,1.0	-0.211
3275	ENSMUSG00000031858.16	Mau2	chr8	-	70023610	70023697	70023613	70023697	70022619	70022669	3275	14,19,29,40	19,24,18,27	25,29,26,29	8,17,16,15	152	149	0.0356055	0.171759	0.419,0.437,0.612,0.592	0.754,0.626,0.614,0.655	-0.147
3357	ENSMUSG00000001065.15	Zfp276	chr8	+	123258310	123258389	123258310	123258357	123259430	123259514	3357	11,26,21,20	20,15,16,7	33,22,49,18	3,2,17,5	181	149	0.000427009	0.00446781	0.312,0.588,0.519,0.702	0.901,0.901,0.704,0.748	-0.283
3378	ENSMUSG00000031939.16	Taf1d	chr9	+	15315382	15315476	15315382	15315440	15316888	15316970	3378	6,4,13,3	15,0,0,4	2,2,2,2	3,2,3,10	185	149	0.0063048	0.0425124	0.244,1.0,1.0,0.377	0.349,0.446,0.349,0.139	0.334
3390	ENSMUSG00000032041.15	Tirap	chr9	-	35199210	35199319	35199220	35199319	35191573	35191696	3390	15,7,1,22	15,29,18,9	26,13,16,19	13,7,14,9	159	149	0.0113274	0.0683507	0.484,0.184,0.049,0.696	0.652,0.635,0.517,0.664	-0.264
3396	ENSMUSG00000059495.14	Arhgef12	chr9	-	43022810	43022872	43022814	43022872	43020604	43020783	3396	20,32,14,9	40,56,56,68	5,8,0,4	107,52,106,89	153	149	7.73285e-11	4.56238e-09	0.327,0.358,0.196,0.114	0.044,0.13,0.0,0.042	0.195
3429	ENSMUSG00000032030.16	Cul5	chr9	-	53642517	53642826	53642680	53642826	53634971	53635065	3429	20,56,25,40	0,2,7,4	44,28,34,16	0,0,4,0	298	149	0.00229758	0.0181415	1.0,0.933,0.641,0.833	1.0,1.0,0.81,1.0	-0.101
3437	ENSMUSG00000042557.14	Sin3a	chr9	+	57118069	57118171	57118069	57118162	57119092	57119187	3437	13,23,17,13	26,40,23,38	9,3,0,3	34,24,44,50	158	149	3.14458e-08	1.19269e-06	0.32,0.352,0.411,0.244	0.2,0.105,0.0,0.054	0.242
3450	ENSMUSG00000052698.15	Tln2	chr9	-	67227062	67227290	67227107	67227290	67223975	67224101	3450	1,6,0,2	6,18,11,6	1,0,0,0	13,12,18,9	194	149	0.000538229	0.00546985	0.113,0.204,0.0,0.204	0.056,0.0,0.0,0.0	0.116
3462	ENSMUSG00000022263.10	Trio	chr15	-	27742371	27742510	27742383	27742510	27741251	27741279	3462	27,26,34,15	8,1,3,2	8,4,1,15	0,0,0,0	161	149	1.00296e-05	0.000204835	0.757,0.96,0.913,0.874	1.0,1.0,1.0,1.0	-0.124
3466	ENSMUSG00000032407.14	U2surp	chr9	-	95491264	95491300	95491267	95491300	95491090	95491173	3466	11,24,22,18	17,43,22,23	8,6,8,14	36,8,41,28	152	149	0.0089366	0.0564332	0.388,0.354,0.495,0.434	0.179,0.424,0.161,0.329	0.145
3494	ENSMUSG00000032604.16	Qars	chr9	+	108514745	108514844	108514745	108514829	108514966	108515033	3494	14,5,4,7	5,0,8,2	2,9,18,16	0,0,0,0	164	149	1.37549e-07	4.49466e-06	0.718,1.0,0.312,0.761	1.0,1.0,1.0,1.0	-0.302
3511	ENSMUSG00000047036.8	Zfp445	chr9	-	122857066	122857161	122857102	122857161	122856698	122856825	3511	21,27,26,13	41,36,23,39	10,2,16,17	36,31,30,35	185	149	0.0265311	0.135788	0.292,0.377,0.477,0.212	0.183,0.049,0.3,0.281	0.136
3532	ENSMUSG00000112148.1	Lilrb4a	chr10	+	51490962	51491056	51490962	51491051	51491196	51491232	3532	8,20,14,8	17,67,27,29	6,0,4,0	21,19,11,29	154	149	0.00149279	0.012785	0.313,0.224,0.334,0.211	0.217,0.0,0.26,0.0	0.151
3542	ENSMUSG00000031167.16	Rbm3	chrX	-	8143246	8143332	8143250	8143332	8142367	8142955	3542	167183174136	203232222219	37,71,54,39	150195175164	153	149	3.33067e-16	4.71623e-14	0.445,0.434,0.433,0.377	0.194,0.262,0.231,0.188	0.204
3559	ENSMUSG00000000902.13	Smarcb1	chr10	-	75916772	75916911	75916799	75916911	75915063	75915193	3559	8,28,1,24	15,40,4,44	15,5,5,5	29,25,46,39	176	149	0.00115136	0.0102785	0.311,0.372,0.175,0.316	0.305,0.145,0.084,0.098	0.136

## Sheet: 204 MXE events
Supplementary Data 2 Alternative splicing analysis in RNA-seq data of Usp39 knockout mice liver
204 MXE (Mutually exclusive exons) alternative spliced events analyzed with rMATS
ID	GeneID	geneSymbol	chr	strand	1stExonStart_0base	1stExonEnd	2ndExonStart_0base	2ndExonEnd	upstreamES	upstreamEE	downstreamES	downstreamEE	ID	IJC_SAMPLE_1	SJC_SAMPLE_1	IJC_SAMPLE_2	SJC_SAMPLE_2	IncFormLen	SkipFormLen	PValue	FDR	IncLevel1	IncLevel2	IncLevelDifference	ABS
27	ENSMUSG00000025860.15	Xiap	chrX	+	42066680	42066802	42068356	42068482	42060393	42060487	42094366	42094717	27	1,0,0,0	21,40,8,53	9,13,1,2	46,30,49,29	271	275	1.05724e-07	2.56205e-05	0.046,0.0,0.0,0.0	0.166,0.305,0.02,0.065	-0.128	0.128
45	ENSMUSG00000025003.6	Cyp2c39	chr19	+	39513172	39513335	39513499	39513649	39510861	39511038	39536735	39536896	45	28,19,23,8	23,16,41,11	18,27,52,27	11,16,23,30	298	298	0.0391111	0.326825	0.549,0.543,0.359,0.421	0.621,0.628,0.693,0.474	-0.136	0.136
51	ENSMUSG00000024805.16	Pcgf5	chr19	+	36444987	36445077	36450563	36450623	36442843	36442942	36455620	36456192	51	56,60,57,47	5,11,12,4	29,35,30,35	3,9,10,20	239	209	0.0156584	0.189727	0.907,0.827,0.806,0.911	0.894,0.773,0.724,0.605	0.114	0.114
82	ENSMUSG00000034108.6	Ccs	chr19	-	4834172	4834310	4838830	4838903	4832832	4832893	4839196	4839254	82	11,24,6,24	10,0,8,0	11,15,34,34	0,2,0,0	222	287	3.02938e-05	0.00214864	0.587,1.0,0.492,1.0	1.0,0.907,1.0,1.0	-0.207	0.207
90	ENSMUSG00000041258.18	Zfp236	chr18	-	82664837	82664981	82668571	82668744	82658002	82658206	82671685	82671810	90	18,28,9,19	16,22,6,11	7,9,5,0	16,7,9,4	298	293	0.0282401	0.268373	0.525,0.556,0.596,0.629	0.301,0.558,0.353,0.0	0.274	0.274
91	ENSMUSG00000033323.14	Ctdp1	chr18	-	80434165	80434328	80445885	80446095	80420442	80420630	80447423	80447565	91	29,16,21,25	31,18,22,29	13,15,15,6	26,32,32,9	298	298	0.00831428	0.123553	0.483,0.471,0.488,0.463	0.333,0.319,0.319,0.4	0.134	0.134
97	ENSMUSG00000024589.18	Nedd4l	chr18	+	65167513	65167573	65174044	65174242	65165571	65165646	65178918	65178996	97	44,65,18,112	117,146,91,154	80,48,88,109	102,144,88,125	209	298	0.0413295	0.335715	0.349,0.388,0.22,0.509	0.528,0.322,0.588,0.554	-0.132	0.132
117	ENSMUSG00000033632.16	AW554918	chr18	+	25339713	25340384	25344863	25344962	25289938	25290066	25399925	25400107	117	2,5,1,0	1,7,10,2	0,2,7,5	7,1,0,0	298	248	0.0057944	0.0969752	0.625,0.373,0.077,0.0	0.0,0.625,1.0,1.0	-0.388	0.388
178	ENSMUSG00000063952.16	Brpf3	chr17	+	28828343	28828441	28831317	28831411	28823972	28824066	28835761	28835916	178	14,32,30,40	24,19,34,20	42,36,53,22	17,15,25,9	247	243	0.0120305	0.16048	0.365,0.624,0.465,0.663	0.709,0.702,0.676,0.706	-0.169	0.169
187	ENSMUSG00000048249.14	Crebrf	chr17	+	26739542	26739668	26742041	26743131	26736788	26736983	26757804	26757999	187	8,16,12,12	22,16,29,16	23,10,9,25	20,11,14,13	275	298	0.0427466	0.342444	0.283,0.52,0.31,0.448	0.555,0.496,0.411,0.676	-0.144	0.144
208	ENSMUSG00000045975.8	C2cd2	chr16	-	97890005	97890118	97892189	97892309	97886087	97886210	97912605	97912704	208	40,70,46,70	17,7,9,15	110,57,104,60	4,4,10,1	269	262	4.07181e-06	0.000493728	0.696,0.907,0.833,0.82	0.964,0.933,0.91,0.983	-0.134	0.134
209	ENSMUSG00000045975.8	C2cd2	chr16	-	97890005	97890118	97912605	97912704	97886087	97886210	97922054	97922606	209	25,41,33,42	15,7,9,15	58,56,75,46	4,4,11,1	248	262	5.82212e-06	0.000651182	0.638,0.861,0.795,0.747	0.939,0.937,0.878,0.98	-0.173	0.173
237	ENSMUSG00000022704.16	Qtrt2	chr16	-	43871620	43871820	43876628	43876841	43868945	43869097	43877956	43878033	237	9,22,21,23	6,16,14,4	15,4,4,9	11,3,19,8	298	298	0.0389284	0.326235	0.6,0.579,0.6,0.852	0.577,0.571,0.174,0.529	0.195	0.195
241	ENSMUSG00000022906.15	Parp9	chr16	+	35943368	35943402	35947500	35948354	35941032	35941135	35953562	35953778	241	29,22,16,35	89,70,78,88	23,4,16,7	78,106,73,77	183	298	0.00229573	0.0529839	0.347,0.339,0.25,0.393	0.324,0.058,0.263,0.129	0.139	0.139
290	ENSMUSG00000036561.9	Ppp6r2	chr15	+	89246257	89246340	89253018	89253261	89243304	89243459	89256662	89256849	290	17,17,17,11	35,43,33,25	24,21,27,14	31,19,42,24	232	298	0.0313869	0.284429	0.384,0.337,0.398,0.361	0.499,0.587,0.452,0.428	-0.121	0.121
298	ENSMUSG00000075517.4	Cyp2d37-ps	chr15	-	82690970	82691145	82691441	82691594	82690361	82690538	82692812	82693148	298	19,12,12,24	9,10,15,23	45,37,38,50	90,68,74,69	298	298	0.0030306	0.0629499	0.679,0.545,0.444,0.511	0.333,0.352,0.339,0.42	0.184	0.184
311	ENSMUSG00000044361.16	BC024139	chr15	-	76121605	76121748	76123958	76124131	76121423	76121526	76124296	76124414	311	2,0,3,0	3,1,5,4	22,7,16,6	10,13,4,20	298	292	0.0120181	0.16048	0.395,0.0,0.37,0.0	0.683,0.345,0.797,0.227	-0.322	0.322
334	ENSMUSG00000039458.15	Mtmr12	chr15	+	12233853	12233926	12236017	12236148	12232755	12232901	12237928	12238019	334	11,8,15,17	9,6,0,0	8,8,10,6	8,16,4,5	222	280	0.00453037	0.0788882	0.607,0.627,1.0,1.0	0.558,0.387,0.759,0.602	0.232	0.232
368	ENSMUSG00000031109.16	Enox2	chrX	-	49168640	49168784	49286855	49286904	49080616	49080751	49288100	49288242	368	6,5,0,15	17,2,12,7	1,0,6,0	17,8,13,6	198	293	0.0155729	0.189727	0.343,0.787,0.0,0.76	0.08,0.0,0.406,0.0	0.351	0.351
370	ENSMUSG00000021993.10	Mipep	chr14	+	60846383	60846503	60872017	60872139	60843207	60843282	60875233	60875307	370	33,41,23,69	35,33,35,45	45,42,37,39	15,24,27,20	269	271	0.0131651	0.171638	0.487,0.556,0.398,0.607	0.751,0.638,0.58,0.663	-0.146	0.146
442	ENSMUSG00000039599.16	Fam149b	chr14	+	20352703	20352839	20356354	20356497	20351311	20351416	20358023	20358140	442	21,33,35,33	27,7,24,14	50,45,57,32	20,10,13,12	285	292	0.0452865	0.357736	0.443,0.828,0.599,0.707	0.719,0.822,0.818,0.732	-0.129	0.129
446	ENSMUSG00000039599.16	Fam149b	chr14	+	20358023	20358140	20359754	20359916	20356354	20356497	20374329	20374390	446	19,9,16,10	0,0,2,0	13,8,8,3	0,5,1,2	266	298	0.00183608	0.0444942	1.0,1.0,0.9,1.0	1.0,0.642,0.9,0.627	0.183	0.183
447	ENSMUSG00000039599.16	Fam149b	chr14	+	20358023	20358140	20363262	20363450	20356354	20356497	20374329	20374454	447	19,9,16,10	12,23,17,18	13,8,8,3	40,32,30,11	266	298	0.0020922	0.0494644	0.639,0.305,0.513,0.384	0.267,0.219,0.23,0.234	0.223	0.223
514	ENSMUSG00000021374.10	Nup153	chr13	-	46707746	46707893	46709628	46709682	46705168	46705215	46709765	46709810	514	2,16,9,21	42,49,43,30	13,10,24,20	20,13,22,31	203	296	0.00148499	0.0375508	0.065,0.323,0.234,0.505	0.487,0.529,0.614,0.485	-0.247	0.247
571	ENSMUSG00000021009.15	Ptpn21	chr12	-	98715023	98715193	98733473	98733834	98710799	98710897	98737364	98737405	571	49,37,30,39	27,44,25,40	3,16,8,7	25,20,20,18	298	298	0.000400893	0.014217	0.645,0.457,0.545,0.494	0.107,0.444,0.286,0.28	0.256	0.256
587	ENSMUSG00000044712.15	Slc38a6	chr12	+	73293698	73293799	73310144	73310197	73292159	73292233	73318976	73319016	587	0,0,0,0	8,17,7,6	0,4,1,2	9,4,6,4	250	202	0.00367573	0.0705742	0.0,0.0,0.0,0.0	0.0,0.447,0.119,0.288	-0.214	0.214
611	ENSMUSG00000043153.6	Crppa	chr12	+	36426288	36426438	36473101	36473206	36390345	36390622	36476699	36476745	611	2,4,9,2	3,7,5,7	6,4,3,8	0,4,7,0	298	254	0.0288415	0.272308	0.362,0.328,0.605,0.196	1.0,0.46,0.268,1.0	-0.309	0.309
612	ENSMUSG00000021144.14	Mta1	chr12	+	113133540	113133576	113135796	113135828	113133184	113133337	113136280	113136432	612	21,15,10,21	50,67,33,45	26,15,21,16	22,30,39,13	185	181	0.00291188	0.0616748	0.291,0.18,0.229,0.313	0.536,0.328,0.345,0.546	-0.186	0.186
616	ENSMUSG00000020672.14	Sntg2	chr12	-	30236588	30236705	30243303	30243342	30229575	30229647	30245117	30245247	616	1,0,0,1	8,3,5,9	2,1,3,0	10,2,8,2	188	266	0.0142908	0.18109	0.15,0.0,0.0,0.136	0.221,0.414,0.347,0.0	-0.174	0.174
643	ENSMUSG00000071454.13	Dtnb	chr12	+	3773550	3773640	3779618	3779654	3772586	3772746	3781105	3781398	643	48,19,27,23	35,21,23,19	32,89,63,54	7,16,10,14	239	185	1.40215e-11	8.15488e-09	0.515,0.412,0.476,0.484	0.78,0.812,0.83,0.749	-0.321	0.321
661	ENSMUSG00000025372.16	Baiap2	chr11	+	119997008	119997090	119997488	119997690	119996522	119996747	119998633	119998702	661	9,16,29,9	92,42,122,74	1,7,5,3	60,90,105,58	231	298	4.09005e-06	0.000493728	0.112,0.33,0.235,0.136	0.021,0.091,0.058,0.063	0.145	0.145
662	ENSMUSG00000020806.15	Rhbdf2	chr11	-	116600060	116600214	116600397	116600498	116598164	116599438	116600609	116600685	662	18,41,36,42	40,47,38,44	36,25,58,21	20,15,34,29	250	298	0.0243211	0.249713	0.349,0.51,0.53,0.532	0.682,0.665,0.67,0.463	-0.14	0.14
733	ENSMUSG00000006288.8	Ttc5	chr14	-	50773276	50773333	50775290	50775382	50772473	50772620	50777261	50777412	733	19,18,12,21	9,8,24,6	16,20,14,15	0,0,3,3	241	206	8.30588e-06	0.000805117	0.643,0.658,0.299,0.749	1.0,1.0,0.8,0.81	-0.315	0.315
746	ENSMUSG00000055670.14	Zzef1	chr11	+	72880570	72880690	72884341	72884471	72876555	72876720	72886633	72886772	746	8,5,19,12	6,21,28,28	30,15,17,23	19,16,23,10	269	279	0.0191957	0.21577	0.58,0.198,0.413,0.308	0.621,0.493,0.434,0.705	-0.188	0.188
752	ENSMUSG00000020828.13	Pld2	chr11	+	70555331	70555381	70555595	70555730	70555050	70555164	70555907	70556061	752	4,4,5,3	27,7,14,5	2,0,0,1	15,6,3,4	199	284	0.000202283	0.00820893	0.175,0.449,0.338,0.461	0.16,0.0,0.0,0.263	0.25	0.25
772	ENSMUSG00000032615.14	Nt5m	chr11	+	59852790	59852891	59860749	59860810	59839446	59839756	59874552	59874667	772	3,2,2,1	16,41,13,45	3,20,2,2	13,15,14,12	250	210	0.00034103	0.0125533	0.136,0.039,0.114,0.018	0.162,0.528,0.107,0.123	-0.153	0.153
779	ENSMUSG00000052298.12	Cdc42se2	chr11	-	54740237	54740550	54756405	54756559	54723573	54723675	54787559	54787646	779	38,62,46,47	57,85,67,76	31,0,36,27	48,53,109,40	298	298	0.0118624	0.159703	0.4,0.422,0.407,0.382	0.392,0.0,0.248,0.403	0.142	0.142
794	ENSMUSG00000020289.15	Nprl3	chr11	-	32253874	32253949	32255438	32255568	32250124	32250278	32263024	32263094	794	8,9,6,9	17,9,11,19	12,6,0,1	25,14,16,15	279	224	0.019223	0.21577	0.274,0.445,0.305,0.276	0.278,0.256,0.0,0.051	0.179	0.179
812	ENSMUSG00000021629.10	Slc30a5	chr13	-	100826451	100826518	100828899	100829022	100824915	100825001	100833100	100833340	812	32,43,33,46	20,28,28,23	66,37,34,24	6,10,15,10	272	216	0.000844648	0.0248801	0.56,0.549,0.483,0.614	0.897,0.746,0.643,0.656	-0.184	0.184
814	ENSMUSG00000023764.18	Sfi1	chr11	-	3155398	3155496	3156771	3156864	3153431	3153498	3157865	3157936	814	2,4,3,1	5,8,4,5	7,9,17,7	2,8,4,4	242	247	0.00047412	0.0156241	0.29,0.338,0.434,0.17	0.781,0.535,0.813,0.641	-0.385	0.385
832	ENSMUSG00000006731.10	B4galnt1	chr10	+	127167700	127167881	127169743	127169842	127167501	127167542	127169977	127170168	832	171175201342	140,113,190,81	215254424344	113,126,94,99	298	248	0.036876	0.316175	0.504,0.563,0.468,0.778	0.613,0.627,0.79,0.743	-0.115	0.115
845	ENSMUSG00000036019.8	Tmtc2	chr10	-	105348434	105348549	105369949	105370778	105323551	105323637	105413216	105413787	845	33,22,10,39	18,27,12,25	18,34,55,36	9,20,25,13	298	264	0.0321106	0.287315	0.619,0.419,0.425,0.58	0.639,0.601,0.661,0.71	-0.142	0.142
861	ENSMUSG00000019935.16	Slc17a8	chr10	-	89592021	89592161	89592875	89592962	89591145	89591295	89597444	89597532	861	4,0,1,0	10,1,8,21	6,17,4,4	13,22,6,13	236	289	0.000206516	0.00822668	0.329,0.0,0.133,0.0	0.361,0.486,0.449,0.274	-0.277	0.277
867	ENSMUSG00000035459.18	Stab2	chr10	-	86859743	86859848	86861367	86861517	86858107	86858215	86863447	86863577	867	80,122,123,85	53,75,93,93	54,113,83,88	87,99,110,85	298	254	0.0144101	0.18109	0.563,0.581,0.53,0.438	0.346,0.493,0.391,0.469	0.103	0.103
881	ENSMUSG00000031381.16	Piga	chrX	+	164427931	164428064	164428539	164428672	164422583	164422986	164428810	164429017	881	6,0,4,0	10,6,6,21	0,0,0,2	7,1,17,5	282	282	0.000351929	0.0127926	0.375,0.0,0.4,0.0	0.0,0.0,0.0,0.286	0.122	0.122
889	ENSMUSG00000097392.3	Thoc2l	chr5	+	104524116	104524148	104524258	104524425	104517422	104522724	104525817	104525972	889	1,1,3,0	3,5,11,1	5,1,0,2	4,1,1,0	181	298	0.00291683	0.0616748	0.354,0.248,0.31,0.0	0.673,0.622,0.0,1.0	-0.346	0.346
923	ENSMUSG00000021870.17	Slmap	chr14	-	26459409	26459460	26459903	26459954	26453537	26453600	26460041	26460210	923	3,8,9,7	9,24,27,6	15,9,24,16	14,9,31,24	200	200	0.048115	0.370945	0.25,0.25,0.25,0.538	0.517,0.5,0.436,0.4	-0.141	0.141
931	ENSMUSG00000029192.17	Tbc1d14	chr5	-	36508359	36508431	36512453	36512548	36507577	36507706	36514038	36514119	931	23,22,6,27	8,6,6,10	13,21,13,14	9,16,12,10	244	221	0.0426373	0.342444	0.723,0.769,0.475,0.71	0.567,0.543,0.495,0.559	0.128	0.128
985	ENSMUSG00000066036.14	Ubr4	chr4	+	139402746	139402832	139406478	139406648	139402508	139402668	139407712	139407995	985	10,33,12,24	32,55,48,66	37,15,37,25	80,28,43,42	235	298	0.0476452	0.36849	0.284,0.432,0.241,0.316	0.37,0.405,0.522,0.43	-0.114	0.114
991	ENSMUSG00000024273.8	2700062C07Rik	chr18	+	24471061	24471084	24472949	24473149	24470868	24470980	24475524	24475724	991	2,7,3,6	46,50,17,74	0,0,0,1	26,16,51,41	172	298	8.19013e-07	0.000140099	0.07,0.195,0.234,0.123	0.0,0.0,0.0,0.041	0.145	0.145
992	ENSMUSG00000024273.8	2700062C07Rik	chr18	+	24471061	24471146	24472949	24473149	24470849	24470980	24475524	24475724	992	4,5,6,1	46,50,17,74	0,1,0,1	26,16,51,41	234	298	4.68675e-05	0.00296284	0.1,0.113,0.31,0.017	0.0,0.074,0.0,0.03	0.109	0.109
998	ENSMUSG00000031885.14	Cbfb	chr8	+	105194474	105194591	105202451	105202578	105178592	105178709	105215903	105217981	998	49,41,49,63	47,31,27,28	18,35,32,19	4,3,13,7	266	276	0.000480348	0.0156241	0.52,0.578,0.653,0.7	0.824,0.924,0.719,0.738	-0.189	0.189
1005	ENSMUSG00000035666.14	Gtf3c4	chr2	-	28830501	28830632	28833549	28835373	28827477	28827566	28839882	28840286	1005	25,33,30,14	34,24,46,22	32,40,18,30	10,13,14,14	298	280	8.94448e-05	0.00448458	0.409,0.564,0.38,0.374	0.75,0.743,0.547,0.668	-0.245	0.245
1008	ENSMUSG00000043962.16	Thrap3	chr4	-	126179911	126180814	126186434	126186588	126177861	126178557	126202569	126202589	1008	55,66,52,76	87,83,111,106	46,26,26,18	77,94,90,79	298	298	0.000483553	0.0156241	0.387,0.443,0.319,0.418	0.374,0.217,0.224,0.186	0.142	0.142
1015	ENSMUSG00000043207.10	Zmpste24	chr4	-	121087308	121087395	121095551	121095698	121083308	121083425	121097876	121098241	1015	99,45,97,28	82,83,70,103	72,101,45,56	55,34,50,50	296	236	0.0276819	0.263931	0.49,0.302,0.525,0.178	0.511,0.703,0.418,0.472	-0.152	0.152
1044	ENSMUSG00000063849.6	Ppcdc	chr9	-	57415085	57415472	57420162	57420291	57412667	57414726	57421125	57421347	1044	13,21,26,25	33,17,51,22	27,23,46,36	12,28,19,15	278	298	0.00399664	0.0726389	0.297,0.57,0.353,0.549	0.707,0.468,0.722,0.72	-0.212	0.212
1080	ENSMUSG00000040451.18	Sgms1	chr19	-	32142745	32142863	32159523	32160363	32129540	32129694	32210827	32211013	1080	13,21,17,5	36,54,41,45	0,4,1,3	21,16,7,16	298	267	0.00383388	0.0714674	0.244,0.258,0.271,0.091	0.0,0.183,0.113,0.144	0.106	0.106
1092	ENSMUSG00000027936.18	Crtc2	chr3	+	90257116	90257218	90259153	90259222	90254162	90254558	90259385	90259492	1092	42,43,71,25	28,13,23,4	62,63,48,62	19,17,6,3	251	218	0.0225433	0.239018	0.566,0.742,0.728,0.844	0.739,0.763,0.874,0.947	-0.111	0.111
1100	ENSMUSG00000035696.15	Rnf38	chr4	-	44158902	44159052	44187448	44187519	44152433	44152553	44233542	44233789	1100	7,9,6,14	6,13,9,5	22,4,21,10	5,2,6,3	220	298	0.00253011	0.0570353	0.612,0.484,0.475,0.791	0.856,0.73,0.826,0.819	-0.217	0.217
1124	ENSMUSG00000073910.10	Mob3b	chr4	-	34985915	34986118	35083769	35084389	34949073	34954047	35157251	35157484	1124	47,18,36,10	63,82,67,106	34,69,28,18	66,61,35,67	298	298	0.0469098	0.364742	0.427,0.18,0.35,0.086	0.34,0.531,0.444,0.212	-0.121	0.121
1137	ENSMUSG00000027698.14	Nceh1	chr3	+	27222667	27222896	27226072	27226142	27182964	27183215	27239531	27239703	1137	204226160170	50,45,64,30	111,132,89,56	30,50,41,36	298	219	0.00833234	0.123553	0.75,0.787,0.648,0.806	0.731,0.66,0.615,0.533	0.113	0.113
1162	ENSMUSG00000039068.16	Zzz3	chr3	+	152422617	152422771	152427276	152428832	152420014	152420140	152446798	152446937	1162	16,17,20,31	8,26,10,26	10,16,10,14	37,18,18,14	298	298	0.0259964	0.259181	0.667,0.395,0.667,0.544	0.213,0.471,0.357,0.5	0.183	0.183
1207	ENSMUSG00000098234.7	Snhg6	chr1	-	9942322	9942391	9942609	9942717	9941958	9942155	9944019	9944118	1207	72,87,77,92	27,12,13,3	39,48,136,50	1,8,1,2	257	218	5.92012e-05	0.00331071	0.693,0.86,0.834,0.963	0.971,0.836,0.991,0.955	-0.101	0.101
1232	ENSMUSG00000004038.9	Gstm3	chr3	-	107967574	107967675	107968135	107968200	107966278	107966374	107968762	107968838	1232	50415751391146	5831068147632	29,10,29,16	18,7,12,3	214	250	0.0242948	0.249713	0.502,0.633,0.525,0.679	0.653,0.625,0.738,0.862	-0.135	0.135
1235	ENSMUSG00000058388.14	Phtf1	chr3	+	103981885	103981955	103982945	103983104	103969753	103969810	103985752	103985909	1235	1,2,2,3	9,11,9,11	0,1,1,0	6,0,1,8	219	298	0.0143962	0.18109	0.131,0.198,0.232,0.271	0.0,1.0,0.576,0.0	-0.186	0.186
1236	ENSMUSG00000058388.14	Phtf1	chr3	+	103987426	103987561	103988614	103988774	103985752	103985909	103991037	103991211	1236	8,15,11,11	13,4,12,6	5,1,6,8	0,0,0,2	284	298	3.27761e-07	5.95706e-05	0.392,0.797,0.49,0.658	1.0,1.0,1.0,0.808	-0.368	0.368
1256	ENSMUSG00000040481.17	Bptf	chr11	-	107086711	107086897	107095001	107095190	107082512	107082700	107095715	107095925	1256	12,11,3,12	0,0,0,0	8,9,14,10	0,0,2,6	298	298	0.00281282	0.0605902	1.0,1.0,1.0,1.0	1.0,1.0,0.875,0.625	0.125	0.125
1264	ENSMUSG00000026836.15	Acvr1	chr2	-	58507276	58507521	58516023	58516300	58500483	58500557	58537777	58537873	1264	4,13,16,7	6,11,1,3	9,3,7,6	2,1,0,1	298	298	0.00149903	0.0375792	0.4,0.542,0.941,0.7	0.818,0.75,1.0,0.857	-0.21	0.21
1265	ENSMUSG00000054252.18	Fgfr3	chr5	+	33731280	33731431	33732116	33732261	33730143	33730334	33732721	33732912	1265	17,53,18,48	4,4,3,14	14,15,21,7	3,19,7,4	298	294	0.00790471	0.119103	0.807,0.929,0.855,0.772	0.822,0.438,0.747,0.633	0.181	0.181
1290	ENSMUSG00000028573.18	Fggy	chr4	+	95820881	95822125	95837584	95837659	95812107	95812169	95844072	95844193	1290	4,4,4,13	58,31,67,63	33,11,27,28	55,66,45,56	298	224	1.35316e-07	2.81072e-05	0.049,0.088,0.043,0.134	0.311,0.111,0.311,0.273	-0.173	0.173
1297	ENSMUSG00000027993.16	Trim2	chr3	-	84208173	84208411	84210172	84210354	84193220	84193372	84259324	84259812	1297	46,74,65,56	57,90,79,95	74,76,123,51	76,62,53,51	298	298	0.0029268	0.0616748	0.447,0.451,0.451,0.371	0.493,0.551,0.699,0.5	-0.131	0.131
1300	ENSMUSG00000037992.16	Rara	chr11	+	98950244	98950795	98966346	98966495	98937697	98937879	98968044	98968186	1300	23,4,28,10	37,35,20,30	10,10,6,9	56,35,54,37	298	298	0.014608	0.181539	0.383,0.103,0.583,0.25	0.152,0.222,0.1,0.196	0.162	0.162
1320	ENSMUSG00000038495.14	Otud7b	chr3	+	96108710	96108768	96130230	96130343	96104526	96104819	96136473	96136624	1320	0,0,0,4	20,24,38,16	4,3,0,3	13,13,12,14	207	262	0.000596606	0.0190652	0.0,0.0,0.0,0.24	0.28,0.226,0.0,0.213	-0.12	0.12
1333	ENSMUSG00000116988.1	Gm49673	chr17	-	8132042	8132088	8134903	8135017	8130224	8130299	8137887	8137958	1333	10,3,7,61	0,1,4,16	5,8,3,60	2,0,0,1	263	195	8.74495e-05	0.00446146	1.0,0.69,0.565,0.739	0.65,1.0,1.0,0.978	-0.159	0.159
1340	ENSMUSG00000027663.12	Zmat3	chr3	-	32345457	32345580	32360889	32361216	32343551	32343718	32365503	32365620	1340	59,13,49,1	35,27,42,53	0,3,0,0	14,6,28,6	298	272	1.30727e-06	0.000211196	0.606,0.305,0.516,0.017	0.0,0.313,0.0,0.0	0.283	0.283
1344	ENSMUSG00000026767.12	Mindy3	chr2	-	12382102	12382183	12386608	12386679	12364446	12364519	12396178	12396258	1344	34,27,41,36	47,26,29,25	29,16,15,32	44,35,29,30	220	230	0.0320922	0.287315	0.431,0.521,0.596,0.601	0.408,0.323,0.351,0.527	0.135	0.135
1345	ENSMUSG00000026767.12	Mindy3	chr2	-	12386608	12386679	12396178	12396258	12382102	12382183	12397492	12397566	1345	26,23,12,26	28,25,26,34	27,27,33,19	31,13,27,11	229	220	0.0300621	0.280105	0.471,0.469,0.307,0.424	0.456,0.666,0.54,0.624	-0.154	0.154
1353	ENSMUSG00000026768.10	Itga8	chr2	-	12119946	12120048	12132438	12132552	12110974	12111097	12140377	12140506	1353	8,31,15,10	9,31,13,24	8,9,15,14	5,5,11,2	263	251	0.0104929	0.148845	0.459,0.488,0.524,0.285	0.604,0.632,0.565,0.87	-0.229	0.229
1354	ENSMUSG00000043323.17	Fbrsl1	chr5	-	110381600	110381646	110396044	110396074	110379268	110379593	110416029	110416065	1354	12,3,6,9	7,8,14,19	0,13,4,5	29,15,28,14	179	195	0.0359509	0.31301	0.651,0.29,0.318,0.34	0.0,0.486,0.135,0.28	0.175	0.175
1355	ENSMUSG00000043323.17	Fbrsl1	chr5	-	110396044	110396074	110416029	110416065	110381600	110381646	110417842	110417947	1355	5,3,13,10	3,8,4,3	6,10,11,6	12,8,25,8	185	179	0.0449102	0.355855	0.617,0.266,0.759,0.763	0.326,0.547,0.299,0.421	0.203	0.203
1383	ENSMUSG00000026743.16	Mllt10	chr2	+	18082510	18082725	18101457	18101512	18071124	18071204	18109781	18109891	1383	5,1,0,2	3,29,17,12	1,0,0,0	26,19,19,15	298	204	0.0166247	0.194156	0.533,0.023,0.0,0.102	0.026,0.0,0.0,0.0	0.158	0.158
1384	ENSMUSG00000026743.16	Mllt10	chr2	+	18101457	18101512	18109781	18109891	18071124	18071204	18122244	18122348	1384	0,11,5,1	10,37,21,29	10,8,3,5	5,3,17,16	204	259	0.00479243	0.0824639	0.0,0.274,0.232,0.042	0.717,0.772,0.183,0.284	-0.352	0.352
1386	ENSMUSG00000026743.16	Mllt10	chr2	+	18146776	18146872	18159455	18159711	18126133	18126229	18162316	18162886	1386	4,10,9,13	40,25,28,28	12,8,7,8	16,20,14,8	245	298	0.0378086	0.318688	0.108,0.327,0.281,0.361	0.477,0.327,0.378,0.549	-0.163	0.163
1392	ENSMUSG00000039210.16	Gpatch2	chr1	+	187322283	187322354	187341486	187341575	187316523	187316563	187348356	187349640	1392	8,6,9,6	17,17,13,7	6,2,3,1	15,10,13,7	220	238	0.0404069	0.33193	0.337,0.276,0.428,0.481	0.302,0.178,0.2,0.134	0.177	0.177
1398	ENSMUSG00000041890.17	Git2	chr5	-	114739032	114739281	114743775	114743880	114733860	114733943	114745428	114745571	1398	3,6,5,1	4,13,19,18	6,2,0,0	13,23,29,18	254	298	0.0263819	0.260063	0.468,0.351,0.236,0.061	0.351,0.093,0.0,0.0	0.168	0.168
1410	ENSMUSG00000030779.16	Rbbp6	chr7	+	122994669	122994738	122996942	122997305	122992399	122992454	122997595	122997697	1410	15,30,13,34	6,7,5,13	21,20,29,18	2,4,7,0	218	298	0.00907552	0.131302	0.774,0.854,0.78,0.781	0.935,0.872,0.85,1.0	-0.117	0.117
1448	ENSMUSG00000028886.15	Eya3	chr4	+	132661894	132661938	132667154	132667234	132656692	132656788	132670188	132670255	1448	7,17,1,14	16,23,13,37	11,20,19,16	17,19,10,23	193	229	0.0153733	0.18943	0.342,0.467,0.084,0.31	0.434,0.555,0.693,0.452	-0.233	0.233
1492	ENSMUSG00000027665.13	Pik3ca	chr3	+	32450261	32450365	32451755	32451927	32449908	32450073	32453860	32453967	1492	27,36,40,42	50,65,40,40	25,25,19,16	49,43,51,40	253	298	0.0257223	0.259181	0.389,0.395,0.541,0.553	0.375,0.406,0.305,0.32	0.118	0.118
1493	ENSMUSG00000040525.13	Cblc	chr7	-	19786182	19786314	19788968	19789056	19785237	19785399	19790399	19790537	1493	48,18,21,42	71,78,32,112	25,18,29,39	106,76,110,104	237	281	0.0364998	0.315862	0.445,0.215,0.438,0.308	0.219,0.219,0.238,0.308	0.106	0.106
1528	ENSMUSG00000039145.16	Camk1d	chr2	-	5445069	5445144	5565648	5565780	5361988	5362127	5714145	5714515	1528	6,8,11,5	9,7,19,15	2,1,0,1	36,12,24,29	281	224	4.41114e-11	1.83251e-08	0.347,0.477,0.316,0.21	0.042,0.062,0.0,0.027	0.305	0.305
1531	ENSMUSG00000026924.17	Sec16a	chr2	-	26421373	26421456	26422007	26422253	26419620	26419770	26423453	26423637	1531	117,74,121,79	41,34,60,39	63,116,81,67	66,62,74,37	298	232	0.00491977	0.084157	0.69,0.629,0.611,0.612	0.426,0.593,0.46,0.585	0.119	0.119
1533	ENSMUSG00000038260.10	Trpm4	chr7	-	45321787	45321887	45321998	45322190	45319241	45319354	45322320	45322382	1533	38,44,47,33	14,25,8,13	18,23,16,29	13,32,24,20	298	249	0.000203247	0.00820893	0.694,0.595,0.831,0.68	0.536,0.375,0.358,0.548	0.246	0.246
1534	ENSMUSG00000044340.7	Phlpp1	chr1	+	106376160	106376291	106380317	106380422	106369013	106369176	106386326	106386521	1534	34,41,40,74	22,19,19,38	51,13,59,21	44,27,38,35	280	254	0.00242424	0.0550758	0.584,0.662,0.656,0.639	0.513,0.304,0.585,0.352	0.197	0.197
1543	ENSMUSG00000032763.11	Ilvbl	chr10	+	78583629	78583701	78583877	78583983	78583463	78583534	78584069	78584479	1543	34,37,44,54	44,25,40,24	57,75,41,49	11,74,14,10	221	255	0.013563	0.175295	0.471,0.631,0.559,0.722	0.857,0.539,0.772,0.85	-0.159	0.159
1555	ENSMUSG00000006010.14	Odr4	chr1	-	150380311	150380377	150381498	150381594	150375495	150375624	150382267	150382408	1555	34,55,34,63	26,21,14,28	30,29,59,44	48,25,41,23	245	215	0.0252875	0.257119	0.534,0.697,0.681,0.664	0.354,0.504,0.558,0.627	0.133	0.133
1564	ENSMUSG00000075225.14	Ccdc162	chr10	-	41546882	41547003	41550721	41550931	41541773	41541901	41552317	41552470	1564	18,9,15,11	1,3,1,1	36,14,21,25	5,10,12,6	298	270	0.00169647	0.0421652	0.942,0.731,0.931,0.909	0.867,0.559,0.613,0.791	0.171	0.171
1569	ENSMUSG00000029167.13	Ppargc1a	chr5	-	51490016	51490090	51490199	51490245	51473495	51474411	51494600	51494805	1569	8,11,13,15	14,30,43,12	22,10,10,19	12,11,16,13	195	223	0.0215782	0.23414	0.395,0.295,0.257,0.588	0.677,0.51,0.417,0.626	-0.174	0.174
1583	ENSMUSG00000050730.17	Arhgap42	chr9	-	9155302	9155364	9180026	9180122	9115689	9115761	9238625	9238900	1583	5,12,17,33	15,16,12,14	45,28,36,56	13,11,23,30	245	211	0.036713	0.315862	0.223,0.392,0.55,0.67	0.749,0.687,0.574,0.617	-0.198	0.198
1630	ENSMUSG00000041303.7	Gtf3c3	chr1	-	54404979	54405170	54405836	54406074	54403510	54403635	54415883	54416019	1630	24,52,30,49	26,90,37,99	62,22,53,51	42,25,54,58	298	298	0.0118086	0.159703	0.48,0.366,0.448,0.331	0.596,0.468,0.495,0.468	-0.101	0.101
1640	ENSMUSG00000032727.14	Mier3	chr13	+	111691235	111691381	111703628	111703763	111687827	111687852	111705221	111705342	1640	0,9,14,1	16,47,35,22	4,5,16,6	13,21,27,12	295	284	0.0195004	0.217269	0.0,0.156,0.278,0.042	0.229,0.186,0.363,0.325	-0.157	0.157
1677	ENSMUSG00000026309.14	Ilkap	chr1	-	91387214	91388464	91390606	91390663	91385239	91385346	91391131	91391197	1677	27,30,17,34	83,78,76,59	31,27,45,31	73,48,39,54	206	298	0.0213236	0.232244	0.32,0.357,0.244,0.455	0.381,0.449,0.625,0.454	-0.133	0.133
1681	ENSMUSG00000057335.11	Cep170	chr1	-	176761350	176761500	176769232	176769526	176758396	176758517	176769712	176769870	1681	9,5,4,5	5,19,10,21	4,5,0,0	18,8,14,7	298	298	0.0415392	0.336479	0.643,0.208,0.286,0.192	0.182,0.385,0.0,0.0	0.191	0.191
1692	ENSMUSG00000052062.14	Pard3b	chr1	+	61767947	61768049	62010306	62010478	61638823	61639362	62076384	62076494	1692	3,3,2,0	2,7,0,5	0,0,0,0	4,7,1,6	251	298	3.23018e-05	0.00223651	0.64,0.337,1.0,0.0	0.0,0.0,0.0,0.0	0.494	0.494
1732	ENSMUSG00000031626.18	Sorbs2	chr8	+	45782801	45782960	45783542	45783626	45775588	45775703	45785268	45785325	1732	74,79,24,77	5,13,9,24	60,31,27,30	30,6,35,18	298	233	0.0027037	0.0595633	0.92,0.826,0.676,0.715	0.61,0.802,0.376,0.566	0.196	0.196
1736	ENSMUSG00000031626.18	Sorbs2	chr8	+	45783542	45783626	45785268	45785325	45782801	45782960	45789975	45790025	1736	14,13,3,17	38,67,16,62	31,6,12,31	29,10,57,18	233	206	0.00342646	0.0689164	0.246,0.146,0.142,0.195	0.486,0.347,0.157,0.604	-0.216	0.216
1737	ENSMUSG00000037022.3	Mmaa	chr8	-	79274103	79274274	79278201	79278324	79270889	79270975	79281176	79281654	1737	30,18,12,23	33,29,29,46	29,16,33,15	20,15,31,13	272	298	0.00392302	0.0726389	0.499,0.405,0.312,0.354	0.614,0.539,0.538,0.558	-0.17	0.17
1741	ENSMUSG00000037921.15	Ddx60	chr8	+	62033374	62033526	62035041	62035104	62023149	62024991	62037034	62037695	1741	4,4,7,0	2,1,11,5	4,5,2,5	3,0,0,1	298	212	0.00121454	0.0321081	0.587,0.74,0.312,0.0	0.487,1.0,1.0,0.781	-0.407	0.407
1794	ENSMUSG00000039988.14	Ankrd13c	chr3	+	157972231	157972317	157972999	157973045	157962277	157962382	157975227	157975294	1794	33,9,24,11	16,8,11,26	9,14,5,14	30,21,14,19	235	195	0.0123862	0.163723	0.631,0.483,0.644,0.26	0.199,0.356,0.229,0.379	0.214	0.214
1800	ENSMUSG00000031575.18	Ash2l	chr8	-	25832639	25832735	25833750	25833846	25831272	25831348	25834959	25835054	1800	40,32,34,61	20,33,27,41	40,19,43,26	36,28,40,63	245	245	0.0161163	0.189744	0.667,0.492,0.557,0.598	0.526,0.404,0.518,0.292	0.144	0.144
1831	ENSMUSG00000039463.14	Slc9a8	chr2	+	167467684	167467767	167468963	167469075	167465340	167465457	167471381	167471602	1831	29,58,36,21	36,31,42,74	32,30,38,30	83,68,105,56	232	261	0.0309739	0.283969	0.475,0.678,0.491,0.242	0.303,0.332,0.289,0.376	0.147	0.147
1838	ENSMUSG00000031392.18	Irak1	chrX	-	74018129	74018366	74019899	74019965	74017129	74017511	74020327	74020535	1838	37,21,37,34	76,43,47,89	40,56,53,24	31,46,56,41	215	298	0.00278263	0.0603873	0.403,0.404,0.522,0.346	0.641,0.628,0.567,0.448	-0.152	0.152
1840	ENSMUSG00000031392.18	Irak1	chrX	-	74022184	74022249	74022472	74022661	74021848	74021963	74022848	74022952	1840	32,45,23,38	80,71,56,69	29,37,37,41	29,40,70,26	298	214	0.00537098	0.0913381	0.223,0.313,0.228,0.283	0.418,0.399,0.275,0.531	-0.144	0.144
1841	ENSMUSG00000031392.18	Irak1	chrX	-	74022184	74022249	74022472	74022664	74021848	74021963	74022848	74022952	1841	90,62,60,93	80,71,56,69	71,74,80,61	29,40,70,26	298	214	0.00648426	0.104886	0.447,0.385,0.435,0.492	0.637,0.571,0.451,0.628	-0.132	0.132
1871	ENSMUSG00000062270.14	Morf4l1	chr9	-	90103654	90103771	90107234	90107302	90102299	90102386	90110125	90110172	1871	237443214160	43,68,55,37	84,121,448,0	68,32,50,46	217	266	0.0107671	0.150533	0.871,0.889,0.827,0.841	0.602,0.823,0.917,0.0	0.272	0.272
1895	ENSMUSG00000027474.13	Ccm2l	chr2	+	153076400	153076464	153078481	153078611	153074771	153074907	153079392	153079531	1895	1,10,9,10	10,11,5,10	3,0,5,2	17,11,14,12	213	279	0.00349152	0.0690703	0.116,0.544,0.702,0.567	0.188,0.0,0.319,0.179	0.311	0.311
1897	ENSMUSG00000040774.15	Cept1	chr3	-	106512802	106512887	106520008	106520093	106505720	106505852	106531136	106531278	1897	192181125217	25,47,70,36	153192139144	32,18,7,2	234	234	1.31324e-05	0.00117667	0.885,0.794,0.641,0.858	0.827,0.914,0.952,0.986	-0.125	0.125
1942	ENSMUSG00000092203.7	1110038B12Rik	chr17	-	34951884	34951925	34952135	34952173	34950240	34950475	34952351	34952471	1942	0,0,0,0	23,12,21,1	0,9,0,2	5,8,2,4	187	190	5.72822e-05	0.00326621	0.0,0.0,0.0,0.0	0.0,0.533,0.0,0.337	-0.218	0.218
1976	ENSMUSG00000039997.16	Ifi203	chr1	-	173928274	173929516	173933782	173933926	173926805	173927222	173935009	173935177	1976	0,12,0,0	9,0,1,1	0,4,3,3	1,0,1,3	293	298	0.00224777	0.0522922	0.0,1.0,0.0,0.0	0.0,1.0,0.753,0.504	-0.314	0.314
1999	ENSMUSG00000053332.13	Gas5	chr1	+	161036819	161036852	161037123	161037164	161036207	161036244	161037287	161037315	1999	91,55,66,48	44,23,31,39	43,48,53,54	24,42,69,38	182	190	0.0271629	0.262592	0.683,0.714,0.69,0.562	0.652,0.544,0.445,0.597	0.103	0.103
2013	ENSMUSG00000005107.13	Slc2a9	chr5	-	38398701	38398889	38436539	38436685	38391713	38391824	38440649	38440774	2013	68,84,34,71	53,37,37,43	30,89,58,58	61,47,86,68	295	298	0.0411012	0.334797	0.564,0.696,0.481,0.625	0.332,0.657,0.405,0.463	0.127	0.127
2016	ENSMUSG00000028797.20	Tmem234	chr4	+	129601406	129601533	129601869	129601961	129600982	129601243	129602194	129602261	2016	56,57,44,32	80,32,51,65	16,33,47,9	65,71,50,72	276	241	0.00675319	0.107903	0.379,0.609,0.43,0.301	0.177,0.289,0.451,0.098	0.176	0.176
2018	ENSMUSG00000028797.20	Tmem234	chr4	+	129601406	129601625	129601869	129601961	129600982	129601243	129602194	129602261	2018	42,31,25,20	80,32,51,65	15,15,35,8	65,71,50,72	298	241	0.0132211	0.171638	0.298,0.439,0.284,0.199	0.157,0.146,0.361,0.082	0.119	0.119
2020	ENSMUSG00000023079.14	Gtf2ird1	chr5	-	134360953	134361146	134363181	134363374	134360237	134360275	134363901	134363979	2020	5,36,16,23	5,0,9,1	14,11,17,12	1,2,2,0	298	298	0.0419503	0.338865	0.5,1.0,0.64,0.958	0.933,0.846,0.895,1.0	-0.144	0.144
2022	ENSMUSG00000025027.18	Xpnpep1	chr19	-	53000388	53000460	53002473	53002551	52999151	52999212	53002678	53002737	2022	38,72,75,59	47,47,85,29	72,53,64,48	30,39,28,15	227	221	0.0131752	0.171638	0.44,0.599,0.462,0.665	0.7,0.57,0.69,0.757	-0.138	0.138
2034	ENSMUSG00000073643.11	Wdfy1	chr1	-	79719123	79719274	79726565	79726716	79717202	79717315	79729655	79729710	2034	15,59,16,91	0,3,5,8	41,29,65,12	3,10,16,7	298	298	0.00415046	0.0740462	1.0,0.952,0.762,0.919	0.932,0.744,0.802,0.632	0.131	0.131
2043	ENSMUSG00000027333.18	Smox	chr2	+	131522058	131522219	131524243	131524333	131520094	131520268	131524742	131525172	2043	61,17,34,29	4,2,0,0	7,0,4,6	3,1,3,0	298	239	0.0482177	0.370945	0.924,0.872,1.0,1.0	0.652,0.0,0.517,1.0	0.407	0.407
2046	ENSMUSG00000037822.12	Smim14	chr5	-	65460523	65460572	65468392	65468501	65453185	65453328	65492735	65492871	2046	117,72,79,99	57,113,63,99	55,66,39,47	82,61,99,76	258	198	0.0186102	0.212568	0.612,0.328,0.49,0.434	0.34,0.454,0.232,0.322	0.129	0.129
2079	ENSMUSG00000012519.14	Mlkl	chr8	-	111314940	111315105	111315492	111315542	111311796	111312077	111316362	111316514	2079	7,8,7,11	4,4,1,6	2,3,4,1	0,0,0,0	199	298	1.67121e-07	3.23992e-05	0.724,0.75,0.913,0.733	1.0,1.0,1.0,1.0	-0.22	0.22
2107	ENSMUSG00000026554.15	Dcaf8	chr1	+	172149248	172149321	172165847	172165918	172148141	172148338	172172328	172172981	2107	50,56,50,73	106,98,105,116	87,112,115,86	104106150115	222	220	0.000426282	0.0144143	0.319,0.362,0.321,0.384	0.453,0.512,0.432,0.426	-0.109	0.109
2147	ENSMUSG00000045100.11	Slc25a26	chr6	+	94576333	94576378	94592411	94592481	94535720	94535768	94598379	94598444	2147	4,9,5,1	22,15,25,10	4,1,0,0	16,13,13,2	194	219	0.00906724	0.131302	0.17,0.404,0.184,0.101	0.22,0.08,0.0,0.0	0.14	0.14
2149	ENSMUSG00000028859.14	Csf3r	chr4	+	126034169	126034339	126035298	126035378	126032111	126032299	126035765	126035979	2149	9,20,9,21	0,9,5,1	2,5,3,4	2,2,5,2	298	229	0.0338157	0.29764	1.0,0.631,0.58,0.942	0.435,0.658,0.316,0.606	0.284	0.284
2156	ENSMUSG00000034903.18	Cobll1	chr2	-	65136344	65136546	65150978	65151164	65133578	65133807	65238362	65238626	2156	17,21,22,13	33,35,55,68	15,19,10,6	68,46,60,44	298	298	0.0349499	0.305208	0.34,0.375,0.286,0.16	0.181,0.292,0.143,0.12	0.106	0.106
2164	ENSMUSG00000015937.15	Macroh2a1	chr13	-	56088251	56088342	56089757	56089857	56084195	56084285	56096123	56096234	2164	208201173189	124131133108	112155165103	147128116122	249	240	0.00329094	0.0675852	0.618,0.597,0.556,0.628	0.423,0.539,0.578,0.449	0.102	0.102
2184	ENSMUSG00000060538.14	Tmem219	chr7	-	126896748	126896938	126897025	126897224	126891602	126891832	126898796	126898923	2184	19,6,25,13	73,65,84,72	9,0,22,0	124,115,113,69	298	298	1.54268e-05	0.00124614	0.207,0.085,0.229,0.153	0.068,0.0,0.163,0.0	0.111	0.111
2259	ENSMUSG00000037174.18	Elf2	chr3	-	51294092	51294188	51299782	51299885	51266752	51266866	51308049	51308215	2259	1,0,4,2	6,5,6,1	5,4,4,1	0,4,1,0	252	245	0.0001742	0.00723677	0.139,0.0,0.393,0.66	1.0,0.493,0.795,1.0	-0.524	0.524
2262	ENSMUSG00000026348.7	Acmsd	chr1	+	127753787	127753881	127758003	127758099	127748988	127749225	127759658	127759831	2262	28,55,73,40	9,26,25,26	10,18,20,25	13,7,32,40	243	245	0.00238979	0.0547205	0.758,0.681,0.746,0.608	0.437,0.722,0.387,0.387	0.215	0.215
2283	ENSMUSG00000021619.6	Atg10	chr13	-	91022569	91022667	91154216	91154312	90937292	90937390	91208317	91208433	2283	1,8,4,6	7,14,3,13	12,6,12,6	4,10,10,4	245	247	0.0392748	0.327253	0.126,0.366,0.573,0.318	0.752,0.377,0.547,0.602	-0.224	0.224
2297	ENSMUSG00000033808.16	Tmem87a	chr2	-	120373910	120373979	120374487	120374559	120371523	120371632	120375418	120375512	2297	0,0,3,0	3,4,6,3	0,0,2,4	2,3,2,0	221	218	0.0474237	0.367755	0.0,0.0,0.33,0.0	0.0,0.0,0.497,1.0	-0.292	0.292
2301	ENSMUSG00000027201.16	Myef2	chr2	-	125097976	125098075	125098449	125098518	125095911	125096120	125098796	125098847	2301	4,5,4,2	7,5,11,4	0,3,0,0	4,6,3,1	218	248	0.000337072	0.0125533	0.394,0.532,0.293,0.363	0.0,0.363,0.0,0.0	0.305	0.305
2307	ENSMUSG00000030760.14	Acer3	chr7	-	98259404	98259457	98261586	98261639	98257695	98257777	98266136	98266247	2307	26,31,27,21	10,5,6,8	12,29,16,12	2,7,0,0	202	202	0.0156436	0.189727	0.722,0.861,0.818,0.724	0.857,0.806,1.0,1.0	-0.135	0.135
2311	ENSMUSG00000001998.15	Ap4e1	chr2	+	127043420	127043543	127043646	127043756	127037785	127037859	127046147	127046287	2311	9,12,9,29	9,11,0,6	7,2,3,8	6,4,7,7	272	259	0.0261326	0.259181	0.488,0.51,1.0,0.822	0.526,0.323,0.29,0.521	0.29	0.29
2316	ENSMUSG00000011658.16	Fuz	chr7	+	44896546	44896645	44896914	44896999	44896251	44896362	44897260	44897329	2316	14,3,4,14	1,0,2,1	13,23,13,8	3,9,10,2	248	234	0.000359528	0.0129075	0.93,1.0,0.654,0.93	0.803,0.707,0.551,0.791	0.166	0.166
2387	ENSMUSG00000051811.14	Cox6b2	chr7	-	4752090	4752161	4752723	4752849	4751791	4751975	4752952	4752972	2387	8,7,0,21	1,4,5,1	1,5,7,7	0,0,0,0	275	220	7.66688e-06	0.000795753	0.865,0.583,0.0,0.944	1.0,1.0,1.0,1.0	-0.402	0.402
2388	ENSMUSG00000051811.14	Cox6b2	chr7	-	4752103	4752161	4752723	4752849	4751793	4751975	4752952	4753009	2388	8,7,0,21	5,5,3,0	1,5,7,7	1,0,2,0	275	207	0.00141805	0.0361726	0.546,0.513,0.0,1.0	0.429,1.0,0.725,1.0	-0.274	0.274
2393	ENSMUSG00000027285.13	Haus2	chr2	+	120613050	120613120	120615854	120615987	120612337	120612430	120617872	120617981	2393	14,7,11,2	40,37,76,46	9,13,10,17	33,23,52,30	219	282	0.0156394	0.189727	0.311,0.196,0.157,0.053	0.26,0.421,0.198,0.422	-0.146	0.146
2422	ENSMUSG00000039069.19	Mtg2	chr2	+	180073139	180073233	180078003	180078142	180071793	180071886	180078618	180078823	2422	7,9,3,2	41,26,42,41	17,15,3,9	50,47,16,23	243	288	0.0067385	0.107903	0.168,0.291,0.078,0.055	0.287,0.274,0.182,0.317	-0.117	0.117
2534	ENSMUSG00000032560.14	Dnajc13	chr9	-	104238464	104238540	104246759	104246840	104237520	104237726	104262698	104262903	2534	2,5,9,0	9,22,24,24	1,3,0,0	11,24,13,16	230	225	0.000888521	0.0250856	0.179,0.182,0.268,0.0	0.082,0.109,0.0,0.0	0.11	0.11
2557	ENSMUSG00000009741.15	Ubp1	chr9	+	113969325	113969416	113970141	113970260	113966491	113966585	113972750	113972893	2557	92,66,92,49	84,123,104,98	13,60,41,30	113,63,148,84	240	268	0.00789378	0.119103	0.55,0.375,0.497,0.358	0.114,0.515,0.236,0.285	0.158	0.158
2601	ENSMUSG00000005225.15	Plekha8	chr6	+	54615214	54615370	54616632	54616757	54613091	54613208	54619193	54619352	2601	103,79,79,133	62,74,109,170	53,64,73,31	95,77,119,68	298	274	0.00921487	0.132658	0.604,0.495,0.4,0.418	0.339,0.433,0.361,0.295	0.122	0.122
2602	ENSMUSG00000059486.11	Kbtbd2	chr6	-	56781800	56781966	56789218	56789700	56777523	56780413	56797458	56797736	2602	35,22,31,14	26,44,41,41	13,48,6,9	60,44,30,52	298	298	0.0494583	0.378486	0.574,0.333,0.431,0.255	0.178,0.522,0.167,0.148	0.145	0.145
2612	ENSMUSG00000040720.15	Virma	chr4	+	11505441	11505610	11506953	11507076	11501308	11501357	11507906	11508179	2612	28,39,18,58	18,43,15,45	35,9,32,13	35,22,46,43	298	272	0.00398598	0.0726389	0.587,0.453,0.523,0.541	0.477,0.272,0.388,0.216	0.188	0.188
2616	ENSMUSG00000031826.20	Usp10	chr8	+	119931848	119931917	119936530	119936588	119910813	119910939	119941112	119942138	2616	8,8,4,10	10,9,9,16	29,12,19,4	7,11,13,7	218	207	0.0410371	0.334797	0.432,0.458,0.297,0.372	0.797,0.509,0.581,0.352	-0.17	0.17
2628	ENSMUSG00000026991.20	Pkp4	chr2	+	59214677	59214814	59289217	59289252	59160849	59161128	59305065	59305197	2628	65,69,70,80	21,13,15,15	22,47,67,24	32,19,20,12	286	184	0.00342986	0.0689164	0.666,0.773,0.75,0.774	0.307,0.614,0.683,0.563	0.199	0.199
2647	ENSMUSG00000004837.2	Grap	chr11	+	61660221	61660319	61664184	61664307	61653264	61653424	61669835	61670004	2647	2,7,8,12	15,16,24,15	0,0,7,0	15,15,6,5	247	272	0.00717663	0.114042	0.128,0.325,0.269,0.468	0.0,0.0,0.562,0.0	0.157	0.157
2652	ENSMUSG00000002871.14	Tpra1	chr6	+	88910340	88910401	88910547	88910650	88910150	88910261	88910796	88910877	2652	15,43,19,28	31,45,36,55	21,24,23,25	16,19,26,33	210	252	0.0377524	0.318688	0.367,0.534,0.388,0.379	0.612,0.603,0.515,0.476	-0.134	0.134
2670	ENSMUSG00000066621.12	Tecpr1	chr5	-	144199729	144199786	144200814	144200894	144199128	144199309	144201011	144201108	2670	23,9,14,17	3,5,2,6	6,8,14,8	7,1,15,5	229	206	0.0328555	0.291975	0.873,0.618,0.863,0.718	0.435,0.878,0.456,0.59	0.178	0.178
2690	ENSMUSG00000030172.15	Erc1	chr6	-	119777987	119778071	119779476	119779632	119773733	119773901	119783388	119783463	2690	53,39,37,55	10,10,8,1	34,18,60,33	7,16,10,15	298	233	0.0230523	0.241411	0.806,0.753,0.783,0.977	0.792,0.468,0.824,0.632	0.151	0.151
2701	ENSMUSG00000059908.9	Mug1	chr6	+	121876419	121876471	121878484	121878568	121875429	121875937	121878910	121879087	2701	7043494451548	1814119613452970	272272813222155	7.77657e+16	201	233	8.2576e-08	2.18301e-05	0.31,0.253,0.277,0.376	0.289,0.128,0.152,0.188	0.115	0.115
2704	ENSMUSG00000059908.9	Mug1	chr6	+	121882581	121882805	121884183	121884402	121881681	121881862	121884561	121884689	2704	3093162923515090	83660619476718	1.06651e+19	419632232547517	298	298	3.5227e-06	0.000465636	0.787,0.729,0.547,0.431	0.718,0.76,0.869,0.964	-0.204	0.204
2710	ENSMUSG00000026932.14	Nacc2	chr2	-	26062191	26062297	26064453	26064618	26061572	26061670	26089542	26090482	2710	25,13,16,15	25,7,33,20	13,18,8,7	25,28,19,30	298	255	0.0370766	0.316184	0.461,0.614,0.293,0.391	0.308,0.355,0.265,0.166	0.166	0.166
2711	ENSMUSG00000026932.14	Nacc2	chr2	-	26064453	26064618	26089542	26090482	26062191	26062297	26122688	26122818	2711	15,19,16,4	13,25,28,25	0,11,10,4	31,37,29,24	298	298	0.00381174	0.0714674	0.536,0.432,0.364,0.138	0.0,0.229,0.256,0.143	0.21	0.21
2735	ENSMUSG00000021838.17	Samd4	chr14	+	47016276	47016795	47052849	47053113	46884398	46885016	47064219	47064329	2735	32,76,10,67	5,11,5,10	25,15,24,13	2,0,0,2	298	298	0.000113449	0.00532114	0.865,0.874,0.667,0.87	0.926,1.0,1.0,0.867	-0.129	0.129
2744	ENSMUSG00000030199.16	Etv6	chr6	+	134066306	134066465	134137284	134137417	134035699	134036138	134222864	134223029	2744	29,25,22,27	33,24,53,42	12,12,18,15	40,36,47,34	298	282	0.00582631	0.0969752	0.454,0.496,0.282,0.378	0.221,0.24,0.266,0.295	0.147	0.147
2761	ENSMUSG00000068250.13	Amn1	chr6	-	149169302	149169404	149169447	149169504	149166805	149166917	149170832	149171050	2761	9,6,29,39	6,1,1,1	18,18,24,23	0,0,0,0	206	251	0.00561417	0.0949187	0.646,0.88,0.972,0.979	1.0,1.0,1.0,1.0	-0.131	0.131
2790	ENSMUSG00000025159.8	Mms19	chr19	-	41962799	41962861	41962949	41963034	41957857	41957944	41963400	41963470	2790	1,1,7,2	19,24,23,5	0,2,0,0	14,10,17,22	234	211	0.000662434	0.0209387	0.045,0.036,0.215,0.265	0.0,0.153,0.0,0.0	0.102	0.102
2806	ENSMUSG00000037262.7	Kin	chr2	+	10085729	10085824	10090112	10090156	10080623	10080744	10090240	10090363	2806	19,22,19,17	1,6,1,2	25,15,16,20	4,9,4,5	244	193	0.0273584	0.262592	0.938,0.744,0.938,0.871	0.832,0.569,0.76,0.76	0.143	0.143
2815	ENSMUSG00000024645.5	Timm21	chr18	-	84948022	84948096	84949193	84949291	84947833	84947939	84949389	84949452	2815	35,42,8,44	28,16,8,18	34,35,33,34	14,5,14,7	247	223	0.0267881	0.261409	0.53,0.703,0.474,0.688	0.687,0.863,0.68,0.814	-0.162	0.162
2818	ENSMUSG00000044456.16	Rin3	chr12	+	102312974	102313182	102325794	102325912	102283047	102283326	102350881	102350954	2818	28,33,26,15	22,25,19,22	43,45,23,21	17,14,20,12	298	267	0.0315251	0.284705	0.533,0.542,0.551,0.379	0.694,0.742,0.507,0.611	-0.137	0.137
2853	ENSMUSG00000093456.7	Gm20662	chr9	+	108031998	108032209	108040904	108041086	108024102	108024450	108044724	108044900	2853	83112100142	125,159,89,128	127,99,155,107	102,99,70,80	298	298	0.00782502	0.119103	0.399,0.413,0.529,0.526	0.555,0.5,0.689,0.572	-0.112	0.112
2860	ENSMUSG00000038535.17	Zfp280d	chr9	+	72301700	72301766	72301866	72302006	72298701	72298848	72307950	72308068	2860	3,9,2,3	16,28,22,25	15,1,8,5	12,2,26,13	215	289	0.00726751	0.114237	0.201,0.302,0.109,0.139	0.627,0.402,0.293,0.341	-0.228	0.228
2863	ENSMUSG00000038535.17	Zfp280d	chr9	+	72339011	72339048	72351524	72351570	72338745	72338864	72360285	72360341	2863	3,13,7,5	0,2,5,0	9,2,1,8	3,3,7,6	186	195	0.0046636	0.0807247	1.0,0.872,0.595,1.0	0.759,0.411,0.13,0.583	0.396	0.396
2883	ENSMUSG00000032089.16	Il10ra	chr9	-	45266454	45266642	45267099	45267220	45265488	45265655	45269005	45269149	2883	12,0,15,0	16,25,35,11	10,10,12,2	10,10,3,8	270	298	0.00381648	0.0714674	0.453,0.0,0.321,0.0	0.525,0.525,0.815,0.216	-0.327	0.327
2911	ENSMUSG00000074071.11	Fam169b	chr7	+	68300832	68300963	68304551	68304651	68275994	68276041	68350233	68350416	2911	9,2,9,19	9,2,8,4	7,2,16,3	0,2,0,0	280	249	4.24457e-06	0.000493728	0.471,0.471,0.5,0.809	1.0,0.471,1.0,1.0	-0.305	0.305
2925	ENSMUSG00000063929.6	Cyp4a32	chr4	+	115602259	115602404	115606644	115606772	115600974	115601163	115609626	115609751	2925	290222328389	233131195178	595476803708	281110276296	294	277	5.35452e-05	0.00315292	0.54,0.615,0.613,0.673	0.666,0.803,0.733,0.693	-0.114	0.114
2932	ENSMUSG00000038482.11	Tfdp1	chr8	+	13357042	13357109	13365088	13365195	13339664	13339739	13369458	13369580	2932	2,10,6,24	32,58,47,56	19,16,15,10	34,44,23,42	216	256	0.0106074	0.149739	0.069,0.17,0.131,0.337	0.398,0.301,0.436,0.22	-0.162	0.162
2946	ENSMUSG00000058761.5	Rnf169	chr7	-	99935161	99935280	99942958	99943105	99927092	99927192	99955466	99955540	2946	33,23,24,21	42,32,48,40	10,27,24,37	62,61,96,53	296	268	0.0186399	0.212568	0.416,0.394,0.312,0.322	0.127,0.286,0.185,0.387	0.115	0.115
2949	ENSMUSG00000030704.14	Rab6a	chr7	+	100629665	100629771	100629837	100629943	100628403	100628457	100631741	100631853	2949	91,105,69,116	197229165220	56,31,52,31	187178194169	255	255	2.99814e-08	1.08983e-05	0.316,0.314,0.295,0.345	0.23,0.148,0.211,0.155	0.132	0.132
2955	ENSMUSG00000003402.14	Prkcsh	chr9	+	22012218	22012308	22012678	22012753	22012033	22012103	22012835	22012935	2955	117141172152	145121185105	189154150136	64,141,61,59	239	224	0.000442999	0.0148074	0.431,0.522,0.466,0.576	0.735,0.506,0.697,0.684	-0.157	0.157
2959	ENSMUSG00000026837.16	Col5a1	chr2	+	28028966	28029035	28029096	28029165	28025592	28025705	28032590	28032824	2959	22,19,2,27	21,10,27,29	2,8,2,2	35,9,10,25	218	218	0.00583585	0.0969752	0.512,0.655,0.069,0.482	0.054,0.471,0.167,0.074	0.238	0.238
2962	ENSMUSG00000036528.16	Ppfibp2	chr7	+	107637213	107637310	107653017	107653232	107595265	107595379	107681761	107681854	2962	10,34,9,41	40,46,60,72	55,21,57,44	85,55,40,43	246	298	0.0234735	0.243789	0.232,0.472,0.154,0.408	0.439,0.316,0.633,0.553	-0.169	0.169
2987	ENSMUSG00000025036.7	Sfxn2	chr19	+	46591492	46591542	46592299	46592347	46591120	46591170	46594671	46594868	2987	21,30,27,36	27,57,57,50	55,29,76,45	48,55,45,44	199	197	0.0208399	0.229554	0.435,0.343,0.319,0.416	0.531,0.343,0.626,0.503	-0.123	0.123
3000	ENSMUSG00000030846.15	Tial1	chr7	-	128446730	128446798	128447038	128447107	128446194	128446270	128448120	128448208	3000	3,11,16,0	4,21,13,14	1,0,2,2	16,14,17,23	218	217	4.9488e-05	0.0030107	0.427,0.343,0.551,0.0	0.059,0.0,0.105,0.08	0.269	0.269
3002	ENSMUSG00000030849.18	Fgfr2	chr7	-	130198418	130198563	130199757	130199905	130196171	130196374	130200982	130201173	3002	40,39,10,14	74,150,57,111	18,39,21,26	31,51,34,44	297	294	3.39949e-05	0.002299	0.349,0.205,0.148,0.111	0.365,0.431,0.379,0.369	-0.183	0.183
3006	ENSMUSG00000054612.4	Mgmt	chr7	+	136951267	136951404	137085948	137086109	136894613	136894687	137121488	137121628	3006	43,45,33,54	91,56,65,102	16,0,40,0	75,42,126,43	286	298	1.27965e-07	2.81072e-05	0.33,0.456,0.346,0.356	0.182,0.0,0.249,0.0	0.264	0.264
3038	ENSMUSG00000042213.17	Zfand4	chr6	+	116284739	116284815	116285853	116285921	116273572	116273872	116287981	116288168	3038	1,9,13,6	0,0,7,2	9,4,9,8	9,2,13,13	225	217	0.00114894	0.0309364	1.0,1.0,0.642,0.743	0.491,0.659,0.4,0.372	0.366	0.366
3052	ENSMUSG00000036501.7	Fam13b	chr18	-	34497333	34497546	34497967	34498159	34494598	34494776	34499685	34499852	3052	5,1,15,27	31,14,13,14	25,25,57,45	9,26,14,13	298	298	0.001277	0.0331563	0.139,0.067,0.536,0.659	0.735,0.49,0.803,0.776	-0.351	0.351
3056	ENSMUSG00000031516.11	Dctn6	chr8	-	34098918	34099101	34104985	34105039	34097188	34097294	34106341	34106406	3056	2,6,15,7	4,1,4,3	11,6,4,7	4,14,3,13	203	298	0.0459057	0.3597	0.423,0.898,0.846,0.774	0.801,0.386,0.662,0.441	0.163	0.163
3058	ENSMUSG00000026313.16	Hdac4	chr1	-	92012668	92012819	92029954	92030196	92002154	92002275	92054900	92054972	3058	11,17,4,6	5,4,16,3	9,15,20,8	4,3,1,0	298	298	0.00273347	0.0597663	0.688,0.81,0.2,0.667	0.692,0.833,0.952,1.0	-0.278	0.278
3084	ENSMUSG00000074272.10	Ceacam1	chr7	-	25466316	25466437	25471797	25472073	25465467	25465520	25476343	25476703	3084	65,102,87,109	78124154206	101,66,91,108	183106527336	298	270	0.00138778	0.0357139	0.43,0.427,0.339,0.324	0.333,0.361,0.135,0.226	0.116	0.116
3109	ENSMUSG00000038250.9	Usp38	chr8	-	81001052	81001154	81005331	81005461	80995681	80995840	81012166	81012302	3109	33,23,31,19	16,45,17,31	32,31,9,15	41,36,48,41	279	251	0.0375463	0.318323	0.65,0.315,0.621,0.355	0.413,0.437,0.144,0.248	0.175	0.175
3112	ENSMUSG00000071072.12	Ptges3	chr10	+	128070133	128070232	128072067	128072157	128069215	128069285	128074221	128074284	3112	109173116230	131,114,77,61	87,72,148,104	24,41,22,2	248	239	0.000151785	0.00658791	0.445,0.594,0.592,0.784	0.777,0.629,0.866,0.98	-0.209	0.209
3115	ENSMUSG00000031652.11	N4bp1	chr8	-	86851624	86851721	86853158	86853289	86848446	86848554	86860425	86862110	3115	18,12,5,14	11,16,9,17	12,15,18,22	5,2,8,4	280	246	0.000115827	0.00534644	0.59,0.397,0.328,0.42	0.678,0.868,0.664,0.829	-0.326	0.326
3117	ENSMUSG00000031665.7	Sall1	chr8	-	89029943	89033398	89042351	89042444	89027234	89028818	89044029	89044162	3117	3,3,9,2	9,67,29,57	0,5,3,0	28,63,72,22	242	298	0.0142067	0.18109	0.291,0.052,0.276,0.041	0.0,0.089,0.049,0.0	0.131	0.131
3125	ENSMUSG00000069922.12	Ces3a	chr8	+	105053355	105053448	105053543	105053684	105051731	105051836	105055578	105055659	3125	13801547371565	10101205271711	3290250634213140	4326281156104590	242	290	3.71253e-08	1.19956e-05	0.621,0.606,0.626,0.523	0.477,0.517,0.422,0.45	0.128	0.128
3139	ENSMUSG00000003847.16	Nfat5	chr8	+	107295580	107295634	107324638	107324764	107293469	107293898	107338294	107338356	3139	1,2,2,3	19,26,8,15	11,7,9,6	14,7,36,24	203	275	0.000885931	0.0250856	0.067,0.094,0.253,0.213	0.516,0.575,0.253,0.253	-0.242	0.242
3173	ENSMUSG00000033411.16	Ctdspl2	chr2	+	121978891	121979041	121981151	121981364	121977330	121977469	121986948	121987027	3173	15,13,12,13	18,27,19,32	21,9,16,18	13,13,17,11	298	298	0.0115453	0.157623	0.455,0.325,0.387,0.289	0.618,0.409,0.485,0.621	-0.169	0.169
3199	ENSMUSG00000042790.16	Rnf214	chr9	-	45899745	45900256	45904769	45904919	45898431	45898491	45906737	45906861	3199	4,6,4,9	18,35,23,47	23,11,18,21	48,20,35,31	298	298	2.06267e-05	0.00155029	0.182,0.146,0.148,0.161	0.324,0.355,0.34,0.404	-0.197	0.197
3209	ENSMUSG00000032311.17	Nrg4	chr9	-	55249095	55249169	55280889	55280983	55242060	55242207	55282550	55282616	3209	13,13,13,14	3,12,9,28	5,4,3,14	13,6,19,20	243	223	0.0137749	0.177245	0.799,0.499,0.57,0.315	0.261,0.38,0.127,0.391	0.256	0.256
3238	ENSMUSG00000032342.13	Mto1	chr9	+	78449717	78449835	78452763	78453053	78449418	78449618	78457209	78457322	3238	23,13,30,22	30,32,23,54	8,11,8,16	50,31,34,33	267	298	0.0079457	0.119104	0.461,0.312,0.593,0.313	0.152,0.284,0.208,0.351	0.171	0.171
3240	ENSMUSG00000033577.18	Myo6	chr9	+	80293526	80293553	80293944	80293974	80292356	80292517	80296642	80296681	3240	10,4,15,3	0,1,0,2	8,11,3,2	2,1,2,3	176	179	0.00357808	0.069367	1.0,0.803,1.0,0.604	0.803,0.918,0.604,0.404	0.169	0.169
3254	ENSMUSG00000032411.15	Tfdp2	chr9	+	96232681	96232748	96273838	96273942	96223093	96223198	96287600	96287722	3254	9,10,8,5	17,61,34,34	2,1,5,4	43,15,32,35	216	253	0.00851488	0.125057	0.383,0.161,0.216,0.147	0.052,0.072,0.155,0.118	0.128	0.128
3288	ENSMUSG00000060450.14	Rnf14	chr18	+	38298308	38298395	38299753	38299926	38297465	38297575	38300428	38300590	3288	32,13,14,25	153145111171	27,32,54,35	149107117105	236	298	4.96952e-05	0.0030107	0.209,0.102,0.137,0.156	0.186,0.274,0.368,0.296	-0.13	0.13
3294	ENSMUSG00000057802.8	Gm10030	chr9	+	111006342	111006430	111006776	111006939	111005851	111005938	111007452	111008029	3294	3,4,1,4	0,1,1,1	11,2,2,3	0,5,8,0	237	298	0.00856699	0.12519	1.0,0.834,0.557,0.834	1.0,0.335,0.239,1.0	0.163	0.163
3305	ENSMUSG00000056167.8	Cnot10	chr9	-	114629006	114629157	114631821	114631983	114627392	114627535	114632676	114632771	3305	24,47,35,49	39,68,68,50	46,59,74,36	60,46,41,36	298	298	0.0112832	0.155505	0.381,0.409,0.34,0.495	0.434,0.562,0.643,0.5	-0.129	0.129

## Sheet: 1104 SE events
Supplementary Data 2 Alternative splicing analysis in RNA-seq data of Usp39 knockout mice liver
1104 SE (Skipped exon) alternative spliced events analyzed with rMATS
ID	GeneID	geneSymbol	chr	strand	exonStart_0base	exonEnd	upstreamES	upstreamEE	downstreamES	downstreamEE	ID	IJC_SAMPLE_1	SJC_SAMPLE_1	IJC_SAMPLE_2	SJC_SAMPLE_2	IncFormLen	SkipFormLen	PValue	FDR	IncLevel1	IncLevel2	IncLevelDifference	ABS
189	ENSMUSG00000044583.13	Tlr7	chrX	-	167308788	167308856	167304928	167308485	167330000	167330099	189	0,0,0,2	11,25,4,10	2,2,0,2	4,0,11,2	217	149	0.0111897	0.161839	0.0,0.0,0.0,0.121	0.256,1.0,0.0,0.407	-0.386	0.386
240	ENSMUSG00000025287.15	Acot9	chrX	+	155264035	155264093	155262504	155262674	155269658	155269753	240	5,1,16,2	56,25,16,24	0,0,0,0	11,16,15,8	207	149	3.81931e-06	0.00028466	0.06,0.028,0.419,0.057	0.0,0.0,0.0,0.0	0.141	0.141
257	ENSMUSG00000041115.16	Iqsec2	chrX	+	152180996	152181092	152178963	152179090	152193865	152194601	257	5,3,7,11	3,10,7,0	11,21,8,4	2,0,0,0	245	149	6.65019e-07	7.42404e-05	0.503,0.154,0.378,1.0	0.77,1.0,1.0,1.0	-0.434	0.434
283	ENSMUSG00000025264.12	Tsr2	chrX	-	151096164	151096255	151091675	151091767	151096428	151096523	283	35,34,32,35	4,5,4,0	27,28,52,21	0,0,0,0	240	149	2.2704e-06	0.000193871	0.845,0.808,0.832,1.0	1.0,1.0,1.0,1.0	-0.129	0.129
301	ENSMUSG00000047045.17	Tmem164	chrX	+	142682290	142682949	142681417	142681556	142752039	142752089	301	6,18,6,5	2,0,4,3	9,17,31,9	0,0,0,0	298	149	8.97765e-07	9.44962e-05	0.6,1.0,0.429,0.455	1.0,1.0,1.0,1.0	-0.379	0.379
341	ENSMUSG00000067369.12	Trmt2b	chrX	-	134270509	134270585	134267330	134267561	134276845	134276920	341	5,2,2,0	30,18,24,5	4,8,20,5	13,37,17,0	225	149	0.00123891	0.0289131	0.099,0.069,0.052,0.0	0.169,0.125,0.438,1.0	-0.378	0.378
369	ENSMUSG00000086629.8	2810403D21Rik	chrX	+	108871471	108871598	108836228	108836355	108886344	108886690	369	1,10,8,11	1,0,5,0	5,2,7,3	3,0,6,2	276	149	0.0277792	0.312984	0.351,1.0,0.463,1.0	0.474,1.0,0.386,0.447	0.127	0.127
386	ENSMUSG00000031229.16	Atrx	chrX	-	105910573	105910643	105899880	105899993	105911469	105911654	386	0,0,1,0	1,8,2,5	1,2,2,1	0,4,0,11	219	149	0.0175809	0.22601	0.0,0.0,0.254,0.0	1.0,0.254,1.0,0.058	-0.514	0.514
481	ENSMUSG00000031328.16	Flna	chrX	-	74232966	74232990	74230505	74230753	74233148	74233338	481	24,19,8,13	34,78,26,41	1,4,2,5	19,20,19,24	173	149	0.00172439	0.0372298	0.378,0.173,0.209,0.215	0.043,0.147,0.083,0.152	0.137	0.137
563	ENSMUSG00000025860.15	Xiap	chrX	+	42068356	42068482	42059678	42059851	42094366	42094717	563	20,40,10,53	0,0,3,6	55,30,44,23	0,2,0,0	275	149	0.00385516	0.0700611	1.0,1.0,0.644,0.827	1.0,0.89,1.0,1.0	-0.105	0.105
581	ENSMUSG00000059708.12	Akap17b	chrX	-	36623567	36624336	36618602	36618733	36636472	36636574	581	1,0,0,2	0,2,2,0	4,1,1,2	0,0,4,0	298	149	0.00138755	0.0315261	1.0,0.0,0.0,1.0	1.0,1.0,0.111,1.0	-0.278	0.278
630	ENSMUSG00000064127.13	Med14	chrX	-	12703212	12703482	12696152	12696290	12703750	12703903	630	34,27,16,48	1,2,10,1	36,29,42,25	0,0,0,0	298	149	4.0951e-06	0.000301727	0.944,0.871,0.444,0.96	1.0,1.0,1.0,1.0	-0.195	0.195
656	ENSMUSG00000039382.12	Wdr45	chrX	+	7723314	7723753	7722354	7722378	7723848	7723920	656	25,0,0,5	60,42,65,0	0,1,0,3	27,65,9,17	298	149	0.00850402	0.130692	0.172,0.0,0.0,1.0	0.0,0.008,0.0,0.081	0.271	0.271
657	ENSMUSG00000039382.12	Wdr45	chrX	+	7723564	7723753	7722249	7722378	7723848	7723920	657	26,0,0,5	60,42,65,0	0,0,0,3	27,65,9,17	298	149	0.00643173	0.104644	0.178,0.0,0.0,1.0	0.0,0.0,0.0,0.081	0.274	0.274
690	ENSMUSG00000025089.15	Gfra1	chr19	-	58392572	58392587	58300241	58300578	58451968	58452052	690	0,0,0,0	267206255300	346,0,0,292	246288394300	164	149	2.62389e-08	5.01222e-06	0.0,0.0,0.0,0.0	0.561,0.0,0.0,0.469	-0.258	0.258
738	ENSMUSG00000025026.15	Add3	chr19	+	53159379	53159632	53143004	53143089	53216800	53216935	738	3,3,1,0	12,3,15,2	0,0,0,0	2,11,20,11	298	149	0.0407541	0.421736	0.111,0.333,0.032,0.0	0.0,0.0,0.0,0.0	0.119	0.119
751	ENSMUSG00000064105.13	Cnnm2	chr19	+	46871655	46871721	46868537	46868631	46877207	46877392	751	5,10,3,15	5,6,15,17	10,6,21,9	0,3,25,3	215	149	0.0255575	0.295153	0.409,0.536,0.122,0.379	1.0,0.581,0.368,0.675	-0.294	0.294
752	ENSMUSG00000047731.17	Wbp1l	chr19	+	46606711	46606759	46599113	46599293	46644352	46644455	752	194,98,226,179	314,151,394,83	158442238138	72258133111	197	149	0.0024333	0.0492931	0.318,0.329,0.303,0.62	0.624,0.564,0.575,0.485	-0.169	0.169
858	ENSMUSG00000025006.18	Sorbs1	chr19	-	40321792	40321960	40318021	40318068	40324746	40324832	858	68,33,55,62	27,73,43,40	74,43,61,63	35,18,21,7	298	149	0.0031567	0.0607347	0.557,0.184,0.39,0.437	0.514,0.544,0.592,0.818	-0.225	0.225
871	ENSMUSG00000025006.18	Sorbs1	chr19	-	40376644	40377016	40373475	40373617	40382520	40382633	871	33,23,10,14	19,27,22,21	15,2,10,10	48,49,37,30	298	149	3.59454e-06	0.000274823	0.465,0.299,0.185,0.25	0.135,0.02,0.119,0.143	0.196	0.196
895	ENSMUSG00000048720.8	Tbc1d12	chr19	+	38901308	38901415	38895986	38896069	38907771	38907852	895	13,16,8,44	1,0,0,0	8,6,22,22	3,4,2,0	256	149	6.39978e-05	0.00283569	0.883,1.0,1.0,1.0	0.608,0.466,0.865,1.0	0.236	0.236
922	ENSMUSG00000024811.11	Tnks2	chr19	+	36876184	36876373	36875263	36875373	36879234	36879487	922	70,98,70,146	23,22,23,29	151,110,92,109	25,15,25,7	298	149	0.0209698	0.256532	0.603,0.69,0.603,0.716	0.751,0.786,0.648,0.886	-0.115	0.115
928	ENSMUSG00000024805.16	Pcgf5	chr19	+	36450563	36450623	36444987	36445077	36455620	36455943	928	20,22,26,29	23,24,19,16	13,17,35,36	7,17,10,6	209	149	0.031353	0.342889	0.383,0.395,0.494,0.564	0.57,0.416,0.714,0.811	-0.169	0.169
1015	ENSMUSG00000037847.14	Nmrk1	chr19	+	18638917	18639399	18636078	18636142	18639517	18639608	1015	7,4,4,1	12,6,18,2	20,15,13,6	21,22,11,8	298	149	0.0177081	0.227079	0.226,0.25,0.1,0.2	0.323,0.254,0.371,0.273	-0.111	0.111
1086	ENSMUSG00000034820.4	Cpsf7	chr19	+	10532257	10532334	10531818	10531999	10532819	10532923	1086	3,0,12,14	23,32,44,26	4,4,13,18	14,16,10,6	226	149	0.00818344	0.126976	0.079,0.0,0.152,0.262	0.159,0.142,0.462,0.664	-0.234	0.234
1087	ENSMUSG00000034820.4	Cpsf7	chr19	+	10532260	10532334	10531826	10531999	10532819	10532923	1087	8,0,7,15	23,32,44,26	4,7,7,11	14,16,10,6	223	149	0.017853	0.228074	0.189,0.0,0.096,0.278	0.16,0.226,0.319,0.551	-0.173	0.173
1109	ENSMUSG00000036098.15	Myrf	chr19	-	10228652	10228916	10225448	10225510	10229019	10229107	1109	30,26,54,39	7,6,21,10	25,47,27,23	0,2,0,8	298	149	0.000338571	0.010532	0.682,0.684,0.563,0.661	1.0,0.922,1.0,0.59	-0.231	0.231
1113	ENSMUSG00000024660.9	Incenp	chr19	-	9877676	9877796	9876589	9876816	9878127	9878248	1113	11,22,50,11	0,0,0,8	5,20,5,1	0,0,0,0	269	149	0.0245092	0.287347	1.0,1.0,1.0,0.432	1.0,1.0,1.0,1.0	-0.142	0.142
1162	ENSMUSG00000024958.13	Gpr137	chr19	-	6939528	6939754	6939260	6939410	6940351	6940401	1162	42,27,46,44	18,7,11,20	36,50,29,29	15,34,40,13	298	149	0.0194247	0.242696	0.538,0.659,0.676,0.524	0.545,0.424,0.266,0.527	0.159	0.159
1242	ENSMUSG00000034108.6	Ccs	chr19	-	4833340	4833518	4825943	4826021	4838830	4838903	1242	1,7,3,2	0,8,0,0	1,12,4,1	0,0,0,0	298	149	0.0233643	0.27702	1.0,0.304,1.0,1.0	1.0,1.0,1.0,1.0	-0.174	0.174
1303	ENSMUSG00000024843.15	Chka	chr19	+	3881997	3882120	3864647	3864759	3884471	3884538	1303	18,15,5,21	21,33,10,36	0,7,8,2	22,30,7,16	272	149	0.00501875	0.0868615	0.32,0.199,0.215,0.242	0.0,0.113,0.385,0.064	0.103	0.103
1305	ENSMUSG00000024843.15	Chka	chr19	+	3882009	3882120	3864647	3864759	3884471	3884585	1305	17,15,5,20	21,33,10,36	0,7,8,2	22,30,7,16	260	149	0.00694624	0.111543	0.317,0.207,0.223,0.241	0.0,0.118,0.396,0.067	0.102	0.102
1450	ENSMUSG00000024589.18	Nedd4l	chr18	+	65167513	65167573	65165571	65165646	65172274	65172406	1450	97,108,55,158	15,17,14,9	164157138172	0,5,6,3	209	149	1.51146e-10	5.81753e-08	0.822,0.819,0.737,0.926	1.0,0.957,0.943,0.976	-0.143	0.143
1479	ENSMUSG00000024613.16	Tcof1	chr18	-	60832165	60832309	60831773	60831995	60832426	60832624	1479	32,13,24,12	0,1,0,0	16,28,9,23	0,0,5,4	293	149	0.000441953	0.0130551	1.0,0.869,1.0,1.0	1.0,1.0,0.478,0.745	0.161	0.161
1481	ENSMUSG00000024608.11	Rps14	chr18	+	60774509	60774686	60747148	60747221	60776400	60776551	1481	22,193,22,102	66,62,10,143	133,33,307,232	5,12,38,7	298	149	1.91141e-08	3.94332e-06	0.143,0.609,0.524,0.263	0.93,0.579,0.802,0.943	-0.429	0.429
1538	ENSMUSG00000024498.16	Tcerg1	chr18	+	42535084	42535147	42530629	42530890	42536177	42536289	1538	18,44,14,24	22,17,12,15	34,24,32,32	13,9,13,0	212	149	0.00737803	0.11752	0.365,0.645,0.451,0.529	0.648,0.652,0.634,1.0	-0.236	0.236
1623	ENSMUSG00000034300.17	Fam53c	chr18	+	34763072	34763130	34762494	34762724	34768167	34768952	1623	32,47,34,54	10,32,12,17	35,36,31,28	1,9,7,0	207	149	0.000178637	0.00637165	0.697,0.514,0.671,0.696	0.962,0.742,0.761,1.0	-0.222	0.222
1667	ENSMUSG00000033632.16	AW554918	chr18	+	25339713	25340384	25289938	25290066	25344863	25344962	1667	14,5,1,0	0,3,4,1	9,4,7,6	0,0,0,0	298	149	4.73734e-06	0.000336547	1.0,0.455,0.111,0.0	1.0,1.0,1.0,1.0	-0.609	0.609
1694	ENSMUSG00000034445.8	Cyb561a3	chr19	+	10578981	10579074	10577450	10577563	10580462	10580562	1694	9,7,3,11	2,2,1,3	18,5,13,16	0,0,2,1	242	149	0.000557384	0.0155225	0.735,0.683,0.649,0.693	1.0,1.0,0.8,0.908	-0.237	0.237
1719	ENSMUSG00000024410.15	Rmc1	chr18	+	12169232	12169309	12168716	12168902	12171548	12171633	1719	52,29,23,33	3,0,0,1	41,33,21,29	3,15,3,0	226	149	0.000104194	0.00416582	0.92,1.0,1.0,0.956	0.9,0.592,0.822,1.0	0.14	0.14
1830	ENSMUSG00000005371.15	Fbxo11	chr17	-	88014405	88014547	88012556	88012686	88015398	88015480	1830	47,53,43,63	4,10,0,0	42,18,31,36	0,0,0,0	291	149	1.35965e-05	0.000802351	0.857,0.731,1.0,1.0	1.0,1.0,1.0,1.0	-0.103	0.103
1831	ENSMUSG00000005371.15	Fbxo11	chr17	-	88014405	88014550	88012556	88012686	88015398	88015480	1831	44,57,74,84	4,10,0,0	62,27,52,40	0,0,0,0	294	149	2.2182e-05	0.00120427	0.848,0.743,1.0,1.0	1.0,1.0,1.0,1.0	-0.102	0.102
1849	ENSMUSG00000024127.15	Prepl	chr17	-	85088339	85088442	85083192	85083315	85090105	85090241	1849	11,15,10,13	6,2,1,0	16,4,18,13	2,8,17,2	252	149	0.0457434	0.457222	0.52,0.816,0.855,1.0	0.825,0.228,0.385,0.794	0.24	0.24
1850	ENSMUSG00000024127.15	Prepl	chr17	-	85088339	85088875	85083192	85083315	85090105	85090224	1850	32,46,35,47	6,2,1,0	36,31,66,47	2,8,17,2	298	149	0.010984	0.15949	0.727,0.92,0.946,1.0	0.9,0.66,0.66,0.922	0.113	0.113
1889	ENSMUSG00000036368.8	Rmdn2	chr17	+	79627461	79628379	79621769	79621772	79650301	79650305	1889	0,0,0,0	40,26,53,23	0,0,9,2	25,57,0,7	298	149	0.0146254	0.196325	0.0,0.0,0.0,0.0	0.0,0.0,1.0,0.125	-0.281	0.281
1945	ENSMUSG00000117038.1	Gm49880	chr17	-	74068400	74068504	74026997	74027141	74073742	74073942	1945	1,4,3,1	0,0,0,0	10,1,1,6	8,0,0,0	253	149	0.0114115	0.164587	1.0,1.0,1.0,1.0	0.424,1.0,1.0,1.0	0.144	0.144
2098	ENSMUSG00000032842.13	Abcc10	chr17	-	46310037	46310233	46306956	46307300	46310376	46310530	2098	20,35,30,11	2,1,4,0	24,40,31,13	0,0,0,0	298	149	0.0124712	0.174977	0.833,0.946,0.789,1.0	1.0,1.0,1.0,1.0	-0.108	0.108
2142	ENSMUSG00000061130.13	Ppm1b	chr17	+	85023031	85023079	85005508	85005566	85023695	85023779	2142	9,17,35,38	8,10,15,35	10,9,18,12	30,13,43,17	197	149	5.32507e-05	0.00246098	0.46,0.563,0.638,0.451	0.201,0.344,0.24,0.348	0.245	0.245
2167	ENSMUSG00000053835.17	H2-T24	chr17	-	36015383	36015656	36005694	36006789	36017240	36017537	2167	15,10,10,10	7,9,2,2	4,1,1,3	0,0,3,0	298	149	0.00379099	0.0694826	0.517,0.357,0.714,0.714	1.0,1.0,0.143,1.0	-0.21	0.21
2202	ENSMUSG00000061207.11	Stk19	chr17	-	34824513	34824661	34823992	34824324	34824750	34824848	2202	61,62,60,89	3,3,13,5	29,72,70,11	0,1,1,0	297	149	7.581e-07	8.28385e-05	0.911,0.912,0.698,0.899	1.0,0.973,0.972,1.0	-0.131	0.131
2255	ENSMUSG00000003929.11	Zfp81	chr17	-	33336721	33336848	33336454	33336509	33358733	33358878	2255	5,22,9,8	0,0,0,0	1,4,0,4	0,0,10,0	276	149	0.020037	0.248013	1.0,1.0,1.0,1.0	1.0,1.0,0.0,1.0	0.25	0.25
2283	ENSMUSG00000024050.18	Wiz	chr17	-	32381055	32381156	32367823	32368147	32387572	32387817	2283	1,1,0,0	0,2,5,2	2,1,5,5	1,0,1,0	250	149	1.08012e-09	3.39685e-07	1.0,0.23,0.0,0.0	0.544,1.0,0.749,1.0	-0.516	0.516
2284	ENSMUSG00000024050.18	Wiz	chr17	-	32381083	32381156	32367823	32368147	32387572	32387759	2284	2,2,1,5	0,2,5,2	4,7,13,6	1,0,1,0	222	149	4.72546e-06	0.000336547	1.0,0.402,0.118,0.627	0.729,1.0,0.897,1.0	-0.37	0.37
2387	ENSMUSG00000007570.16	Fance	chr17	+	28322645	28322771	28320789	28320856	28326151	28326566	2387	19,13,32,25	4,11,7,1	16,21,36,28	2,0,4,1	275	149	0.00374058	0.0687052	0.72,0.39,0.712,0.931	0.813,1.0,0.83,0.938	-0.207	0.207
2388	ENSMUSG00000007570.16	Fance	chr17	+	28323570	28323665	28322645	28322771	28326151	28326568	2388	0,0,3,0	9,5,17,9	3,2,5,5	3,9,17,7	244	149	3.32828e-05	0.0016731	0.0,0.0,0.097,0.0	0.379,0.119,0.152,0.304	-0.214	0.214
2422	ENSMUSG00000117819.1	Gm50253	chr17	+	27028832	27029946	27025336	27025459	27030675	27030800	2422	6,2,3,3	0,1,1,4	11,22,18,4	0,1,0,0	298	149	0.00100865	0.0247489	1.0,0.5,0.6,0.273	1.0,0.917,1.0,1.0	-0.386	0.386
2433	ENSMUSG00000048249.14	Crebrf	chr17	+	26736788	26736983	26715649	26715774	26757804	26757999	2433	12,8,8,2	6,0,4,5	9,9,8,7	1,0,0,0	298	149	2.68039e-07	3.58145e-05	0.5,1.0,0.5,0.167	0.818,1.0,1.0,1.0	-0.413	0.413
2440	ENSMUSG00000048249.14	Crebrf	chr17	+	26742041	26743131	26715649	26715774	26757804	26757999	2440	23,16,29,15	6,0,4,5	21,11,14,13	1,0,0,0	298	149	1.04372e-06	0.000107233	0.657,1.0,0.784,0.6	0.913,1.0,1.0,1.0	-0.218	0.218
2446	ENSMUSG00000024188.16	Luc7l	chr17	+	26253973	26254044	26252998	26253091	26255030	26255125	2446	27,35,32,19	21,15,26,23	6,22,6,5	43,35,28,26	220	149	7.99677e-08	1.30336e-05	0.465,0.612,0.455,0.359	0.086,0.299,0.127,0.115	0.316	0.316
2473	ENSMUSG00000037098.18	Rab11fip3	chr17	-	26011996	26012131	26008854	26008890	26013773	26013917	2473	2,2,1,11	7,11,16,5	10,10,6,4	6,8,11,1	284	149	0.0186129	0.234548	0.13,0.087,0.032,0.536	0.466,0.396,0.222,0.677	-0.244	0.244
2477	ENSMUSG00000004865.16	Srpk1	chr17	-	28600242	28600456	28599470	28599869	28600868	28600894	2477	60,69,27,73	0,1,0,0	55,39,44,28	0,5,2,3	298	149	0.000327749	0.0102697	1.0,0.972,1.0,1.0	1.0,0.796,0.917,0.824	0.109	0.109
2570	ENSMUSG00000071267.11	Zfp942	chr17	-	21941725	21941850	21932992	21933113	21953887	21954053	2570	31,13,6,32	2,3,2,1	18,5,16,14	1,0,0,0	274	149	0.0011203	0.0267751	0.894,0.702,0.62,0.946	0.907,1.0,1.0,1.0	-0.186	0.186
2598	ENSMUSG00000014767.17	Tbp	chr17	+	15501153	15501357	15499927	15500024	15502964	15503128	2598	12,24,13,22	2,19,5,6	4,3,9,10	3,12,5,12	298	149	0.00841491	0.129709	0.75,0.387,0.565,0.647	0.4,0.111,0.474,0.294	0.268	0.268
2599	ENSMUSG00000014767.17	Tbp	chr17	+	15501311	15501357	15499900	15500024	15502964	15503128	2599	9,10,6,8	2,19,5,6	3,2,5,2	3,12,5,12	195	149	0.0195907	0.244061	0.775,0.287,0.478,0.505	0.433,0.113,0.433,0.113	0.238	0.238
2664	ENSMUSG00000069135.11	Fgfr1op	chr17	+	8175518	8175578	8172927	8173008	8182227	8182454	2664	10,11,7,15	17,11,23,13	0,1,0,0	24,9,8,7	209	149	7.69707e-12	4.05086e-09	0.295,0.416,0.178,0.451	0.0,0.073,0.0,0.0	0.317	0.317
2706	ENSMUSG00000000386.16	Mx1	chr16	-	97452772	97452851	97451474	97451551	97454024	97454223	2706	1,4,1,4	0,2,2,2	3,2,2,6	0,0,0,0	228	149	0.000572337	0.0158193	1.0,0.567,0.246,0.567	1.0,1.0,1.0,1.0	-0.405	0.405
2800	ENSMUSG00000041079.12	Rwdd2b	chr16	-	87437063	87437131	87436572	87436935	87440436	87440573	2800	6,16,8,8	0,5,4,4	12,5,15,11	0,0,0,0	217	149	1.6089e-08	3.48659e-06	1.0,0.687,0.579,0.579	1.0,1.0,1.0,1.0	-0.289	0.289
2801	ENSMUSG00000041079.12	Rwdd2b	chr16	-	87437293	87437514	87436572	87436935	87440436	87440573	2801	28,35,12,36	0,5,4,4	25,14,54,26	0,0,0,0	298	149	4.99116e-07	5.93143e-05	1.0,0.778,0.6,0.818	1.0,1.0,1.0,1.0	-0.201	0.201
2807	ENSMUSG00000116993.1	Gm32461	chr16	-	86799007	86799134	86774877	86775022	86803972	86804072	2807	43,26,36,57	0,5,1,4	12,35,21,31	10,2,3,15	276	149	0.00114828	0.0273425	1.0,0.737,0.951,0.885	0.393,0.904,0.791,0.527	0.24	0.24
2831	ENSMUSG00000052516.19	Robo2	chr16	-	73906816	73906999	73904382	73904556	73916097	73916174	2831	1,16,1,0	9,0,1,11	0,0,0,0	4,4,2,2	298	149	0.00468553	0.0821417	0.053,1.0,0.333,0.0	0.0,0.0,0.0,0.0	0.346	0.346
2834	ENSMUSG00000022883.11	Robo1	chr16	+	72993666	72993693	72989598	72989796	72995116	72995159	2834	14,11,1,14	0,4,0,0	6,3,3,8	5,0,1,3	176	149	0.00182113	0.0386848	1.0,0.7,1.0,1.0	0.504,1.0,0.717,0.693	0.197	0.197
2850	ENSMUSG00000022911.11	Arl13b	chr16	-	62830742	62830813	62825604	62827413	62846684	62847040	2850	19,19,56,14	5,4,2,0	42,32,81,56	0,0,0,0	220	149	2.4006e-05	0.00128704	0.72,0.763,0.95,1.0	1.0,1.0,1.0,1.0	-0.142	0.142
2906	ENSMUSG00000035270.15	Impg2	chr16	+	56267061	56267250	56264962	56265173	56268216	56268424	2906	4,3,1,13	0,0,0,0	4,0,0,2	0,1,4,0	298	149	0.00627163	0.102753	1.0,1.0,1.0,1.0	1.0,0.0,0.0,1.0	0.5	0.5
2908	ENSMUSG00000052917.15	Senp7	chr16	+	56089383	56089464	56082355	56082408	56097339	56097431	2908	20,10,1,19	0,0,2,14	11,2,13,7	0,0,0,0	230	149	0.0013059	0.0302032	1.0,1.0,0.245,0.468	1.0,1.0,1.0,1.0	-0.322	0.322
2909	ENSMUSG00000052917.15	Senp7	chr16	+	56111605	56111803	56097339	56097431	56123778	56123936	2909	12,17,13,30	0,2,1,17	23,11,22,26	0,0,0,0	298	149	2.32532e-07	3.13955e-05	1.0,0.81,0.867,0.469	1.0,1.0,1.0,1.0	-0.214	0.214
2915	ENSMUSG00000052917.15	Senp7	chr16	+	56184760	56184829	56182467	56184190	56186058	56186209	2915	0,8,6,10	2,5,0,0	20,6,4,8	0,1,0,2	218	149	0.047054	0.467249	0.0,0.522,1.0,1.0	1.0,0.804,1.0,0.732	-0.254	0.254
2943	ENSMUSG00000055447.19	Cd47	chr16	+	49908053	49908078	49906780	49906812	49910873	49911091	2943	14,12,11,17	0,2,0,0	5,8,43,10	1,2,1,4	174	149	0.00415177	0.0745752	1.0,0.837,1.0,1.0	0.811,0.774,0.974,0.682	0.149	0.149
2944	ENSMUSG00000055447.19	Cd47	chr16	+	49908053	49908082	49906780	49906812	49910873	49911081	2944	13,12,11,13	0,2,0,0	5,8,39,10	1,2,1,4	178	149	0.00345435	0.0647389	1.0,0.834,1.0,1.0	0.807,0.77,0.97,0.677	0.153	0.153
2954	ENSMUSG00000033149.17	Phldb2	chr16	-	45827141	45827226	45825973	45826095	45844207	45844343	2954	3,7,9,1	8,23,1,13	1,0,0,0	7,16,11,4	234	149	4.94839e-06	0.000348659	0.193,0.162,0.851,0.047	0.083,0.0,0.0,0.0	0.292	0.292
2955	ENSMUSG00000033149.17	Phldb2	chr16	-	45827141	45827226	45825973	45826095	45860321	45860436	2955	1,4,10,1	2,10,2,2	1,0,0,0	13,23,11,8	234	149	8.50053e-08	1.35316e-05	0.241,0.203,0.761,0.241	0.047,0.0,0.0,0.0	0.35	0.35
2962	ENSMUSG00000033157.17	Abhd10	chr16	-	45740983	45741179	45740345	45740502	45742776	45742907	2962	0,0,3,0	27,22,18,11	0,9,2,2	7,14,15,2	298	149	0.000120322	0.00469418	0.0,0.0,0.077,0.0	0.0,0.243,0.063,0.333	-0.141	0.141
2968	ENSMUSG00000052013.15	Btla	chr16	+	45239043	45239364	45224314	45224461	45242705	45242741	2968	4,3,1,5	0,0,0,0	2,2,5,2	6,0,0,0	298	149	0.044047	0.444227	1.0,1.0,1.0,1.0	0.143,1.0,1.0,1.0	0.214	0.214
2975	ENSMUSG00000036208.13	Nepro	chr16	+	44727027	44727182	44724300	44724468	44729241	44729321	2975	52,56,66,32	8,8,0,3	20,31,19,31	0,0,0,0	298	149	2.24714e-07	3.0661e-05	0.765,0.778,1.0,0.842	1.0,1.0,1.0,1.0	-0.154	0.154
3021	ENSMUSG00000022837.14	Iqcb1	chr16	+	36851184	36851294	36849626	36849736	36856290	36856433	3021	4,17,30,11	2,6,0,1	19,15,22,25	0,0,0,0	259	149	0.000120116	0.00469418	0.535,0.62,1.0,0.864	1.0,1.0,1.0,1.0	-0.245	0.245
3097	ENSMUSG00000038084.16	Opa1	chr16	+	29588822	29588876	29588251	29588359	29589680	29589748	3097	33,48,30,72	58,137,76,108	98,64,87,48	76,58,146,121	203	149	0.0363633	0.384634	0.295,0.205,0.225,0.329	0.486,0.447,0.304,0.226	-0.102	0.102
3098	ENSMUSG00000038084.16	Opa1	chr16	+	29597585	29597696	29589680	29589748	29602211	29602265	3098	77,74,83,160	28,101,30,75	124122214150	74,3,69,54	260	149	0.0301187	0.332621	0.612,0.296,0.613,0.55	0.49,0.959,0.64,0.614	-0.158	0.158
3194	ENSMUSG00000033809.15	Alg3	chr16	-	20608485	20608646	20607763	20607884	20608741	20608889	3194	90,92,64,100	1,1,19,1	92,74,92,73	0,0,0,0	298	149	6.03132e-06	0.000410385	0.978,0.979,0.627,0.98	1.0,1.0,1.0,1.0	-0.109	0.109
3214	ENSMUSG00000062901.3	Klhl24	chr16	+	20101991	20102054	20097541	20097671	20106662	20106768	3214	25,26,26,29	7,9,1,13	18,52,51,69	1,5,0,1	212	149	7.04812e-07	7.83436e-05	0.715,0.67,0.948,0.611	0.927,0.88,1.0,0.98	-0.211	0.211
3243	ENSMUSG00000000325.16	Arvcf	chr16	+	18405101	18405221	18404459	18404545	18405606	18406747	3243	48,34,78,37	10,16,8,19	11,53,23,4	2,4,3,0	269	149	0.00440016	0.0782561	0.727,0.541,0.844,0.519	0.753,0.88,0.809,1.0	-0.203	0.203
3285	ENSMUSG00000022789.15	Dnm1l	chr16	-	16318444	16318477	16316601	16316778	16319451	16319508	3285	22,23,5,19	28,25,40,42	6,2,7,8	36,27,31,24	182	149	0.00375296	0.0688835	0.391,0.43,0.093,0.27	0.12,0.057,0.156,0.214	0.159	0.159
3291	ENSMUSG00000022789.15	Dnm1l	chr16	-	16342696	16342735	16340995	16341067	16345997	16346145	3291	1,8,13,0	1,5,4,1	0,1,2,0	6,7,1,3	188	149	0.000103881	0.00416183	0.442,0.559,0.72,0.0	0.0,0.102,0.613,0.0	0.252	0.252
3293	ENSMUSG00000022789.15	Dnm1l	chr16	-	16342696	16342735	16341421	16341468	16345997	16346145	3293	18,21,36,0	24,34,29,35	0,3,4,0	22,29,30,15	188	149	3.05497e-06	0.000242405	0.373,0.329,0.496,0.0	0.0,0.076,0.096,0.0	0.257	0.257
3302	ENSMUSG00000080717.10	B230307C23Rik	chr16	+	98010118	98010168	98008943	98009004	98015665	98015719	3302	1,0,0,4	2,9,9,7	4,1,2,1	0,0,2,1	199	149	6.42047e-06	0.000432301	0.272,0.0,0.0,0.3	1.0,1.0,0.428,0.428	-0.571	0.571
3339	ENSMUSG00000022681.15	Ntan1	chr16	+	13826882	13827125	13819343	13819436	13827387	13827493	3339	21,21,35,37	15,0,0,0	29,27,23,16	0,0,1,0	298	149	0.0086309	0.132327	0.412,1.0,1.0,1.0	1.0,1.0,0.92,1.0	-0.127	0.127
3340	ENSMUSG00000022681.15	Ntan1	chr16	+	13827059	13827125	13819298	13819436	13827387	13827496	3340	25,24,45,44	15,0,0,0	35,41,29,16	0,0,1,0	215	149	0.003572	0.0664608	0.536,1.0,1.0,1.0	1.0,1.0,0.953,1.0	-0.104	0.104
3368	ENSMUSG00000068663.14	Clec16a	chr16	+	10638786	10638915	10635245	10635296	10644760	10644881	3368	8,10,1,16	1,0,0,1	28,4,15,17	0,2,2,6	278	149	8.65758e-05	0.0036185	0.811,1.0,1.0,0.896	1.0,0.517,0.801,0.603	0.196	0.196
3403	ENSMUSG00000022515.6	Anks3	chr16	-	4947648	4947758	4947264	4947432	4948225	4948342	3403	34,16,31,11	2,0,10,0	16,21,13,12	0,0,0,0	259	149	1.75271e-05	0.000995571	0.907,1.0,0.641,1.0	1.0,1.0,1.0,1.0	-0.113	0.113
3469	ENSMUSG00000023044.2	Csad	chr15	-	102178780	102178832	102178390	102178616	102178960	102179160	3469	126,57,33,178	36,21,28,33	400602422309	24,48,48,22	201	149	4.58934e-09	1.20765e-06	0.722,0.668,0.466,0.8	0.925,0.903,0.867,0.912	-0.238	0.238
3485	ENSMUSG00000023044.2	Csad	chr15	-	102203136	102203260	102188886	102188962	102203695	102203716	3485	9,10,0,1	0,0,4,7	22,11,20,12	0,0,0,0	273	149	3.82656e-05	0.00188623	1.0,1.0,0.0,0.072	1.0,1.0,1.0,1.0	-0.482	0.482
3528	ENSMUSG00000023010.15	Tmbim6	chr15	+	99399656	99399871	99393694	99393730	99401579	99401663	3528	12,0,5,0	0,18,30,2	17,16,11,0	0,40,0,10	298	149	0.0267126	0.304403	1.0,0.0,0.077,0.0	1.0,0.167,1.0,0.0	-0.272	0.272
3533	ENSMUSG00000023008.18	Fmnl3	chr15	-	99318917	99319017	99317224	99318372	99319130	99319254	3533	17,15,5,10	3,2,1,4	10,10,9,2	0,1,0,0	249	149	2.05138e-06	0.00017943	0.772,0.818,0.749,0.599	1.0,0.857,1.0,1.0	-0.23	0.23
3551	ENSMUSG00000011960.12	Ccnt1	chr15	-	98546744	98546908	98546523	98546594	98548665	98548711	3551	48,34,29,27	5,1,13,3	43,27,38,39	0,0,2,0	298	149	2.94515e-07	3.77858e-05	0.828,0.944,0.527,0.818	1.0,1.0,0.905,1.0	-0.197	0.197
3587	ENSMUSG00000036167.16	Pphln1	chr15	+	93459671	93459791	93455450	93455530	93465104	93465245	3587	47,58,51,29	7,4,7,8	44,50,63,42	1,6,0,2	269	149	0.00105141	0.0254151	0.788,0.889,0.801,0.668	0.961,0.822,1.0,0.921	-0.139	0.139
3690	ENSMUSG00000058613.6	Cyp2d41-ps	chr15	-	82780534	82780687	82780292	82780453	82780976	82781148	3690	5,9,2,4	2,3,4,4	8,13,12,1	0,4,0,0	298	149	8.16011e-05	0.00346677	0.556,0.6,0.2,0.333	1.0,0.619,1.0,1.0	-0.482	0.482
3703	ENSMUSG00000118516.1	AC118710.1	chr15	-	82638574	82638763	82636749	82636998	82639264	82639441	3703	4,8,2,7	1,0,0,0	3,0,21,6	1,4,9,0	298	149	3.18049e-06	0.000249978	0.667,1.0,1.0,1.0	0.6,0.0,0.538,1.0	0.382	0.382
3729	ENSMUSG00000022474.15	Pmm1	chr15	-	81954371	81954450	81952724	81952800	81955648	81955748	3729	4,0,1,6	13,14,15,16	0,0,0,0	9,4,13,4	228	149	0.000153341	0.00566527	0.167,0.0,0.042,0.197	0.0,0.0,0.0,0.0	0.102	0.102
3758	ENSMUSG00000025060.15	Slk	chr19	+	47627647	47627740	47625304	47625484	47635468	47635598	3758	26,51,26,50	20,54,24,28	67,48,28,39	17,21,20,16	242	149	0.00591793	0.0982057	0.445,0.368,0.4,0.524	0.708,0.585,0.463,0.6	-0.155	0.155
3848	ENSMUSG00000033565.18	Rbfox2	chr15	-	77231386	77231437	77132716	77132941	77306363	77306605	3848	15,27,28,23	2,2,4,6	11,23,25,19	0,4,0,0	200	149	0.00154891	0.0343747	0.848,0.91,0.839,0.741	1.0,0.811,1.0,1.0	-0.118	0.118
3940	ENSMUSG00000072501.5	Phf20l1	chr15	+	66623760	66623883	66622760	66622817	66623991	66624099	3940	5,23,9,4	9,4,3,18	8,3,8,5	15,12,41,21	272	149	0.00525065	0.089667	0.233,0.759,0.622,0.109	0.226,0.12,0.097,0.115	0.291	0.291
4000	ENSMUSG00000022364.14	Tbc1d31	chr15	+	57919930	57920046	57915969	57916116	57922956	57923135	4000	7,5,6,27	5,6,1,8	13,2,11,12	0,1,0,0	265	149	7.49561e-08	1.23119e-05	0.44,0.319,0.771,0.655	1.0,0.529,1.0,1.0	-0.336	0.336
4071	ENSMUSG00000024943.9	Smc5	chr19	-	23215154	23215199	23214644	23214740	23218404	23218530	4071	7,18,15,7	7,21,15,21	13,17,10,17	6,0,3,1	194	149	5.57398e-07	6.41705e-05	0.434,0.397,0.434,0.204	0.625,1.0,0.719,0.929	-0.451	0.451
4083	ENSMUSG00000068284.14	Usf3	chr16	+	44198903	44199021	44173245	44173510	44200613	44200678	4083	23,55,43,25	11,4,9,0	83,32,53,24	0,3,0,0	267	149	7.7997e-07	8.41301e-05	0.538,0.885,0.727,1.0	1.0,0.856,1.0,1.0	-0.176	0.176
4084	ENSMUSG00000068284.14	Usf3	chr16	+	44198903	44199167	44173396	44173510	44200613	44200678	4084	11,19,27,9	11,4,9,0	34,14,23,14	0,3,0,0	298	149	7.35728e-06	0.000486486	0.333,0.704,0.6,1.0	1.0,0.7,1.0,1.0	-0.266	0.266
4087	ENSMUSG00000022235.15	Cmbl	chr15	+	31583964	31584072	31581839	31582037	31589683	31589770	4087	45,20,25,25	6,0,2,10	41,25,45,31	0,0,0,0	257	149	3.31832e-08	6.06899e-06	0.813,1.0,0.879,0.592	1.0,1.0,1.0,1.0	-0.179	0.179
4099	ENSMUSG00000022270.16	Retreg1	chr15	+	25941064	25941243	25940772	25940950	25964223	25964350	4099	112,54,328,44	21,0,45,0	51,180,92,85	30,50,0,31	298	149	0.0412095	0.424914	0.727,1.0,0.785,1.0	0.459,0.643,1.0,0.578	0.208	0.208
4100	ENSMUSG00000022270.16	Retreg1	chr15	+	25941125	25941243	25940886	25940950	25964223	25964350	4100	95,35,274,26	21,0,45,0	47,134,77,49	30,50,0,31	267	149	0.049457	0.484205	0.716,1.0,0.773,1.0	0.466,0.599,1.0,0.469	0.239	0.239
4103	ENSMUSG00000022412.14	Mief1	chr15	+	80234681	80234780	80234079	80234181	80235804	80236040	4103	12,5,23,5	0,0,6,2	18,6,20,20	13,5,6,2	248	149	0.0381934	0.399566	1.0,1.0,0.697,0.6	0.454,0.419,0.667,0.857	0.225	0.225
4133	ENSMUSG00000039458.15	Mtmr12	chr15	+	12236017	12236120	12233853	12233926	12237928	12238019	4133	20,29,17,10	3,0,4,0	13,27,13,6	0,0,0,0	252	149	0.0141593	0.192382	0.798,1.0,0.715,1.0	1.0,1.0,1.0,1.0	-0.122	0.122
4134	ENSMUSG00000039458.15	Mtmr12	chr15	+	12236017	12236148	12233853	12233926	12237928	12238019	4134	35,28,12,9	3,0,4,0	22,46,14,12	0,0,0,0	280	149	0.0141862	0.192645	0.861,1.0,0.615,1.0	1.0,1.0,1.0,1.0	-0.131	0.131
4140	ENSMUSG00000022201.16	Zfr	chr15	+	12135266	12135290	12118238	12118338	12136395	12136678	4140	7,0,13,6	89,45,74,33	7,19,12,5	30,43,50,22	173	149	0.000372543	0.0113694	0.063,0.0,0.131,0.135	0.167,0.276,0.171,0.164	-0.112	0.112
4205	ENSMUSG00000052712.17	BC004004	chr17	+	29277856	29277947	29268787	29269002	29294006	29294016	4205	31,32,42,13	2,6,10,3	20,7,38,38	0,0,4,2	240	149	0.00175949	0.0377171	0.906,0.768,0.723,0.729	1.0,1.0,0.855,0.922	-0.163	0.163
4209	ENSMUSG00000052712.17	BC004004	chr17	+	29282059	29282267	29268824	29269002	29294006	29294161	4209	23,29,34,20	2,6,10,3	9,17,35,13	0,0,4,2	298	149	0.0247284	0.288709	0.852,0.707,0.63,0.769	1.0,1.0,0.814,0.765	-0.155	0.155
4219	ENSMUSG00000023951.17	Vegfa	chr17	-	46022276	46022348	46018857	46018879	46024064	46024094	4219	4,14,5,7	38,37,35,32	17,12,37,31	33,37,39,26	221	149	2.74671e-05	0.00143594	0.066,0.203,0.088,0.129	0.258,0.179,0.39,0.446	-0.197	0.197
4271	ENSMUSG00000022139.17	Mbnl2	chr14	+	120404637	120404732	120396450	120396604	120428934	120429626	4271	67,87,63,108	11,23,5,33	57,15,45,25	22,5,15,19	244	149	0.00782016	0.122445	0.788,0.698,0.885,0.667	0.613,0.647,0.647,0.446	0.171	0.171
4284	ENSMUSG00000019143.15	Hars2	chr18	+	36789366	36789609	36789156	36789284	36790133	36790250	4284	74,57,23,74	12,9,2,2	52,55,79,56	0,0,4,0	298	149	7.10769e-07	7.86666e-05	0.755,0.76,0.852,0.949	1.0,1.0,0.908,1.0	-0.148	0.148
4303	ENSMUSG00000033004.16	Mycbp2	chr14	-	103169856	103170012	103155123	103156767	103172566	103172689	4303	9,8,14,17	14,28,15,8	9,0,7,1	14,6,18,22	298	149	0.00615037	0.101346	0.243,0.125,0.318,0.515	0.243,0.0,0.163,0.022	0.193	0.193
4324	ENSMUSG00000022064.10	Pibf1	chr14	+	99221558	99221643	99210939	99211070	99242838	99243009	4324	8,7,12,9	0,0,2,0	16,1,15,21	2,4,0,0	234	149	0.0311571	0.341325	1.0,1.0,0.793,1.0	0.836,0.137,1.0,1.0	0.205	0.205
4356	ENSMUSG00000022020.15	Naa16	chr14	-	79359455	79359528	79356366	79356536	79369077	79369184	4356	22,12,21,24	1,9,4,2	16,24,18,12	0,0,4,0	222	149	0.00106323	0.0256488	0.937,0.472,0.779,0.89	1.0,1.0,0.751,1.0	-0.168	0.168
4357	ENSMUSG00000022016.16	Akap11	chr14	-	78502938	78503022	78502189	78502236	78507724	78507880	4357	15,12,24,27	13,4,17,18	26,17,29,13	0,10,4,10	233	149	0.0304821	0.335784	0.425,0.657,0.474,0.49	1.0,0.521,0.823,0.454	-0.188	0.188
4471	ENSMUSG00000031109.16	Enox2	chrX	-	49168640	49168784	49080616	49080751	49286855	49286904	4471	24,4,14,7	4,2,0,9	18,10,24,6	0,0,1,0	293	149	7.52568e-07	8.25839e-05	0.753,0.504,1.0,0.283	1.0,1.0,0.924,1.0	-0.346	0.346
4507	ENSMUSG00000024350.6	Dnajc18	chr18	-	35702411	35702595	35700803	35700990	35703025	35703112	4507	6,1,6,9	0,4,5,1	10,2,2,4	9,10,3,6	298	149	0.0422363	0.432047	1.0,0.111,0.375,0.818	0.357,0.091,0.25,0.25	0.339	0.339
4561	ENSMUSG00000091649.3	Phf11b	chr14	-	59338620	59338742	59331189	59331297	59341272	59341351	4561	2,2,0,5	2,0,1,6	6,2,2,4	0,1,0,2	271	149	0.000309942	0.00980709	0.355,1.0,0.0,0.314	1.0,0.524,1.0,0.524	-0.345	0.345
4656	ENSMUSG00000022185.19	Acin1	chr14	-	54678742	54678862	54667072	54667161	54679240	54679352	4656	8,10,22,17	38,41,28,71	13,31,56,14	34,34,53,35	269	149	0.00624191	0.102406	0.104,0.119,0.303,0.117	0.175,0.336,0.369,0.181	-0.104	0.104
4669	ENSMUSG00000044501.17	Zfp758	chr17	+	22371990	22372088	22361452	22361707	22373642	22373769	4669	2,4,7,0	7,3,3,7	1,0,1,5	0,1,0,2	247	149	0.00430706	0.0767592	0.147,0.446,0.585,0.0	1.0,0.0,1.0,0.601	-0.356	0.356
4691	ENSMUSG00000022160.18	Mettl3	chr14	-	52296515	52296581	52295506	52296186	52296663	52296752	4691	20,16,8,16	0,0,8,0	22,34,13,10	0,0,0,0	215	149	0.0281901	0.316485	1.0,1.0,0.409,1.0	1.0,1.0,1.0,1.0	-0.148	0.148
4693	ENSMUSG00000022160.18	Mettl3	chr14	-	52298639	52298736	52298024	52298085	52299700	52299819	4693	7,17,7,13	2,2,12,7	21,10,3,12	2,3,1,1	246	149	0.0173836	0.224144	0.679,0.837,0.261,0.529	0.864,0.669,0.645,0.879	-0.188	0.188
4694	ENSMUSG00000022160.18	Mettl3	chr14	-	52298639	52298815	52297868	52298085	52299700	52299819	4694	36,41,22,44	2,2,12,7	46,29,29,35	2,3,1,1	298	149	0.00663405	0.107327	0.9,0.911,0.478,0.759	0.92,0.829,0.935,0.946	-0.146	0.146
4711	ENSMUSG00000049295.17	Zfp219	chr14	-	52020190	52020374	52009637	52009662	52020522	52020686	4711	5,9,21,1	18,4,18,3	2,8,3,0	4,18,24,16	298	149	0.00301419	0.0583996	0.122,0.529,0.368,0.143	0.2,0.182,0.059,0.0	0.18	0.18
4712	ENSMUSG00000049295.17	Zfp219	chr14	-	52020190	52020374	52009969	52010058	52020522	52020686	4712	5,5,17,3	18,2,7,0	2,6,3,2	11,32,2,9	298	149	0.00538359	0.0910374	0.122,0.556,0.548,1.0	0.083,0.086,0.429,0.1	0.382	0.382
4756	ENSMUSG00000006281.8	Tep1	chr14	-	50833913	50834077	50833453	50833567	50835991	50836204	4756	23,20,15,11	1,5,0,3	30,28,17,20	2,0,0,0	298	149	7.50541e-05	0.00325293	0.92,0.667,1.0,0.647	0.882,1.0,1.0,1.0	-0.162	0.162
4820	ENSMUSG00000037697.19	Ddhd1	chr14	-	45599101	45599185	45588466	45595664	45601564	45601756	4820	53,65,40,75	7,30,6,11	45,34,41,27	16,9,18,35	233	149	0.0118131	0.16823	0.829,0.581,0.81,0.813	0.643,0.707,0.593,0.33	0.19	0.19
4954	ENSMUSG00000021902.7	Phf7	chr14	-	31238336	31238482	31237688	31238153	31239630	31239737	4954	13,36,13,13	0,6,2,2	9,30,21,14	0,0,0,3	295	149	0.000509796	0.0144787	1.0,0.752,0.767,0.767	1.0,1.0,1.0,0.702	-0.104	0.104
4960	ENSMUSG00000042323.17	Pbrm1	chr14	+	31022719	31022859	31019137	31019293	31023066	31023179	4960	6,8,7,3	0,3,4,3	10,13,6,9	0,0,0,0	289	149	4.61247e-08	8.03693e-06	1.0,0.579,0.474,0.34	1.0,1.0,1.0,1.0	-0.402	0.402
4967	ENSMUSG00000042323.17	Pbrm1	chr14	+	31045329	31045425	31044623	31044709	31046331	31046423	4967	13,24,24,31	14,38,25,36	17,11,19,9	23,33,48,22	245	149	0.00839361	0.129536	0.361,0.278,0.369,0.344	0.31,0.169,0.194,0.199	0.12	0.12
4974	ENSMUSG00000042323.17	Pbrm1	chr14	+	31110414	31110579	31107108	31107310	31117012	31117083	4974	5,7,15,0	7,5,5,11	3,12,2,2	2,0,4,0	298	149	0.0336019	0.361203	0.263,0.412,0.6,0.0	0.429,1.0,0.2,1.0	-0.339	0.339
4978	ENSMUSG00000021916.16	Glt8d1	chr14	+	31004694	31004790	31001675	31001997	31006458	31006512	4978	1,0,1,0	12,31,3,7	7,2,1,4	19,4,2,5	245	149	1.59551e-06	0.000146423	0.048,0.0,0.169,0.0	0.183,0.233,0.233,0.327	-0.19	0.19
4979	ENSMUSG00000021916.16	Glt8d1	chr14	+	31004717	31004790	31001460	31001997	31006458	31006512	4979	0,1,0,0	12,31,3,7	7,0,1,6	19,4,2,5	222	149	1.26465e-06	0.000122604	0.0,0.021,0.0,0.0	0.198,0.0,0.251,0.446	-0.218	0.218
4986	ENSMUSG00000021918.10	Nek4	chr14	+	30974214	30974358	30970162	30970564	30975222	30975372	4986	13,25,4,18	21,10,9,5	1,6,10,0	24,20,14,19	293	149	6.07383e-05	0.00273354	0.239,0.56,0.184,0.647	0.021,0.132,0.266,0.0	0.303	0.303
5026	ENSMUSG00000046753.10	Ccdc66	chr14	-	27483807	27483932	27481089	27482602	27484064	27484318	5026	14,13,6,10	0,0,4,2	32,32,16,19	0,0,0,3	274	149	0.0407959	0.422	1.0,1.0,0.449,0.731	1.0,1.0,1.0,0.775	-0.149	0.149
5234	ENSMUSG00000033111.16	3830406C13Rik	chr14	+	12299721	12299782	12297581	12297656	12301147	12301733	5234	3,10,12,0	45,28,13,50	9,19,33,32	46,19,68,39	210	149	0.00328539	0.0624346	0.045,0.202,0.396,0.0	0.122,0.415,0.256,0.368	-0.13	0.13
5277	ENSMUSG00000021782.14	Dlg5	chr14	-	24191147	24191291	24190317	24190501	24192791	24192954	5277	5,12,21,8	4,1,0,1	3,9,3,4	0,0,1,0	293	149	0.0178074	0.227786	0.389,0.859,1.0,0.803	1.0,1.0,0.604,1.0	-0.138	0.138
5280	ENSMUSG00000024045.6	Akap8	chr17	-	32313104	32313262	32312285	32312373	32314110	32314144	5280	7,0,9,0	44,29,25,15	3,13,3,8	8,24,6,7	298	149	0.000163262	0.00592151	0.074,0.0,0.153,0.0	0.158,0.213,0.2,0.364	-0.177	0.177
5339	ENSMUSG00000047789.5	Slc38a9	chr13	+	112684061	112684146	112669586	112669731	112686065	112686198	5339	6,5,8,14	21,16,3,22	2,1,5,0	8,8,8,20	234	149	0.0069282	0.111387	0.154,0.166,0.629,0.288	0.137,0.074,0.285,0.0	0.185	0.185
5425	ENSMUSG00000069089.8	Cdk7	chr13	-	100716500	100716619	100711496	100711596	100719301	100719370	5425	32,30,34,45	2,2,7,0	44,20,38,15	0,0,1,0	268	149	9.83238e-05	0.00401198	0.899,0.893,0.73,1.0	1.0,1.0,0.955,1.0	-0.108	0.108
5442	ENSMUSG00000021962.9	Dcp1a	chr14	+	30512983	30513097	30505545	30505684	30518918	30519470	5442	23,20,9,11	0,4,1,0	5,3,7,1	6,0,4,0	263	149	0.0181643	0.230418	1.0,0.739,0.836,1.0	0.321,1.0,0.498,1.0	0.189	0.189
5501	ENSMUSG00000007617.18	Homer1	chr13	+	93386344	93386380	93355939	93356079	93387523	93387680	5501	0,0,0,0	3,7,15,4	0,5,0,1	10,0,3,3	185	149	0.0491254	0.481691	0.0,0.0,0.0,0.0	0.0,1.0,0.0,0.212	-0.303	0.303
5503	ENSMUSG00000021621.15	Zcchc9	chr13	-	91798822	91798891	91796532	91797254	91800610	91800703	5503	27,47,39,44	5,4,4,1	35,22,36,36	0,0,1,0	218	149	1.11511e-05	0.000679823	0.787,0.889,0.87,0.968	1.0,1.0,0.961,1.0	-0.112	0.112
5646	ENSMUSG00000021514.18	Zfp369	chr13	+	65284920	65285016	65280261	65280388	65291822	65292305	5646	10,28,11,13	2,0,1,4	12,17,31,11	0,0,0,0	245	149	0.00517333	0.0886642	0.753,1.0,0.87,0.664	1.0,1.0,1.0,1.0	-0.178	0.178
5659	ENSMUSG00000033102.15	Cdc14b	chr13	-	64205270	64205417	64201331	64201448	64209106	64209182	5659	21,19,32,23	5,0,0,2	49,17,41,47	0,0,0,1	296	149	0.0174979	0.225167	0.679,1.0,1.0,0.853	1.0,1.0,1.0,0.959	-0.107	0.107
5674	ENSMUSG00000022858.16	Tra2b	chr16	-	22258985	22259261	22254983	22255117	22265740	22265900	5674	68,46,74,35	188,74,123,92	65,55,51,58	50,160,94,32	298	149	0.0374835	0.393577	0.153,0.237,0.231,0.16	0.394,0.147,0.213,0.475	-0.112	0.112
5768	ENSMUSG00000021495.10	Fam193b	chr13	-	55564519	55564580	55555982	55556225	55569704	55571120	5768	18,34,20,50	1,2,0,9	38,35,40,44	21,20,18,9	210	149	2.75714e-06	0.000222888	0.927,0.923,1.0,0.798	0.562,0.554,0.612,0.776	0.286	0.286
5795	ENSMUSG00000021457.14	Syk	chr13	+	52596957	52597054	52583436	52583605	52610795	52611252	5795	8,18,1,1	2,5,0,8	0,1,3,0	1,7,0,5	246	149	0.00467177	0.082012	0.708,0.686,1.0,0.07	0.0,0.08,1.0,0.0	0.346	0.346
5873	ENSMUSG00000037965.14	Zc3h7a	chr16	-	11151865	11151930	11151138	11151325	11153058	11153263	5873	9,22,30,56	3,5,5,3	59,35,51,41	5,0,2,0	214	149	0.0012861	0.0298792	0.676,0.754,0.807,0.929	0.891,1.0,0.947,1.0	-0.168	0.168
6010	ENSMUSG00000046351.11	Zfp322a	chr13	-	23362579	23362654	23357031	23357713	23362802	23362875	6010	0,2,0,28	22,11,5,11	9,8,1,1	6,2,3,4	224	149	0.0421059	0.431226	0.0,0.108,0.0,0.629	0.499,0.727,0.181,0.143	-0.203	0.203
6031	ENSMUSG00000022556.11	Hsf1	chr15	+	76498153	76498290	76497767	76497915	76498421	76498691	6031	42,49,10,14	3,9,12,0	19,19,23,49	1,3,2,1	286	149	0.0327695	0.353711	0.879,0.739,0.303,1.0	0.908,0.767,0.857,0.962	-0.143	0.143
6043	ENSMUSG00000063894.15	Zkscan8	chr13	-	21522223	21522315	21513221	21520962	21525137	21525306	6043	4,7,11,9	3,4,0,0	10,11,7,5	0,0,0,0	241	149	0.00144858	0.0327109	0.452,0.52,1.0,1.0	1.0,1.0,1.0,1.0	-0.257	0.257
6059	ENSMUSG00000041324.14	Inhba	chr13	+	16014450	16014532	16012199	16012386	16017181	16017683	6059	2,1,0,0	0,0,3,5	1,9,6,0	0,0,0,1	231	149	8.08222e-05	0.00345073	1.0,1.0,0.0,0.0	1.0,1.0,1.0,0.0	-0.25	0.25
6069	ENSMUSG00000021302.10	Ggps1	chr13	-	14057795	14057888	14055149	14055220	14063205	14063386	6069	24,27,19,29	0,3,2,5	25,19,12,12	0,1,0,0	242	149	0.000173227	0.00623095	1.0,0.847,0.854,0.781	1.0,0.921,1.0,1.0	-0.11	0.11
6090	ENSMUSG00000019726.12	Lyst	chr13	+	13686832	13686988	13684090	13684101	13687618	13687629	6090	17,23,26,43	3,1,5,0	71,34,37,32	0,0,0,0	298	149	0.000265392	0.00870269	0.739,0.92,0.722,1.0	1.0,1.0,1.0,1.0	-0.155	0.155
6121	ENSMUSG00000021311.9	Mtr	chr13	-	12247318	12247425	12244554	12244617	12247892	12247985	6121	11,17,10,18	0,0,0,8	4,10,17,4	0,0,0,0	256	149	0.00744547	0.118229	1.0,1.0,1.0,0.567	1.0,1.0,1.0,1.0	-0.108	0.108
6134	ENSMUSG00000021156.17	Zmynd11	chr13	-	9710145	9710307	9698627	9698705	9720772	9720928	6134	77,77,61,77	42,27,45,54	100,69,85,63	24,14,34,15	298	149	0.00040935	0.0122891	0.478,0.588,0.404,0.416	0.676,0.711,0.556,0.677	-0.184	0.184
6217	ENSMUSG00000109841.2	E330011O21Rik	chr16	-	78253436	78253467	78251508	78251888	78253612	78253718	6217	8,5,6,10	20,6,11,14	9,13,4,4	0,12,2,0	180	149	0.000459328	0.0134147	0.249,0.408,0.311,0.372	1.0,0.473,0.623,1.0	-0.439	0.439
6219	ENSMUSG00000109841.2	E330011O21Rik	chr16	-	78253436	78253496	78251432	78251888	78253612	78253718	6219	7,13,6,23	20,6,11,14	8,4,6,11	0,12,2,0	209	149	0.0157693	0.208151	0.2,0.607,0.28,0.539	1.0,0.192,0.681,1.0	-0.312	0.312
6273	ENSMUSG00000021285.15	Ppp1r13b	chr12	-	111837001	111837106	111835612	111835776	111838600	111838781	6273	29,13,12,42	22,22,10,10	15,11,11,20	3,1,10,3	254	149	0.0345715	0.369163	0.436,0.257,0.413,0.711	0.746,0.866,0.392,0.796	-0.246	0.246
6283	ENSMUSG00000021288.19	Klc1	chr12	+	111793648	111793699	111789324	111789486	111795547	111795678	6283	3,1,2,1	3,17,7,10	1,4,9,2	8,8,5,0	200	149	0.0382611	0.400059	0.427,0.042,0.176,0.069	0.085,0.271,0.573,1.0	-0.304	0.304
6284	ENSMUSG00000021288.19	Klc1	chr12	+	111795547	111795678	111789324	111789459	111806007	111806074	6284	22,20,1,24	9,2,0,1	17,7,12,13	0,0,0,2	280	149	9.8505e-05	0.00401303	0.565,0.842,1.0,0.927	1.0,1.0,1.0,0.776	-0.11	0.11
6287	ENSMUSG00000021288.19	Klc1	chr12	+	111800343	111800410	111795179	111795678	111806007	111806074	6287	2,4,7,4	19,19,0,21	1,3,1,0	16,5,13,12	216	149	0.0124168	0.174498	0.068,0.127,1.0,0.116	0.041,0.293,0.05,0.0	0.232	0.232
6299	ENSMUSG00000007411.16	Mark3	chr12	+	111651957	111651984	111647470	111647728	111653389	111653434	6299	7,31,0,8	11,1,16,0	3,0,3,12	16,19,10,12	176	149	0.0139524	0.18997	0.35,0.963,0.0,1.0	0.137,0.0,0.203,0.458	0.379	0.379
6300	ENSMUSG00000007411.16	Mark3	chr12	+	111653389	111653434	111647470	111647728	111655269	111655615	6300	12,8,27,7	83,63,58,130	18,26,23,12	66,40,74,37	194	149	0.00134484	0.0308	0.1,0.089,0.263,0.04	0.173,0.333,0.193,0.199	-0.102	0.102
6310	ENSMUSG00000021271.5	Zfp839	chr12	+	110866239	110866368	110864855	110865005	110866707	110866825	6310	11,26,5,12	9,12,12,2	23,26,13,10	3,4,4,1	278	149	0.002968	0.0577215	0.396,0.537,0.183,0.763	0.804,0.777,0.635,0.843	-0.295	0.295
6409	ENSMUSG00000090555.1	Gm8893	chr12	-	103818848	103818999	103817855	103818047	103819884	103820155	6409	77,128,70,110	5,15,12,9	95136164118	0,13,0,3	298	149	2.67577e-05	0.00140822	0.885,0.81,0.745,0.859	1.0,0.84,1.0,0.952	-0.123	0.123
6420	ENSMUSG00000064215.13	Ifi27	chr12	+	103437389	103437524	103436562	103436682	103437675	103437705	6420	261194178256	140,85,94,102	136,163,72,80	127,92,50,73	284	149	0.000342056	0.0106074	0.494,0.545,0.498,0.568	0.36,0.482,0.43,0.365	0.117	0.117
6442	ENSMUSG00000021188.14	Trip11	chr12	-	101905754	101905813	101902231	101902342	101912689	101913123	6442	6,5,8,8	8,2,0,2	19,19,15,11	0,0,0,0	208	149	2.76598e-07	3.62077e-05	0.349,0.642,1.0,0.741	1.0,1.0,1.0,1.0	-0.317	0.317
6443	ENSMUSG00000021188.14	Trip11	chr12	-	101905754	101905816	101902231	101902342	101912689	101913140	6443	14,24,17,21	8,2,0,2	17,21,25,10	0,0,0,0	211	149	5.35447e-06	0.000369201	0.553,0.894,1.0,0.881	1.0,1.0,1.0,1.0	-0.168	0.168
6562	ENSMUSG00000034157.12	Cipc	chr12	+	86959727	86959828	86952743	86952931	86960271	86960391	6562	10,1,33,30	30,36,37,57	32,13,36,12	42,26,29,25	250	149	0.0372923	0.392048	0.166,0.016,0.347,0.239	0.312,0.23,0.425,0.222	-0.105	0.105
6614	ENSMUSG00000021240.6	Abcd4	chr12	-	84606099	84606308	84605347	84605384	84608569	84608659	6614	10,16,38,4	0,0,1,0	28,26,26,38	0,4,7,0	298	149	6.4146e-05	0.00283739	1.0,1.0,0.95,1.0	1.0,0.765,0.65,1.0	0.134	0.134
6646	ENSMUSG00000019969.14	Psen1	chr12	+	83699354	83699421	83688151	83688293	83699600	83699651	6646	7,4,10,0	1,0,0,5	1,5,1,8	0,0,0,0	216	149	0.0277812	0.312984	0.828,1.0,1.0,0.0	1.0,1.0,1.0,1.0	-0.293	0.293
6660	ENSMUSG00000015143.15	Actn1	chr12	-	80170182	80170248	80168857	80169016	80170685	80170766	6660	4,1,6,0	36,27,29,23	0,5,6,8	26,22,9,11	215	149	0.0105512	0.155128	0.071,0.025,0.125,0.0	0.0,0.136,0.316,0.335	-0.142	0.142
6664	ENSMUSG00000066440.5	Zfyve26	chr12	-	79257414	79257578	79255229	79255366	79260800	79260899	6664	22,32,29,44	0,6,4,2	77,43,86,39	0,0,1,0	298	149	2.5455e-06	0.000209209	1.0,0.727,0.784,0.917	1.0,1.0,0.977,1.0	-0.137	0.137
6718	ENSMUSG00000044712.15	Slc38a6	chr12	+	73293698	73293799	73292159	73292233	73310144	73310197	6718	0,0,0,0	11,17,9,14	0,4,7,12	12,3,4,10	250	149	1.2218e-09	3.79612e-07	0.0,0.0,0.0,0.0	0.0,0.443,0.511,0.417	-0.343	0.343
6736	ENSMUSG00000019718.8	L3hypdh	chr12	-	72079486	72079656	72076495	72077486	72084530	72085018	6736	36,12,13,33	0,0,0,0	43,34,38,27	0,2,4,4	298	149	0.000130219	0.00500458	1.0,1.0,1.0,1.0	1.0,0.895,0.826,0.771	0.127	0.127
6853	ENSMUSG00000035021.13	Baz1a	chr12	-	54923384	54923480	54923039	54923264	54927563	54927624	6853	26,31,21,7	0,0,0,0	8,11,29,10	0,0,5,2	245	149	0.0103751	0.152887	1.0,1.0,1.0,1.0	1.0,1.0,0.779,0.753	0.117	0.117
6866	ENSMUSG00000033819.16	Ppp1r16a	chr15	+	76689327	76689494	76671646	76671762	76690171	76691152	6866	15,5,9,9	0,1,8,7	10,14,8,14	17,21,19,3	298	149	0.0376866	0.395237	1.0,0.714,0.36,0.391	0.227,0.25,0.174,0.7	0.278	0.278
6935	ENSMUSG00000024858.14	Grk2	chr19	-	4289897	4290020	4289672	4289739	4290073	4290168	6935	59,68,112,70	4,5,12,5	52,40,33,43	0,0,0,0	272	149	1.242e-08	2.83439e-06	0.89,0.882,0.836,0.885	1.0,1.0,1.0,1.0	-0.127	0.127
6944	ENSMUSG00000021144.14	Mta1	chr12	+	113133540	113133576	113133184	113133337	113135796	113135828	6944	63,36,47,74	33,55,25,28	70,67,68,52	13,14,15,6	185	149	5.714e-06	0.000392941	0.606,0.345,0.602,0.68	0.813,0.794,0.785,0.875	-0.258	0.258
6952	ENSMUSG00000020564.17	Atxn7l1	chr12	+	33148432	33148501	33147710	33147915	33217711	33217816	6952	15,17,15,29	3,4,9,0	10,0,4,4	5,2,7,5	218	149	0.000901396	0.0227193	0.774,0.744,0.533,1.0	0.578,0.0,0.281,0.353	0.46	0.46
7052	ENSMUSG00000069755.5	Zfp125	chr12	-	20915747	20915791	20914758	20914841	20920841	20921262	7052	10,0,8,6	1,2,1,4	10,6,7,5	0,0,1,0	193	149	0.000294096	0.00939794	0.885,0.0,0.861,0.537	1.0,1.0,0.844,1.0	-0.39	0.39
7059	ENSMUSG00000021843.17	Ktn1	chr14	+	47704419	47704488	47704186	47704277	47705762	47705800	7059	21,33,22,19	13,13,20,8	18,17,10,7	23,11,35,10	218	149	0.00413707	0.0743981	0.525,0.634,0.429,0.619	0.348,0.514,0.163,0.324	0.214	0.214
7061	ENSMUSG00000021843.17	Ktn1	chr14	+	47716873	47716960	47714631	47714722	47720195	47720285	7061	6,44,21,20	21,34,15,29	26,6,62,39	11,9,28,25	236	149	0.0418077	0.428754	0.153,0.45,0.469,0.303	0.599,0.296,0.583,0.496	-0.15	0.15
7079	ENSMUSG00000057469.8	E2f6	chr12	+	16812248	16812372	16811163	16811315	16813846	16813912	7079	0,4,4,0	9,3,2,15	1,0,0,0	1,12,13,5	273	149	0.00749476	0.118651	0.0,0.421,0.522,0.0	0.353,0.0,0.0,0.0	0.148	0.148
7107	ENSMUSG00000020608.7	Smc6	chr12	+	11276259	11276365	11273993	11274111	11279604	11279727	7107	48,81,47,81	0,5,2,4	60,27,28,31	4,4,11,11	255	149	1.87632e-05	0.00105648	1.0,0.904,0.932,0.922	0.898,0.798,0.598,0.622	0.211	0.211
7157	ENSMUSG00000051721.6	Wdcp	chr12	+	4848862	4849113	4843393	4843451	4850126	4851767	7157	2,5,2,0	2,0,0,2	1,11,2,8	0,0,0,0	298	149	0.0295455	0.328131	0.333,1.0,1.0,0.0	1.0,1.0,1.0,1.0	-0.417	0.417
7195	ENSMUSG00000037486.18	Asxl2	chr12	+	3455546	3455640	3451661	3451770	3457061	3457209	7195	1,1,2,8	11,18,2,9	2,0,3,0	6,20,10,8	243	149	0.0184119	0.232862	0.053,0.033,0.38,0.353	0.17,0.0,0.155,0.0	0.123	0.123
7214	ENSMUSG00000046605.14	B3gntl1	chr11	-	121651608	121651673	121644526	121644592	121670869	121670969	7214	4,6,6,2	0,0,1,0	4,1,6,1	2,0,2,5	214	149	2.26043e-06	0.000193661	1.0,1.0,0.807,1.0	0.582,1.0,0.676,0.122	0.357	0.357
7215	ENSMUSG00000024068.8	Spast	chr17	+	74359253	74359349	74356085	74356169	74367247	74367435	7215	55,81,64,110	16,9,4,7	87,74,87,108	4,3,4,0	245	149	5.34944e-05	0.00246705	0.676,0.846,0.907,0.905	0.93,0.938,0.93,1.0	-0.116	0.116
7239	ENSMUSG00000025144.17	Cenpx	chr11	-	120712439	120712539	120711843	120711895	120713692	120713732	7239	11,11,4,4	0,0,0,15	1,4,7,4	3,0,43,11	249	149	0.00067153	0.0179641	1.0,1.0,1.0,0.138	0.166,1.0,0.089,0.179	0.426	0.426
7240	ENSMUSG00000025144.17	Cenpx	chr11	-	120712439	120712712	120711843	120711895	120713692	120713732	7240	17,14,9,5	0,0,0,15	4,7,13,9	3,0,43,11	298	149	0.00263342	0.0523194	1.0,1.0,1.0,0.143	0.4,1.0,0.131,0.29	0.33	0.33
7244	ENSMUSG00000042988.10	Notum	chr11	-	120658330	120658391	120657492	120657595	120658649	120658745	7244	22,13,11,8	5,0,4,0	16,20,21,14	0,0,0,0	210	149	0.000185133	0.00655389	0.757,1.0,0.661,1.0	1.0,1.0,1.0,1.0	-0.145	0.145
7271	ENSMUSG00000060147.15	Serpinb6a	chr13	-	33935568	33935794	33931471	33931646	33935921	33935955	7271	9,40,23,30	118,203,60,123	11,16,7,10	6,35,50,20	298	149	0.0253363	0.293518	0.037,0.09,0.161,0.109	0.478,0.186,0.065,0.2	-0.133	0.133
7272	ENSMUSG00000060147.15	Serpinb6a	chr13	-	33935572	33935794	33931471	33931646	33935921	33935977	7272	9,42,21,35	118,203,60,123	9,20,9,7	6,35,50,20	298	149	0.0316296	0.344452	0.037,0.094,0.149,0.125	0.429,0.222,0.083,0.149	-0.119	0.119
7273	ENSMUSG00000060147.15	Serpinb6a	chr13	-	33935618	33935794	33931471	33931646	33935921	33935954	7273	9,28,20,26	118,203,60,123	11,13,6,6	6,35,50,20	298	149	0.0416172	0.42792	0.037,0.065,0.143,0.096	0.478,0.157,0.057,0.13	-0.12	0.12
7274	ENSMUSG00000060147.15	Serpinb6a	chr13	-	33935626	33935794	33931471	33931646	33935921	33935996	7274	3,26,18,25	118,203,60,123	11,15,8,7	6,35,50,20	298	149	0.00321001	0.061372	0.013,0.06,0.13,0.092	0.478,0.176,0.074,0.149	-0.145	0.145
7302	ENSMUSG00000025372.16	Baiap2	chr11	+	120003037	120003085	120000551	120000586	120006358	120006782	7302	42,41,95,36	39,30,21,18	50,94,95,70	14,30,24,23	197	149	0.0252412	0.292548	0.449,0.508,0.774,0.602	0.73,0.703,0.75,0.697	-0.137	0.137
7303	ENSMUSG00000025371.12	Chmp6	chr11	+	119915412	119915522	119913809	119913937	119915631	119915719	7303	76,34,99,24	0,0,0,0	20,85,30,15	5,0,4,0	259	149	0.00202011	0.0421819	1.0,1.0,1.0,1.0	0.697,1.0,0.812,1.0	0.123	0.123
7304	ENSMUSG00000025371.12	Chmp6	chr11	+	119915412	119915554	119913829	119913937	119915631	119915719	7304	27,4,38,3	0,0,0,0	2,31,0,1	5,0,4,0	291	149	8.27671e-05	0.0034994	1.0,1.0,1.0,1.0	0.17,1.0,0.0,1.0	0.458	0.458
7340	ENSMUSG00000056962.11	Jmjd6	chr11	-	116839837	116839926	116838989	116839128	116840409	116840545	7340	6,7,1,4	50,18,51,18	6,2,12,8	17,46,9,14	238	149	0.015114	0.201948	0.07,0.196,0.012,0.122	0.181,0.026,0.455,0.263	-0.131	0.131
7341	ENSMUSG00000056962.11	Jmjd6	chr11	-	116839837	116839926	116838989	116839128	116840447	116840545	7341	6,12,1,6	0,0,3,0	6,2,16,17	5,4,4,0	238	149	0.00474108	0.0829069	1.0,1.0,0.173,1.0	0.429,0.238,0.715,1.0	0.198	0.198
7342	ENSMUSG00000056962.11	Jmjd6	chr11	-	116839837	116839931	116838989	116839128	116840409	116840545	7342	6,9,1,4	50,18,51,18	6,8,13,12	17,46,9,14	243	149	0.00155695	0.0344936	0.069,0.235,0.012,0.12	0.178,0.096,0.47,0.345	-0.163	0.163
7343	ENSMUSG00000056962.11	Jmjd6	chr11	-	116839837	116839931	116838989	116839128	116840447	116840545	7343	7,9,1,4	0,0,3,0	8,5,12,9	5,4,4,0	243	149	0.00416119	0.0746755	1.0,1.0,0.17,1.0	0.495,0.434,0.648,1.0	0.148	0.148
7406	ENSMUSG00000020752.11	Recql5	chr11	-	115904884	115905042	115897040	115897259	115916978	115917058	7406	0,0,0,0	16,11,21,18	7,3,1,0	8,25,10,26	298	149	0.00165196	0.0361636	0.0,0.0,0.0,0.0	0.304,0.057,0.048,0.0	-0.102	0.102
7505	ENSMUSG00000020721.16	Helz	chr11	+	107555518	107555575	107549345	107549401	107574937	107575165	7505	1,6,2,0	1,4,8,1	7,10,5,4	0,0,0,1	206	149	4.14798e-10	1.46532e-07	0.42,0.52,0.153,0.0	1.0,1.0,1.0,0.743	-0.662	0.662
7521	ENSMUSG00000018363.16	Smurf2	chr11	-	106875900	106875939	106871501	106871610	106920180	106920261	7521	19,20,38,38	1,1,8,11	30,27,34,27	1,0,2,1	188	149	2.60875e-05	0.0013814	0.938,0.941,0.79,0.732	0.96,1.0,0.931,0.955	-0.111	0.111
7530	ENSMUSG00000040528.15	Milr1	chr11	+	106761182	106761296	106754781	106755051	106763855	106763948	7530	14,19,6,9	2,0,7,1	5,10,2,2	0,1,0,1	263	149	0.00144177	0.0325857	0.799,1.0,0.327,0.836	1.0,0.85,1.0,0.531	-0.105	0.105
7531	ENSMUSG00000040528.15	Milr1	chr11	+	106761185	106761296	106754781	106755051	106763855	106763948	7531	6,11,2,3	2,0,7,1	4,8,1,1	0,1,0,1	260	149	0.000469538	0.013605	0.632,1.0,0.141,0.632	1.0,0.821,1.0,0.364	-0.195	0.195
7535	ENSMUSG00000020717.19	Pecam1	chr11	-	106662001	106662024	106654217	106655162	106679548	106679611	7535	1,10,9,3	29,46,18,53	19,2,7,6	21,21,19,20	172	149	0.0279635	0.314517	0.029,0.158,0.302,0.047	0.439,0.076,0.242,0.206	-0.107	0.107
7584	ENSMUSG00000018412.16	Kansl1	chr11	-	104368679	104368778	104357480	104357596	104378684	104378826	7584	35,39,17,39	17,44,34,53	20,34,36,27	12,22,12,19	248	149	0.0160821	0.210949	0.553,0.347,0.231,0.307	0.5,0.481,0.643,0.461	-0.162	0.162
7587	ENSMUSG00000018412.16	Kansl1	chr11	-	104426423	104426468	104424936	104425293	104441724	104442291	7587	7,11,6,9	5,5,12,11	1,3,3,0	15,23,18,15	194	149	2.60634e-08	5.01222e-06	0.518,0.628,0.277,0.386	0.049,0.091,0.113,0.0	0.389	0.389
7588	ENSMUSG00000018412.16	Kansl1	chr11	-	104426423	104426468	104424936	104425293	104467638	104467991	7588	8,3,9,4	15,20,2,6	1,0,2,0	6,4,6,6	194	149	5.80223e-05	0.00263429	0.291,0.103,0.776,0.339	0.113,0.0,0.204,0.0	0.298	0.298
7638	ENSMUSG00000017309.11	Cd300lg	chr11	+	102046066	102046198	102042971	102043304	102046853	102047187	7638	10,6,14,17	7,7,11,3	8,2,11,17	2,0,1,6	281	149	0.029597	0.328561	0.431,0.312,0.403,0.75	0.68,1.0,0.854,0.6	-0.31	0.31
7736	ENSMUSG00000068246.6	Apol9b	chr15	+	77733625	77733796	77729147	77729246	77734464	77734590	7736	11,9,23,17	5,0,0,23	23,9,18,16	51,18,3,32	298	149	0.00665031	0.107522	0.524,1.0,1.0,0.27	0.184,0.2,0.75,0.2	0.365	0.365
7893	ENSMUSG00000037458.15	Azin1	chr15	-	38507186	38507346	38501403	38501600	38514472	38514609	7893	43,46,43,51	62,54,51,117	32,29,29,20	100,88,138,112	298	149	7.26581e-09	1.78448e-06	0.257,0.299,0.297,0.179	0.138,0.141,0.095,0.082	0.144	0.144
7894	ENSMUSG00000037458.15	Azin1	chr15	-	38517816	38517958	38514471	38514609	38518096	38518221	7894	10,0,2,0	10,3,11,1	0,0,0,0	6,14,20,10	291	149	2.90691e-05	0.00150832	0.339,0.0,0.085,0.0	0.0,0.0,0.0,0.0	0.106	0.106
7952	ENSMUSG00000020516.15	Rps6kb1	chr11	-	86517349	86517392	86513982	86516191	86517582	86517640	7952	0,0,3,7	36,9,21,5	0,1,0,0	33,30,13,6	192	149	0.00329839	0.0625433	0.0,0.0,0.1,0.521	0.0,0.025,0.0,0.0	0.149	0.149
7974	ENSMUSG00000018651.14	Tada2a	chr11	-	84106188	84106346	84104191	84104280	84109953	84110045	7974	7,20,8,20	2,0,6,1	26,26,22,11	0,2,0,1	298	149	0.00158484	0.0350213	0.636,1.0,0.4,0.909	1.0,0.867,1.0,0.846	-0.192	0.192
8032	ENSMUSG00000017686.17	Rhot1	chr11	+	80255861	80255957	80254659	80254862	80257513	80257636	8032	26,32,26,22	17,10,20,7	34,31,32,34	15,2,4,12	245	149	0.0273275	0.30936	0.482,0.661,0.442,0.657	0.58,0.904,0.83,0.633	-0.176	0.176
8060	ENSMUSG00000017677.11	Wsb1	chr11	-	79243399	79243575	79241983	79242156	79244462	79244563	8060	10,11,21,0	15,32,16,14	14,21,11,24	14,9,8,12	298	149	0.000949719	0.0235494	0.25,0.147,0.396,0.0	0.333,0.538,0.407,0.5	-0.246	0.246
8090	ENSMUSG00000061981.14	Flot2	chr11	+	78053362	78053453	78049477	78049559	78055756	78055880	8090	5,7,8,15	8,0,0,0	10,7,3,7	0,0,0,0	240	149	0.0340008	0.364428	0.28,1.0,1.0,1.0	1.0,1.0,1.0,1.0	-0.18	0.18
8114	ENSMUSG00000000631.20	Myo18a	chr11	+	77854677	77854722	77853751	77853891	77857722	77857845	8114	51,74,55,34	44,25,15,31	26,62,17,26	29,60,36,34	194	149	0.00169993	0.0368695	0.471,0.695,0.738,0.457	0.408,0.442,0.266,0.37	0.219	0.219
8218	ENSMUSG00000069825.12	Gm49340	chr11	+	73336009	73336070	73333297	73333426	73336194	73336290	8218	11,8,3,20	6,6,0,1	12,13,27,34	0,0,2,0	210	149	7.58079e-06	0.000498708	0.565,0.486,1.0,0.934	1.0,1.0,0.905,1.0	-0.23	0.23
8225	ENSMUSG00000005949.9	Ctns	chr11	-	73197098	73197252	73196637	73196717	73198917	73198995	8225	15,16,8,18	6,20,8,8	5,11,2,11	10,13,22,27	298	149	0.000519643	0.0146775	0.556,0.286,0.333,0.529	0.2,0.297,0.043,0.169	0.249	0.249
8256	ENSMUSG00000040483.15	Xaf1	chr11	+	72306563	72306652	72303326	72303462	72308606	72308749	8256	18,21,25,51	4,9,2,5	27,2,15,11	10,2,6,6	238	149	0.0234901	0.278215	0.738,0.594,0.887,0.865	0.628,0.385,0.61,0.534	0.232	0.232
8295	ENSMUSG00000020821.17	Kif1c	chr11	+	70702431	70702551	70700649	70700709	70702771	70702905	8295	125182111190	51,52,51,122	175207325300	80,95,55,24	269	149	0.0233617	0.27702	0.576,0.66,0.547,0.463	0.548,0.547,0.766,0.874	-0.122	0.122
8296	ENSMUSG00000020821.17	Kif1c	chr11	+	70702445	70702551	70700547	70700709	70702771	70702905	8296	111162118173	51,52,51,122	165207316314	80,95,55,24	255	149	0.0132496	0.183207	0.56,0.645,0.575,0.453	0.547,0.56,0.77,0.884	-0.132	0.132
8304	ENSMUSG00000057054.11	Inca1	chr11	-	70695863	70695948	70690438	70690552	70699987	70700155	8304	140,62,121,97	15,14,37,6	121,95,143,140	0,0,3,3	234	149	5.21805e-15	4.80582e-12	0.856,0.738,0.676,0.911	1.0,1.0,0.968,0.967	-0.189	0.189
8318	ENSMUSG00000020828.13	Pld2	chr11	+	70540844	70540954	70540305	70540614	70541062	70541183	8318	8,18,4,4	4,2,0,0	9,24,11,7	0,0,0,0	259	149	0.0232972	0.276605	0.535,0.838,1.0,1.0	1.0,1.0,1.0,1.0	-0.157	0.157
8360	ENSMUSG00000047284.14	Neurl4	chr11	+	69903653	69903719	69903007	69903452	69903864	69904163	8360	11,2,5,8	4,4,3,0	10,24,23,23	2,0,1,0	215	149	1.66989e-05	0.000957818	0.656,0.257,0.536,1.0	0.776,1.0,0.941,1.0	-0.317	0.317
8361	ENSMUSG00000047284.14	Neurl4	chr11	+	69903676	69903719	69903007	69903452	69903864	69903914	8361	3,0,4,3	4,4,3,0	0,9,9,9	2,0,1,0	192	149	0.00220778	0.0455838	0.368,0.0,0.509,1.0	0.0,1.0,0.875,1.0	-0.249	0.249
8364	ENSMUSG00000047284.14	Neurl4	chr11	+	69907263	69907340	69906983	69907182	69907423	69907502	8364	16,6,18,47	3,2,0,3	21,16,33,17	0,0,0,0	226	149	0.00320441	0.0613694	0.779,0.664,1.0,0.912	1.0,1.0,1.0,1.0	-0.161	0.161
8512	ENSMUSG00000054519.8	Zfp867	chr11	-	59465011	59465072	59461196	59464286	59465450	59465577	8512	7,15,18,9	1,2,2,2	10,7,9,10	0,1,0,0	210	149	0.000787518	0.0204311	0.832,0.842,0.865,0.761	1.0,0.832,1.0,1.0	-0.133	0.133
8539	ENSMUSG00000037275.14	Gemin5	chr11	-	58139494	58139608	58139018	58139141	58141587	58141809	8539	18,25,24,34	1,7,9,10	24,26,20,36	1,0,8,1	263	149	0.00938156	0.140911	0.911,0.669,0.602,0.658	0.931,1.0,0.586,0.953	-0.157	0.157
8562	ENSMUSG00000020400.17	Tnip1	chr11	-	54940710	54940882	54939597	54939735	54955847	54956047	8562	11,12,2,17	1,1,0,4	11,7,6,2	0,0,0,0	298	149	0.0145979	0.196068	0.846,0.857,1.0,0.68	1.0,1.0,1.0,1.0	-0.154	0.154
8641	ENSMUSG00000020385.16	Clk4	chr11	+	51270536	51270595	51263149	51263269	51271799	51272019	8641	9,12,20,16	0,0,3,5	17,2,7,9	0,0,0,0	208	149	0.00163958	0.0359537	1.0,1.0,0.827,0.696	1.0,1.0,1.0,1.0	-0.119	0.119
8653	ENSMUSG00000020946.13	Gosr2	chr11	-	103683791	103683932	103676848	103679397	103686581	103686714	8653	284298264254	38,30,58,16	215218169163	20,10,5,5	290	149	2.56805e-05	0.00136546	0.793,0.836,0.7,0.891	0.847,0.918,0.946,0.944	-0.109	0.109
8673	ENSMUSG00000020376.17	Rnf130	chr11	+	50095775	50095980	50087378	50087461	50104548	50104758	8673	3,13,10,57	7,0,0,0	28,15,53,36	0,0,0,0	298	149	0.0363363	0.384506	0.176,1.0,1.0,1.0	1.0,1.0,1.0,1.0	-0.206	0.206
8686	ENSMUSG00000020346.16	Mgat1	chr11	+	49251549	49251674	49245192	49245617	49260570	49260691	8686	113,89,78,66	0,23,24,2	67,133,77,78	0,15,0,0	274	149	0.0060968	0.100591	1.0,0.678,0.639,0.947	1.0,0.828,1.0,1.0	-0.141	0.141
8733	ENSMUSG00000006169.20	Clint1	chr11	+	45902210	45902285	45895059	45895129	45906180	45906467	8733	191225115363	43,52,77,25	193208342263	16,25,26,14	224	149	0.000126614	0.00491734	0.747,0.742,0.498,0.906	0.889,0.847,0.897,0.926	-0.167	0.167
8765	ENSMUSG00000020271.17	Fbxw11	chr11	+	32708187	32708250	32652747	32652904	32711771	32711997	8765	11,13,19,19	11,0,14,25	11,3,24,16	0,4,0,7	212	149	0.0470052	0.467118	0.413,1.0,0.488,0.348	1.0,0.345,1.0,0.616	-0.178	0.178
8780	ENSMUSG00000020289.15	Nprl3	chr11	-	32259216	32259255	32255438	32255568	32263024	32263094	8780	20,9,13,10	10,11,6,10	15,43,19,28	14,7,0,1	188	149	0.00134401	0.0308	0.613,0.393,0.632,0.442	0.459,0.83,1.0,0.957	-0.291	0.291
8794	ENSMUSG00000020460.15	Rps27a	chr11	-	29547205	29547260	29546702	29546788	29547680	29547745	8794	2424,1986,16,2119	0,2,6,0	2,7,26,6	0,7,1,4	204	149	3.41073e-05	0.00170788	1.0,0.999,0.661,1.0	1.0,0.422,0.95,0.523	0.191	0.191
8878	ENSMUSG00000020173.17	Cobl	chr11	-	12365104	12365179	12343743	12343917	12369593	12369640	8878	7,16,30,10	10,7,0,1	29,20,31,22	0,0,6,0	224	149	0.0107031	0.156646	0.318,0.603,1.0,0.869	1.0,1.0,0.775,1.0	-0.246	0.246
8952	ENSMUSG00000083844.8	Ube2d-ps	chr11	+	5782184	5782357	5780205	5780635	5783891	5784710	8952	3,6,10,2	0,0,0,0	7,7,2,6	9,1,0,1	298	149	9.67576e-06	0.000604161	1.0,1.0,1.0,1.0	0.28,0.778,1.0,0.75	0.298	0.298
8989	ENSMUSG00000034354.17	Mtmr3	chr11	-	4546188	4546268	4531221	4531305	4594602	4594863	8989	0,0,4,0	36,23,50,30	6,2,7,14	17,31,26,12	229	149	2.06414e-08	4.19134e-06	0.0,0.0,0.049,0.0	0.187,0.04,0.149,0.432	-0.19	0.19
8997	ENSMUSG00000051427.14	Ccdc157	chr11	-	4158159	4158289	4152908	4153056	4160158	4160218	8997	0,0,1,0	3,5,2,11	8,6,2,1	15,3,14,7	279	149	1.14315e-05	0.000693639	0.0,0.0,0.211,0.0	0.222,0.516,0.071,0.071	-0.167	0.167
9029	ENSMUSG00000034377.10	Tulp4	chr17	+	6124170	6124248	6121827	6122344	6124656	6124710	9029	5,20,15,5	8,2,0,1	4,4,15,16	0,1,0,1	227	149	0.000681818	0.0181364	0.291,0.868,1.0,0.766	1.0,0.724,1.0,0.913	-0.178	0.178
9034	ENSMUSG00000020454.17	Eif4enif1	chr11	+	3233987	3234059	3229868	3230101	3234461	3234645	9034	24,15,33,35	38,60,62,44	21,12,25,27	13,18,22,38	221	149	0.0239971	0.282703	0.299,0.144,0.264,0.349	0.521,0.31,0.434,0.324	-0.133	0.133
9109	ENSMUSG00000025357.8	Dgka	chr10	-	128731323	128731412	128731067	128731187	128732982	128733097	9109	24,17,17,34	0,0,0,0	38,30,32,17	4,0,8,0	238	149	1.17622e-05	0.000707047	1.0,1.0,1.0,1.0	0.856,1.0,0.715,1.0	0.107	0.107
9113	ENSMUSG00000025358.16	Cdk2	chr10	-	128699975	128700119	128699471	128699675	128701342	128701444	9113	14,18,17,45	10,8,14,19	35,17,19,15	5,6,6,6	293	149	0.0262333	0.300535	0.416,0.534,0.382,0.546	0.781,0.59,0.617,0.56	-0.168	0.168
9129	ENSMUSG00000039810.11	Zc3h10	chr10	-	128547170	128547244	128546827	128546891	128547693	128547725	9129	3,7,6,4	3,3,3,0	4,5,7,1	0,0,2,0	223	149	1.63909e-05	0.000947732	0.401,0.609,0.572,1.0	1.0,1.0,0.7,1.0	-0.28	0.28
9155	ENSMUSG00000040054.17	Baz2a	chr10	+	128092459	128092850	128091576	128091776	128096438	128096523	9155	0,4,3,1	4,16,4,19	4,3,4,9	11,1,6,4	298	149	0.00142452	0.0322808	0.0,0.111,0.273,0.026	0.154,0.6,0.25,0.529	-0.281	0.281
9156	ENSMUSG00000040054.17	Baz2a	chr10	+	128096379	128096523	128091634	128091776	128108893	128109031	9156	12,15,8,6	2,6,0,0	7,3,12,18	0,0,0,0	293	149	0.000376789	0.0114511	0.753,0.56,1.0,1.0	1.0,1.0,1.0,1.0	-0.172	0.172
9157	ENSMUSG00000040054.17	Baz2a	chr10	+	128096438	128096523	128091612	128091776	128108893	128109031	9157	13,25,11,21	2,6,0,0	15,4,9,10	0,0,0,0	234	149	0.00237253	0.0482895	0.805,0.726,1.0,1.0	1.0,1.0,1.0,1.0	-0.117	0.117
9234	ENSMUSG00000034613.12	Ppm1h	chr10	+	122782182	122782345	122678761	122679430	122802234	122802579	9234	26,38,5,18	0,0,0,0	3,5,12,8	6,0,0,0	298	149	0.0468885	0.466137	1.0,1.0,1.0,1.0	0.2,1.0,1.0,1.0	0.2	0.2
9240	ENSMUSG00000036916.13	Zfp280c	chrX	-	48543584	48543703	48543404	48543441	48547264	48547327	9240	19,26,17,33	5,3,7,6	17,12,29,9	2,0,3,1	268	149	0.0088004	0.134287	0.679,0.828,0.575,0.754	0.825,1.0,0.843,0.833	-0.166	0.166
9324	ENSMUSG00000020166.15	Cnot2	chr10	-	116527826	116527949	116517316	116517383	116549032	116549105	9324	77,93,87,90	11,9,6,11	60,97,95,93	2,2,2,2	272	149	1.38605e-06	0.000133303	0.793,0.85,0.888,0.818	0.943,0.964,0.963,0.962	-0.121	0.121
9348	ENSMUSG00000020189.15	Osbpl8	chr10	+	111224671	111224708	111204734	111204840	111233552	111233690	9348	19,9,40,11	9,6,5,7	31,7,11,14	20,11,22,17	186	149	0.00176243	0.0377488	0.628,0.546,0.865,0.557	0.554,0.338,0.286,0.397	0.255	0.255
9456	ENSMUSG00000024349.10	Tmem173	chr18	-	35739924	35740014	35739350	35739577	35740306	35740462	9456	20,31,21,21	1,4,1,2	26,3,10,6	0,0,0,0	239	149	0.00193244	0.0408138	0.926,0.829,0.929,0.867	1.0,1.0,1.0,1.0	-0.112	0.112
9492	ENSMUSG00000020530.14	Ggnbp2	chr11	-	84854254	84854380	84854053	84854167	84858439	84858538	9492	36,45,36,26	91101122136	5,7,11,10	148,88,86,113	275	149	3.3118e-13	2.5119e-10	0.177,0.194,0.138,0.094	0.018,0.041,0.065,0.046	0.108	0.108
9599	ENSMUSG00000035620.15	Ric8b	chr10	+	84947411	84948020	84925545	84925593	84958015	84958110	9599	35,35,40,38	0,0,0,0	44,20,37,39	3,3,3,0	298	149	0.000711542	0.0186666	1.0,1.0,1.0,1.0	0.88,0.769,0.86,1.0	0.123	0.123
9615	ENSMUSG00000052595.8	A1cf	chr19	+	31944963	31945100	31934627	31934833	31947358	31948573	9615	116216126300	23,14,13,32	230223338222	4,36,0,0	286	149	2.17745e-06	0.000187173	0.724,0.889,0.835,0.83	0.968,0.763,1.0,1.0	-0.113	0.113
9616	ENSMUSG00000052595.8	A1cf	chr19	+	31945785	31945937	31934627	31934833	31947358	31948573	9616	118,140,74,282	23,14,13,32	175165284182	4,36,0,0	298	149	3.19287e-06	0.000249978	0.72,0.833,0.74,0.815	0.956,0.696,1.0,1.0	-0.136	0.136
9648	ENSMUSG00000020250.10	Txnrd1	chr10	+	82872937	82873275	82859258	82859300	82874612	82874735	9648	0,9,16,1	26,17,25,9	0,0,0,0	23,25,12,6	298	149	3.07498e-08	5.7462e-06	0.0,0.209,0.242,0.053	0.0,0.0,0.0,0.0	0.126	0.126
9727	ENSMUSG00000113949.1	Scamp4	chr10	+	80603238	80603313	80602923	80602949	80608802	80608850	9727	3,0,0,0	16,9,15,4	3,0,0,5	0,23,6,7	224	149	0.0260658	0.299281	0.111,0.0,0.0,0.0	1.0,0.0,0.0,0.322	-0.303	0.303
9770	ENSMUSG00000035673.10	Sbno2	chr10	-	80079952	80081382	80070620	80072518	80082614	80082726	9770	19,15,8,10	24,33,35,52	0,2,2,1	45,35,75,26	298	149	5.85643e-13	4.08177e-10	0.284,0.185,0.103,0.088	0.0,0.028,0.013,0.019	0.15	0.15
9800	ENSMUSG00000035863.14	Palm	chr10	+	79816791	79816923	79815184	79815241	79819040	79819511	9800	20,20,8,0	2,3,4,5	5,4,10,1	0,7,0,0	281	149	0.0252278	0.292524	0.841,0.779,0.515,0.0	1.0,0.233,1.0,1.0	-0.274	0.274
9931	ENSMUSG00000033434.15	Gtpbp6	chr5	-	110106652	110106697	110106265	110106336	110107059	110107176	9931	11,6,8,7	1,0,9,0	2,5,7,2	0,0,0,0	194	149	0.00156492	0.0346107	0.894,1.0,0.406,1.0	1.0,1.0,1.0,1.0	-0.175	0.175
9948	ENSMUSG00000024155.8	Meiob	chr17	+	24836435	24836522	24834991	24835175	24839426	24839787	9948	8,9,3,7	11,6,7,11	12,15,23,19	1,3,2,9	236	149	7.51565e-06	0.000495687	0.315,0.486,0.213,0.287	0.883,0.759,0.879,0.571	-0.448	0.448
9983	ENSMUSG00000049606.16	Zfp644	chr5	-	106634830	106635436	106619539	106619642	106635609	106636323	9983	29,37,28,28	0,0,6,7	28,34,43,40	2,0,0,0	298	149	3.83274e-05	0.00188623	1.0,1.0,0.7,0.667	0.875,1.0,1.0,1.0	-0.127	0.127
9984	ENSMUSG00000049606.16	Zfp644	chr5	-	106635609	106638635	106619539	106619642	106666784	106666845	9984	7,5,16,23	3,6,8,3	14,1,20,1	0,0,4,0	298	149	0.000428816	0.0127694	0.538,0.294,0.5,0.793	1.0,1.0,0.714,1.0	-0.397	0.397
10070	ENSMUSG00000022401.12	Xpnpep3	chr15	+	81415846	81415994	81414431	81414548	81427275	81427538	10070	4,5,0,0	26,15,12,33	4,4,10,6	25,19,10,19	297	149	0.00225022	0.0461643	0.072,0.143,0.0,0.0	0.074,0.096,0.334,0.137	-0.107	0.107
10100	ENSMUSG00000015605.6	Srf	chr17	-	46549844	46550036	46549435	46549512	46550900	46551020	10100	79,81,84,60	2,1,6,4	42,57,75,44	5,7,6,9	298	149	0.00111886	0.0267655	0.952,0.976,0.875,0.882	0.808,0.803,0.862,0.71	0.125	0.125
10108	ENSMUSG00000032952.11	Ap4b1	chr3	+	103812084	103812309	103809599	103810057	103812776	103812907	10108	65,57,74,66	8,7,7,12	61,43,44,55	5,1,6,0	298	149	0.00954651	0.142799	0.802,0.803,0.841,0.733	0.859,0.956,0.786,1.0	-0.106	0.106
10130	ENSMUSG00000029413.14	Naaa	chr5	-	92276918	92277077	92272443	92272570	92277911	92278165	10130	25,11,18,23	2,0,5,0	26,11,6,9	1,0,0,0	298	149	0.00872421	0.13344	0.862,1.0,0.643,1.0	0.929,1.0,1.0,1.0	-0.106	0.106
10141	ENSMUSG00000029405.16	G3bp2	chr5	-	92063336	92063435	92057967	92058070	92064324	92064505	10141	31,49,46,109	134160142130	85,49,117,89	77129186104	248	149	0.00524447	0.089667	0.122,0.155,0.163,0.335	0.399,0.186,0.274,0.34	-0.106	0.106
10149	ENSMUSG00000003575.13	Crtc1	chr8	-	70402430	70402525	70400618	70400704	70439432	70439579	10149	3,3,19,5	8,0,3,0	3,2,14,4	0,0,1,0	244	149	0.000811305	0.0208404	0.186,1.0,0.795,1.0	1.0,1.0,0.895,1.0	-0.229	0.229
10150	ENSMUSG00000003575.13	Crtc1	chr8	-	70408894	70409011	70400618	70400704	70439432	70439575	10150	14,21,10,7	8,0,3,0	7,17,23,12	0,0,1,0	266	149	4.99312e-05	0.00234968	0.495,1.0,0.651,1.0	1.0,1.0,0.928,1.0	-0.196	0.196
10206	ENSMUSG00000039285.12	Azi2	chr9	+	118049896	118049996	118049309	118049435	118051353	118051502	10206	237203180305	27,27,18,31	149173270146	0,6,9,8	249	149	2.16567e-09	6.10368e-07	0.84,0.818,0.857,0.855	1.0,0.945,0.947,0.916	-0.11	0.11
10207	ENSMUSG00000039285.12	Azi2	chr9	+	118059619	118059666	118059056	118059175	118061713	118062489	10207	22,55,68,18	55,79,33,67	11,24,23,9	44,52,73,47	196	149	0.0207026	0.25447	0.233,0.346,0.61,0.17	0.16,0.26,0.193,0.127	0.155	0.155
10219	ENSMUSG00000035851.14	Ythdc1	chr5	+	86809304	86809340	86804495	86804591	86815628	86815730	10219	39,30,42,63	33,19,26,23	19,25,68,28	29,31,46,33	185	149	0.0127411	0.177507	0.488,0.56,0.565,0.688	0.345,0.394,0.544,0.406	0.153	0.153
10243	ENSMUSG00000036435.13	Exoc1	chr5	+	76557818	76557863	76554099	76554205	76559003	76559167	10243	14,13,14,13	7,6,6,15	7,2,3,17	6,11,13,9	194	149	0.0341321	0.365531	0.606,0.625,0.642,0.4	0.473,0.123,0.151,0.592	0.233	0.233
10269	ENSMUSG00000067367.9	Lyar	chr5	+	38222930	38223054	38220549	38220635	38223133	38223227	10269	6,2,6,0	4,4,5,5	2,2,0,0	1,7,1,5	273	149	0.00819257	0.127042	0.45,0.214,0.396,0.0	0.522,0.135,0.0,0.0	0.101	0.101
10348	ENSMUSG00000029207.16	Apbb2	chr5	-	66392272	66392335	66391771	66391857	66400075	66400281	10348	6,13,10,5	3,0,0,1	5,7,4,1	4,0,0,4	212	149	0.0290471	0.323851	0.584,1.0,1.0,0.778	0.468,1.0,1.0,0.149	0.186	0.186
10353	ENSMUSG00000029207.16	Apbb2	chr5	-	66543398	66543617	66492057	66492172	66618567	66618784	10353	3,8,5,13	0,2,4,0	1,11,16,11	0,1,0,0	298	149	0.00874639	0.1337	1.0,0.667,0.385,1.0	1.0,0.846,1.0,1.0	-0.199	0.199
10354	ENSMUSG00000029207.16	Apbb2	chr5	-	66543461	66543617	66492057	66492172	66618567	66618640	10354	3,14,9,20	0,2,4,0	3,16,20,17	0,1,0,0	298	149	0.0236537	0.279295	1.0,0.778,0.529,1.0	1.0,0.889,1.0,1.0	-0.146	0.146
10417	ENSMUSG00000021870.17	Slmap	chr14	-	26453537	26453600	26442574	26442634	26459903	26459954	10417	7,11,7,2	0,1,0,1	9,3,15,14	8,3,4,1	212	149	1.76548e-05	0.00100062	1.0,0.885,1.0,0.584	0.442,0.413,0.725,0.908	0.245	0.245
10422	ENSMUSG00000021870.17	Slmap	chr14	-	26459409	26459460	26453537	26453600	26460041	26460210	10422	9,24,27,6	4,8,0,0	14,9,31,24	0,0,0,0	200	149	9.11213e-06	0.00057594	0.626,0.691,1.0,1.0	1.0,1.0,1.0,1.0	-0.171	0.171
10424	ENSMUSG00000021870.17	Slmap	chr14	-	26459903	26459954	26453537	26453600	26460041	26460185	10424	3,8,9,7	4,8,0,0	15,9,24,16	0,0,0,0	200	149	2.36591e-05	0.00127374	0.358,0.427,1.0,1.0	1.0,1.0,1.0,1.0	-0.304	0.304
10433	ENSMUSG00000019907.10	Ppp1r12a	chr10	+	108252756	108252924	108251839	108251944	108253324	108253495	10433	32,62,44,69	2,19,0,31	70,37,81,71	2,7,0,0	298	149	0.000847241	0.0215683	0.889,0.62,1.0,0.527	0.946,0.725,1.0,1.0	-0.159	0.159
10435	ENSMUSG00000019907.10	Ppp1r12a	chr10	+	108253324	108253495	108252756	108252924	108259755	108259846	10435	25,72,43,82	3,7,0,8	78,45,60,39	5,0,0,0	298	149	0.000619994	0.0168476	0.806,0.837,1.0,0.837	0.886,1.0,1.0,1.0	-0.102	0.102
10445	ENSMUSG00000048874.15	Phf3	chr1	-	30837104	30837266	30824209	30824519	30873577	30873581	10445	7,5,6,11	2,1,7,0	12,14,10,3	0,0,0,1	298	149	2.65944e-05	0.00140249	0.636,0.714,0.3,1.0	1.0,1.0,1.0,0.6	-0.237	0.237
10448	ENSMUSG00000048874.15	Phf3	chr1	-	30862986	30863255	30831204	30831559	30873577	30873581	10448	45,79,34,44	2,1,4,7	30,20,23,22	0,9,6,5	298	149	0.0251861	0.292304	0.918,0.975,0.81,0.759	1.0,0.526,0.657,0.688	0.148	0.148
10454	ENSMUSG00000035614.11	Togaram1	chr12	+	64990940	64991090	64986392	64986490	64992544	64992640	10454	2,2,9,2	2,15,8,15	36,6,25,11	0,0,0,8	298	149	6.06178e-10	2.05686e-07	0.333,0.063,0.36,0.063	1.0,1.0,1.0,0.407	-0.647	0.647
10464	ENSMUSG00000030990.18	Pgap2	chr7	+	102223378	102223490	102223027	102223150	102226270	102226445	10464	116,160,80,190	5,15,11,19	82,54,99,89	1,0,8,0	261	149	3.51832e-05	0.00175494	0.93,0.859,0.806,0.851	0.979,1.0,0.876,1.0	-0.102	0.102
10480	ENSMUSG00000071451.10	Psmg4	chr13	+	34166060	34166136	34162963	34163249	34177980	34178173	10480	109,98,86,100	88,54,58,78	57,112,90,63	22,27,49,34	225	149	0.00335418	0.0633219	0.451,0.546,0.495,0.459	0.632,0.733,0.549,0.551	-0.129	0.129
10530	ENSMUSG00000014355.10	Anapc1	chr2	-	128680108	128680209	128679519	128679602	128680393	128680445	10530	25,32,17,31	10,9,21,5	35,29,36,31	9,9,4,0	250	149	0.0219049	0.264831	0.598,0.679,0.325,0.787	0.699,0.658,0.843,1.0	-0.203	0.203
10564	ENSMUSG00000014164.15	Klhl3	chr13	-	58016445	58016547	58013829	58013958	58018796	58018994	10564	7,5,4,3	0,0,2,0	6,7,1,7	0,0,6,1	251	149	0.0490518	0.481429	1.0,1.0,0.543,1.0	1.0,1.0,0.09,0.806	0.162	0.162
10611	ENSMUSG00000054280.14	Prr14l	chr5	-	32844043	32844564	32835615	32835688	32854092	32854256	10611	14,17,12,32	0,0,1,0	5,17,6,5	0,2,1,5	298	149	0.000129242	0.00498934	1.0,1.0,0.857,1.0	1.0,0.81,0.75,0.333	0.241	0.241
10641	ENSMUSG00000015942.9	Gtf2ird2	chr5	+	134206770	134206827	134203270	134203348	134208879	134208942	10641	0,1,5,6	1,0,1,2	7,3,0,0	0,3,2,4	206	149	0.0108145	0.15774	0.0,1.0,0.783,0.685	1.0,0.42,0.0,0.0	0.262	0.262
10697	ENSMUSG00000062822.8	4833420G17Rik	chr13	+	119464564	119464690	119462771	119463119	119466073	119466304	10697	20,5,17,19	24,44,45,49	14,13,19,18	11,12,19,21	275	149	0.000292959	0.00938488	0.311,0.058,0.17,0.174	0.408,0.37,0.351,0.317	-0.183	0.183
10828	ENSMUSG00000020160.18	Meis1	chr11	-	18941658	18941804	18905688	18905765	18988267	18988379	10828	8,6,12,23	0,5,1,0	7,5,19,17	0,0,0,0	295	149	0.0323224	0.350222	1.0,0.377,0.858,1.0	1.0,1.0,1.0,1.0	-0.191	0.191
10838	ENSMUSG00000029068.16	Ccnl2	chr4	+	155818538	155818664	155817922	155817987	155820328	155820428	10838	43,68,63,78	12,8,19,13	106,125,79,92	9,16,5,15	275	149	0.015967	0.209873	0.66,0.822,0.642,0.765	0.865,0.809,0.895,0.769	-0.112	0.112
10846	ENSMUSG00000042508.16	Dmtf1	chr5	-	9126539	9126643	9124441	9124527	9127956	9128108	10846	13,16,3,22	10,13,3,10	37,16,11,14	3,9,5,3	253	149	0.0177897	0.227786	0.434,0.42,0.371,0.564	0.879,0.511,0.564,0.733	-0.225	0.225
10851	ENSMUSG00000042508.16	Dmtf1	chr5	-	9148899	9149022	9139817	9140480	9150375	9150492	10851	35,29,31,29	0,0,2,8	17,28,23,18	0,0,0,0	272	149	0.000357726	0.0109953	1.0,1.0,0.895,0.665	1.0,1.0,1.0,1.0	-0.11	0.11
10855	ENSMUSG00000054099.11	Slc25a40	chr5	+	8424796	8424887	8422872	8423039	8427195	8427267	10855	1,6,1,1	3,7,6,6	0,2,0,0	16,14,1,4	240	149	0.000348462	0.0107747	0.171,0.347,0.094,0.094	0.0,0.081,0.0,0.0	0.156	0.156
10875	ENSMUSG00000109378.1	Gm49396	chr7	+	30564702	30564798	30564473	30564607	30565094	30566381	10875	112,44,59,113	25,25,21,6	61,79,78,93	4,10,0,5	245	149	4.14396e-05	0.00201631	0.732,0.517,0.631,0.92	0.903,0.828,1.0,0.919	-0.212	0.212
10922	ENSMUSG00000038056.15	Kmt2c	chr5	-	25295397	25295610	25293106	25293248	25298869	25300075	10922	7,9,9,9	0,15,0,9	0,0,7,13	4,3,11,14	298	149	0.00533141	0.0905111	1.0,0.231,1.0,0.333	0.0,0.0,0.241,0.317	0.502	0.502
10936	ENSMUSG00000024831.14	Ighmbp2	chr19	-	3272887	3273035	3271525	3271700	3274355	3274556	10936	9,8,11,13	0,0,0,0	4,15,14,6	1,4,1,0	297	149	0.0134073	0.1843	1.0,1.0,1.0,1.0	0.667,0.653,0.875,1.0	0.201	0.201
10958	ENSMUSG00000000296.8	Tpd52l1	chr10	-	31341139	31341178	31332626	31332969	31346610	31346712	10958	3,5,15,5	38,17,37,10	0,0,4,1	8,33,13,11	188	149	0.000298888	0.00952748	0.059,0.189,0.243,0.284	0.0,0.0,0.196,0.067	0.128	0.128
11022	ENSMUSG00000029032.12	Arhgef16	chr4	-	154292831	154292942	154290935	154291553	154299824	154299892	11022	11,30,9,29	0,1,0,0	14,9,18,13	0,4,3,0	260	149	0.00497203	0.0862265	1.0,0.945,1.0,1.0	1.0,0.563,0.775,1.0	0.152	0.152
11200	ENSMUSG00000024426.17	Atat1	chr17	-	35904107	35904176	35902355	35902438	35904289	35904327	11200	1,6,1,0	7,4,7,6	5,11,3,6	0,1,3,0	218	149	1.20547e-07	1.80736e-05	0.089,0.506,0.089,0.0	1.0,0.883,0.406,1.0	-0.651	0.651
11220	ENSMUSG00000027677.17	Ttc14	chr3	+	33803449	33803605	33803074	33803204	33803999	33804071	11220	47,61,27,67	5,0,12,0	49,42,37,51	10,0,9,24	298	149	0.0357908	0.380294	0.825,1.0,0.529,1.0	0.71,1.0,0.673,0.515	0.114	0.114
11265	ENSMUSG00000028917.14	Plekhm2	chr4	-	141637424	141637484	141634252	141634478	141639675	141639862	11265	35,59,35,53	0,1,1,0	19,9,20,20	0,8,23,0	209	149	4.42769e-06	0.000320734	1.0,0.977,0.961,1.0	1.0,0.445,0.383,1.0	0.277	0.277
11370	ENSMUSG00000024273.8	2700062C07Rik	chr18	+	24472949	24473149	24470850	24471084	24475524	24475724	11370	43,45,31,75	2,3,3,5	26,12,47,46	0,0,0,0	298	149	1.14717e-05	0.000694442	0.915,0.882,0.838,0.882	1.0,1.0,1.0,1.0	-0.121	0.121
11413	ENSMUSG00000016510.11	Mtif3	chr5	-	146963220	146963380	146958824	146959276	146963711	146963749	11413	22,22,19,69	3,13,3,12	23,16,29,37	18,17,18,9	298	149	0.0126817	0.176968	0.786,0.458,0.76,0.742	0.39,0.32,0.446,0.673	0.229	0.229
11466	ENSMUSG00000028899.11	Taf12	chr4	+	132282793	132283045	132274374	132274487	132289314	132289429	11466	23,17,23,36	0,4,1,3	27,20,58,13	0,0,0,0	298	149	0.00167332	0.0364456	1.0,0.68,0.92,0.857	1.0,1.0,1.0,1.0	-0.136	0.136
11467	ENSMUSG00000028899.11	Taf12	chr4	+	132285043	132285121	132274374	132274487	132289314	132289429	11467	21,25,18,19	0,4,1,3	27,8,27,35	0,0,0,0	227	149	0.00247785	0.0499685	1.0,0.804,0.922,0.806	1.0,1.0,1.0,1.0	-0.117	0.117
11479	ENSMUSG00000026035.15	Ppil3	chr1	-	58438343	58438411	58433786	58434449	58440842	58440936	11479	42,48,25,48	7,3,11,1	42,49,37,37	0,1,1,3	217	149	0.000167668	0.0060592	0.805,0.917,0.609,0.971	1.0,0.971,0.962,0.894	-0.131	0.131
11503	ENSMUSG00000021809.10	Nudt13	chr14	+	20295087	20295266	20294713	20294792	20300586	20300679	11503	2,3,8,3	0,2,0,0	6,1,0,6	0,6,5,0	298	149	0.000627345	0.0170294	1.0,0.429,1.0,1.0	1.0,0.077,0.0,1.0	0.338	0.338
11505	ENSMUSG00000021809.10	Nudt13	chr14	+	20297514	20297631	20294747	20294792	20300586	20300679	11505	1,3,4,4	0,2,0,0	4,0,1,3	0,6,5,0	266	149	0.000506399	0.014398	1.0,0.457,1.0,1.0	1.0,0.0,0.101,1.0	0.339	0.339
11525	ENSMUSG00000002486.15	Tchp	chr5	+	114709033	114709212	114708653	114708838	114709306	114709440	11525	0,0,0,0	5,10,1,1	0,4,2,0	4,1,0,1	298	149	0.0327396	0.353555	0.0,0.0,0.0,0.0	0.0,0.667,1.0,0.0	-0.417	0.417
11579	ENSMUSG00000043962.16	Thrap3	chr4	-	126194316	126194404	126186245	126186588	126202569	126202659	11579	58,83,90,114	44,64,48,70	118,61,123,65	46,25,26,18	237	149	1.98621e-05	0.00110866	0.453,0.449,0.541,0.506	0.617,0.605,0.748,0.694	-0.179	0.179
11602	ENSMUSG00000000159.16	Igsf5	chr16	+	96378084	96378384	96372829	96373147	96386485	96386626	11602	77,58,39,37	89,105,78,103	11,6,20,12	148,90,85,93	298	149	1.11022e-16	1.30138e-13	0.302,0.216,0.2,0.152	0.036,0.032,0.105,0.061	0.159	0.159
11629	ENSMUSG00000058317.12	Ube2e2	chr14	-	18871493	18871544	18630298	18630431	18888265	18888297	11629	112,61,134,77	22,14,8,17	81,123,80,63	0,12,1,7	200	149	9.31321e-05	0.00382435	0.791,0.764,0.926,0.771	1.0,0.884,0.983,0.87	-0.121	0.121
11634	ENSMUSG00000028649.21	Macf1	chr4	-	123354478	123354580	123351821	123351951	123355055	123355267	11634	26,43,28,86	67,27,64,30	61,67,116,75	27,63,30,27	251	149	0.0207488	0.254795	0.187,0.486,0.206,0.63	0.573,0.387,0.697,0.622	-0.193	0.193
11679	ENSMUSG00000028653.16	Trit1	chr4	+	123052065	123052175	123049476	123049554	123052483	123052601	11679	35,30,48,58	9,8,5,14	40,41,33,49	7,1,3,4	259	149	0.00760592	0.120111	0.691,0.683,0.847,0.704	0.767,0.959,0.864,0.876	-0.135	0.135
11700	ENSMUSG00000004558.15	Ndrg2	chr14	-	51911085	51911127	51910505	51910785	51911465	51911546	11700	1739,717,1699,647	305433407185	1523,2506,1012,1191	298294154237	191	149	0.000352558	0.0108623	0.816,0.564,0.765,0.732	0.799,0.869,0.837,0.797	-0.106	0.106
11756	ENSMUSG00000054894.6	Dmac2l	chr12	+	69725454	69725554	69724949	69725014	69737950	69738061	11756	3,4,3,5	10,0,9,0	12,1,5,8	0,3,0,0	249	149	0.00846456	0.130337	0.152,1.0,0.166,1.0	1.0,0.166,1.0,1.0	-0.212	0.212
11902	ENSMUSG00000059027.14	9630013D21Rik	chr4	-	109654025	109654111	109651528	109653111	109656400	109657827	11902	40,67,43,56	0,2,0,0	78,42,58,93	9,5,0,13	235	149	1.1894e-07	1.7937e-05	1.0,0.955,1.0,1.0	0.846,0.842,1.0,0.819	0.112	0.112
12022	ENSMUSG00000024392.17	Bag6	chr17	+	35146756	35146903	35146245	35146353	35147140	35147305	12022	169115129171	48,59,24,62	64132116115	72,54,43,66	296	149	0.0225837	0.270439	0.639,0.495,0.73,0.581	0.309,0.552,0.576,0.467	0.135	0.135
12070	ENSMUSG00000059475.13	Zfp426	chr9	-	20474906	20475033	20473027	20473108	20476395	20476478	12070	14,14,5,22	7,0,1,1	13,31,28,13	3,0,0,0	276	149	0.000810336	0.0208404	0.519,1.0,0.73,0.922	0.701,1.0,1.0,1.0	-0.132	0.132
12072	ENSMUSG00000059475.13	Zfp426	chr9	-	20474910	20475033	20473027	20473108	20476395	20476478	12072	0,15,1,11	7,0,1,1	9,19,22,17	3,0,0,0	272	149	0.00385051	0.0700458	0.0,1.0,0.354,0.858	0.622,1.0,1.0,1.0	-0.352	0.352
12091	ENSMUSG00000056069.10	Otulinl	chr15	-	27662338	27662488	27659889	27660018	27664343	27664435	12091	23,47,21,39	2,6,4,1	4,12,11,8	0,1,0,0	298	149	2.27736e-05	0.00123379	0.852,0.797,0.724,0.951	1.0,0.857,1.0,1.0	-0.133	0.133
12126	ENSMUSG00000022971.18	Ifnar2	chr16	+	91399217	91399345	91393756	91393913	91403709	91405589	12126	49,84,17,51	1,0,1,0	17,25,43,60	9,0,8,0	277	149	1.62218e-05	0.000940065	0.963,1.0,0.901,1.0	0.504,1.0,0.743,1.0	0.154	0.154
12158	ENSMUSG00000015522.18	Arnt	chr3	+	95466792	95466837	95460376	95460421	95470176	95470390	12158	63,36,35,20	14,16,29,7	32,38,31,30	19,2,0,0	194	149	0.000377048	0.0114511	0.776,0.633,0.481,0.687	0.564,0.936,1.0,1.0	-0.231	0.231
12230	ENSMUSG00000028496.17	Mllt3	chr4	-	87782286	87782358	87769924	87774146	87783648	87783720	12230	9,40,8,14	2,8,0,0	10,10,14,5	0,0,0,0	221	149	0.000116011	0.00456052	0.752,0.771,1.0,1.0	1.0,1.0,1.0,1.0	-0.119	0.119
12258	ENSMUSG00000013787.15	Ehmt2	chr17	+	34905609	34905711	34905341	34905456	34905909	34906058	12258	68,35,76,99	80,35,84,38	77,121,110,93	40,82,32,43	251	149	0.0189012	0.237536	0.335,0.372,0.349,0.607	0.533,0.467,0.671,0.562	-0.143	0.143
12269	ENSMUSG00000028483.13	Snapc3	chr4	+	83460162	83460359	83453805	83454148	83465964	83466137	12269	0,5,2,2	1,5,2,10	5,1,6,11	2,3,3,0	298	149	0.00879324	0.134257	0.0,0.333,0.333,0.091	0.556,0.143,0.5,1.0	-0.36	0.36
12284	ENSMUSG00000037876.17	Jmjd1c	chr10	+	67216982	67217107	67215269	67215375	67218116	67218181	12284	3,4,2,3	5,2,0,1	10,6,11,2	0,0,0,8	274	149	0.0189555	0.237986	0.246,0.521,1.0,0.62	1.0,1.0,1.0,0.12	-0.183	0.183
12396	ENSMUSG00000040451.18	Sgms1	chr19	-	32289540	32289631	32247993	32248036	32351944	32352023	12396	17,21,21,40	0,2,7,0	13,30,14,13	0,0,0,0	240	149	0.00113949	0.0271834	1.0,0.867,0.651,1.0	1.0,1.0,1.0,1.0	-0.121	0.121
12418	ENSMUSG00000031644.19	Nek1	chr8	+	61044258	61044333	61044059	61044107	61049783	61049947	12418	3,16,10,14	0,1,0,0	2,11,10,1	12,1,1,0	224	149	0.000602617	0.0164622	1.0,0.914,1.0,1.0	0.1,0.88,0.869,1.0	0.266	0.266
12419	ENSMUSG00000031644.19	Nek1	chr8	+	61050027	61050159	61049783	61049947	61054519	61054622	12419	0,0,0,0	7,8,5,2	0,1,6,12	1,8,0,0	281	149	2.06261e-05	0.00114388	0.0,0.0,0.0,0.0	0.0,0.062,1.0,1.0	-0.516	0.516
12422	ENSMUSG00000031644.19	Nek1	chr8	+	61106794	61107033	61105550	61105639	61120908	61121060	12422	9,32,12,40	8,0,0,0	29,18,34,34	0,0,0,0	298	149	0.028171	0.316408	0.36,1.0,1.0,1.0	1.0,1.0,1.0,1.0	-0.16	0.16
12426	ENSMUSG00000039637.15	Coro7	chr16	-	4633254	4633396	4632412	4632521	4633713	4633837	12426	14,39,40,56	3,0,1,4	33,42,55,30	0,0,0,0	291	149	0.00907912	0.137482	0.705,1.0,0.953,0.878	1.0,1.0,1.0,1.0	-0.116	0.116
12463	ENSMUSG00000026648.18	Dclre1c	chr2	+	3429267	3429352	3425363	3425415	3433746	3433806	12463	11,5,18,9	3,3,0,1	13,14,9,7	0,0,0,0	234	149	0.00187224	0.0396724	0.7,0.515,1.0,0.851	1.0,1.0,1.0,1.0	-0.234	0.234
12489	ENSMUSG00000035325.16	Sec31a	chr5	-	100369595	100369634	100368293	100368352	100373379	100373715	12489	56,101,89,181	50,43,14,72	105,99,182,161	39,7,17,20	188	149	0.000379872	0.0114945	0.47,0.651,0.834,0.666	0.681,0.918,0.895,0.864	-0.184	0.184
12490	ENSMUSG00000035325.16	Sec31a	chr5	-	100369595	100369634	100368293	100368352	100373424	100373484	12490	48,60,47,78	29,52,25,49	82,70,83,83	14,8,18,36	188	149	9.38542e-07	9.72874e-05	0.567,0.478,0.598,0.558	0.823,0.874,0.785,0.646	-0.232	0.232
12495	ENSMUSG00000035325.16	Sec31a	chr5	-	100388533	100388611	100386127	100386203	100390758	100390833	12495	51,72,52,51	23,14,23,29	59,63,52,63	10,4,2,13	227	149	1.66446e-05	0.000957818	0.593,0.771,0.597,0.536	0.795,0.912,0.945,0.761	-0.229	0.229
12496	ENSMUSG00000035325.16	Sec31a	chr5	-	100389067	100389106	100386127	100386203	100390758	100390833	12496	50,63,79,92	23,14,23,29	57,54,67,60	10,4,2,13	188	149	0.000108482	0.00432387	0.633,0.781,0.731,0.715	0.819,0.915,0.964,0.785	-0.156	0.156
12537	ENSMUSG00000042625.16	Safb2	chr17	-	56575354	56576012	56574902	56574952	56576877	56576905	12537	49,73,53,103	0,0,11,0	49,47,105,58	9,6,12,5	298	149	0.000593741	0.0162714	1.0,1.0,0.707,1.0	0.731,0.797,0.814,0.853	0.128	0.128
12551	ENSMUSG00000027936.18	Crtc2	chr3	+	90259153	90259222	90254162	90254558	90259385	90259492	12551	28,13,23,4	0,9,2,0	19,17,6,3	0,0,0,0	218	149	0.000206261	0.00713012	1.0,0.497,0.887,1.0	1.0,1.0,1.0,1.0	-0.154	0.154
12552	ENSMUSG00000027936.18	Crtc2	chr3	+	90259153	90259222	90257116	90257218	90259385	90259492	12552	28,13,25,4	0,9,2,0	17,15,6,3	10,11,0,5	218	149	0.0130538	0.18118	1.0,0.497,0.895,1.0	0.537,0.482,1.0,0.291	0.27	0.27
12562	ENSMUSG00000038729.24	Pakap	chr4	+	57883023	57883202	57854158	57857037	57892868	57896982	12562	19,18,14,26	8,17,13,19	0,2,5,3	8,11,5,2	298	149	0.00200425	0.0419781	0.543,0.346,0.35,0.406	0.0,0.083,0.333,0.429	0.2	0.2
12611	ENSMUSG00000070985.3	Acnat1	chr4	-	49473417	49473522	49458719	49458849	49473782	49473912	12611	2,2,2,3	4,5,0,2	4,5,9,9	0,0,0,0	254	149	2.88355e-09	7.91075e-07	0.227,0.19,1.0,0.468	1.0,1.0,1.0,1.0	-0.529	0.529
12665	ENSMUSG00000078713.8	Tomm5	chr4	-	45106838	45106888	45105211	45105644	45107916	45108108	12665	10,30,20,21	21,42,22,15	6,9,1,3	5,1,0,2	199	149	0.0270703	0.307392	0.263,0.348,0.405,0.512	0.473,0.871,1.0,0.529	-0.336	0.336
12747	ENSMUSG00000028459.11	Cd72	chr4	-	43448259	43448394	43447723	43448036	43449451	43449528	12747	15,24,8,12	0,0,0,0	9,10,3,4	1,0,0,8	284	149	0.00488987	0.0850303	1.0,1.0,1.0,1.0	0.825,1.0,1.0,0.208	0.242	0.242
12748	ENSMUSG00000028459.11	Cd72	chr4	-	43448259	43448415	43446461	43448036	43449451	43449528	12748	36,58,15,47	0,0,0,0	27,21,15,11	1,0,0,8	298	149	0.00372299	0.0686265	1.0,1.0,1.0,1.0	0.931,1.0,1.0,0.407	0.165	0.165
12753	ENSMUSG00000028459.11	Cd72	chr4	-	43453640	43453712	43453082	43453172	43454241	43454349	12753	10,12,9,32	4,4,2,14	8,22,0,1	0,0,1,2	221	149	0.0256443	0.295494	0.628,0.669,0.752,0.606	1.0,1.0,0.0,0.252	0.101	0.101
12878	ENSMUSG00000028295.14	Smim8	chr4	-	34771877	34772053	34770887	34771414	34778223	34778270	12878	7,9,6,6	20,2,4,10	0,2,4,1	20,11,18,8	298	149	2.13364e-05	0.00117069	0.149,0.692,0.429,0.231	0.0,0.083,0.1,0.059	0.315	0.315
12954	ENSMUSG00000027016.17	Zfp385b	chr2	-	77481326	77481365	77476734	77476845	77503539	77503682	12954	0,0,0,0	21,6,27,29	7,7,3,0	29,20,17,28	188	149	5.19444e-07	6.11663e-05	0.0,0.0,0.0,0.0	0.161,0.217,0.123,0.0	-0.125	0.125
12956	ENSMUSG00000029722.15	Agfg2	chr5	-	137660161	137660194	137655607	137655728	137661363	137661489	12956	28,26,21,33	47,93,60,63	27,23,50,23	44,34,52,40	182	149	0.0069867	0.112048	0.328,0.186,0.223,0.3	0.334,0.356,0.44,0.32	-0.103	0.103
12960	ENSMUSG00000028411.15	Aptx	chr4	-	40695376	40695418	40694851	40695136	40697216	40697353	12960	18,17,14,21	3,4,0,0	4,24,9,6	0,0,0,0	191	149	0.0287888	0.321806	0.824,0.768,1.0,1.0	1.0,1.0,1.0,1.0	-0.102	0.102
13070	ENSMUSG00000028207.18	Asph	chr4	-	9598732	9598780	9598268	9598301	9601306	9601363	13070	29,20,30,42	9,23,4,35	24,18,11,26	25,23,34,17	197	149	0.0176321	0.226217	0.709,0.397,0.85,0.476	0.421,0.372,0.197,0.536	0.226	0.226
13117	ENSMUSG00000028689.14	Ccdc163	chr4	+	116714015	116714149	116710100	116710284	116714839	116714954	13117	15,8,12,9	0,3,3,5	13,21,8,4	0,0,1,0	283	149	9.08155e-07	9.52013e-05	1.0,0.584,0.678,0.487	1.0,1.0,0.808,1.0	-0.265	0.265
13119	ENSMUSG00000028689.14	Ccdc163	chr4	+	116714087	116714149	116710100	116710284	116714839	116714954	13119	10,5,3,5	0,3,3,5	2,8,6,2	0,0,1,0	211	149	1.11156e-06	0.000112854	1.0,0.541,0.414,0.414	1.0,1.0,0.809,1.0	-0.36	0.36
13131	ENSMUSG00000074513.9	Arfip1	chr3	-	84529190	84529265	84527685	84527798	84534586	84534695	13131	24,17,16,30	0,0,14,6	7,13,25,12	2,0,0,0	224	149	0.000200375	0.00696398	1.0,1.0,0.432,0.769	0.7,1.0,1.0,1.0	-0.125	0.125
13187	ENSMUSG00000078485.3	Plekhn1	chr4	-	156230900	156230974	156230504	156230686	156231084	156231173	13187	3,8,11,4	2,0,2,3	14,10,6,10	0,0,0,0	223	149	0.000469311	0.013605	0.501,1.0,0.786,0.471	1.0,1.0,1.0,1.0	-0.31	0.31
13190	ENSMUSG00000029822.15	Osbpl3	chr6	-	50346010	50346103	50344873	50345030	50346327	50346431	13190	20,31,5,33	1,10,2,6	1,13,2,2	0,1,1,0	242	149	0.000191037	0.00672097	0.925,0.656,0.606,0.772	1.0,0.889,0.552,1.0	-0.121	0.121
13214	ENSMUSG00000028402.18	Mpdz	chr4	-	81313499	81313598	81310156	81310319	81317593	81317704	13214	2,9,4,2	4,2,2,5	1,2,3,0	14,10,8,13	248	149	0.000112002	0.00443672	0.231,0.73,0.546,0.194	0.041,0.107,0.184,0.0	0.342	0.342
13220	ENSMUSG00000028402.18	Mpdz	chr4	-	81358625	81358742	81356329	81356497	81360003	81360213	13220	0,2,6,0	2,6,3,2	0,1,0,0	7,2,3,3	266	149	0.00543384	0.0916467	0.0,0.157,0.528,0.0	0.0,0.219,0.0,0.0	0.117	0.117
13247	ENSMUSG00000039068.16	Zzz3	chr3	+	152427276	152428832	152420014	152420140	152446798	152446937	13247	8,26,10,26	11,5,7,3	37,18,18,14	0,0,7,5	298	149	0.0288208	0.322023	0.267,0.722,0.417,0.813	1.0,1.0,0.563,0.583	-0.232	0.232
13250	ENSMUSG00000039068.16	Zzz3	chr3	+	152427276	152428832	152422617	152422771	152446798	152446937	13250	12,46,20,51	1,5,6,9	60,18,45,32	0,1,0,7	298	149	0.00467616	0.0820333	0.857,0.821,0.625,0.739	1.0,0.9,1.0,0.696	-0.139	0.139
13302	ENSMUSG00000028184.12	Adgrl2	chr3	-	148820972	148821054	148817721	148817928	148822954	148823051	13302	1,11,1,9	25,35,21,48	7,12,18,10	42,27,21,31	231	149	0.00551408	0.0926969	0.025,0.169,0.03,0.108	0.097,0.223,0.356,0.172	-0.129	0.129
13425	ENSMUSG00000005102.13	Eif2ak4	chr2	+	118446259	118446313	118443124	118443226	118448275	118448512	13425	11,23,18,25	0,1,0,0	27,16,6,28	2,1,4,12	203	149	2.82691e-07	3.66333e-05	1.0,0.944,1.0,1.0	0.908,0.922,0.524,0.631	0.24	0.24
13434	ENSMUSG00000028268.14	Gbp3	chr3	+	142560495	142560690	142560025	142560283	142561739	142561935	13434	3,14,6,7	0,0,2,0	4,9,2,2	0,3,3,0	298	149	0.00825208	0.127739	1.0,1.0,0.6,1.0	1.0,0.6,0.25,1.0	0.188	0.188
13447	ENSMUSG00000032580.12	Rbm5	chr9	-	107759775	107759849	107756908	107756992	107760321	107760391	13447	26,43,16,23	2,4,3,5	64,35,41,29	1,0,1,3	223	149	0.000547203	0.0153717	0.897,0.878,0.781,0.755	0.977,1.0,0.965,0.866	-0.124	0.124
13528	ENSMUSG00000068762.11	Gstm6	chr3	-	107942332	107942414	107941188	107941284	107942701	107942766	13528	55,48,69,19	23,15,28,16	53,43,38,24	5,8,5,4	231	149	2.84071e-05	0.00147992	0.607,0.674,0.614,0.434	0.872,0.776,0.831,0.795	-0.236	0.236
13570	ENSMUSG00000030035.14	Wbp1	chr6	-	83120771	83120873	83120184	83120287	83121202	83121387	13570	43,38,38,56	21,9,15,7	33,36,47,68	5,12,4,1	251	149	0.0094107	0.141259	0.549,0.715,0.601,0.826	0.797,0.64,0.875,0.976	-0.149	0.149
13571	ENSMUSG00000030035.14	Wbp1	chr6	-	83120771	83120876	83120184	83120287	83121202	83121406	13571	69,51,43,70	21,9,15,7	56,69,58,62	5,12,4,1	254	149	0.00209094	0.0434847	0.658,0.769,0.627,0.854	0.868,0.771,0.895,0.973	-0.15	0.15
13602	ENSMUSG00000047141.5	Zfp654	chr16	-	64788304	64788446	64784506	64786802	64791086	64791226	13602	25,49,30,34	0,0,0,0	30,31,28,21	5,3,0,0	291	149	0.00381784	0.0698258	1.0,1.0,1.0,1.0	0.754,0.841,1.0,1.0	0.101	0.101
13661	ENSMUSG00000034832.15	Tet3	chr6	-	83441216	83441273	83402666	83404824	83454749	83455480	13661	14,8,13,11	0,7,4,0	16,27,5,9	2,1,0,0	206	149	0.00102739	0.0249947	1.0,0.453,0.702,1.0	0.853,0.951,1.0,1.0	-0.162	0.162
13730	ENSMUSG00000028007.13	Snx7	chr3	-	117800840	117800993	117781646	117782376	117829576	117829663	13730	72,126,77,110	10,24,34,9	98108132135	4,14,16,11	298	149	0.0142455	0.193216	0.783,0.724,0.531,0.859	0.925,0.794,0.805,0.86	-0.122	0.122
13760	ENSMUSG00000002625.10	Akap8l	chr17	-	32335110	32335170	32334587	32334696	32335562	32335623	13760	5,9,3,0	16,33,18,14	13,19,9,7	11,22,4,13	209	149	2.0825e-05	0.00114997	0.182,0.163,0.106,0.0	0.457,0.381,0.616,0.277	-0.32	0.32
13791	ENSMUSG00000116810.1	Gm32624	chr16	+	86835976	86836071	86828001	86828094	86876893	86878648	13791	4,0,0,2	7,8,2,10	4,3,9,4	12,5,12,15	244	149	0.0238595	0.281468	0.259,0.0,0.0,0.109	0.169,0.268,0.314,0.14	-0.131	0.131
13803	ENSMUSG00000030452.16	Nipa2	chr7	-	55961451	55961572	55944480	55944709	55962395	55962430	13803	39,30,20,61	4,2,6,8	17,39,15,16	0,1,3,0	270	149	0.000803239	0.0206932	0.843,0.892,0.648,0.808	1.0,0.956,0.734,1.0	-0.125	0.125
13827	ENSMUSG00000022779.16	Top3b	chr16	+	16875068	16875155	16870839	16871055	16877831	16878016	13827	7,10,8,12	4,1,0,1	12,5,17,11	0,5,11,7	236	149	0.0271675	0.307684	0.525,0.863,1.0,0.883	1.0,0.387,0.494,0.498	0.223	0.223
13940	ENSMUSG00000056260.15	Lrif1	chr3	+	106731662	106733142	106721892	106722106	106734357	106734639	13940	3,17,20,18	1,2,4,2	24,6,11,20	1,3,0,0	298	149	0.0256304	0.295466	0.6,0.81,0.714,0.818	0.923,0.5,1.0,1.0	-0.12	0.12
13941	ENSMUSG00000056260.15	Lrif1	chr3	+	106733336	106733606	106731662	106733142	106734357	106734382	13941	3,7,1,8	3,7,16,5	4,1,1,0	11,3,3,13	298	149	0.00606309	0.100099	0.333,0.333,0.03,0.444	0.154,0.143,0.143,0.0	0.175	0.175
13981	ENSMUSG00000029234.13	Tmem165	chr5	+	76207801	76207907	76204636	76204816	76208509	76209245	13981	69,82,36,95	0,3,20,1	27,66,55,26	2,1,0,0	255	149	0.00102299	0.024963	1.0,0.941,0.513,0.982	0.887,0.975,1.0,1.0	-0.107	0.107
14075	ENSMUSG00000048271.14	Rbm33	chr5	+	28342394	28342514	28338995	28339308	28352471	28352643	14075	29,44,45,68	11,7,8,16	41,23,55,24	24,14,26,9	269	149	0.00129517	0.0299819	0.594,0.777,0.757,0.702	0.486,0.476,0.54,0.596	0.183	0.183
14090	ENSMUSG00000001802.16	Lrp3	chr7	-	35211434	35211497	35206036	35206175	35213139	35213187	14090	12,6,24,20	0,9,1,0	16,7,9,18	1,0,0,0	212	149	0.0100869	0.149581	1.0,0.319,0.944,1.0	0.918,1.0,1.0,1.0	-0.164	0.164
14128	ENSMUSG00000034602.15	Mon2	chr10	-	123009912	123009930	123009502	123009631	123010493	123010637	14128	4,0,12,3	47,74,52,62	10,11,33,7	54,62,66,54	167	149	0.000138659	0.00522482	0.071,0.0,0.171,0.041	0.142,0.137,0.308,0.104	-0.102	0.102
14188	ENSMUSG00000054611.17	Kdm2a	chr19	-	4388940	4389057	4362775	4362914	4394791	4394892	14188	4,14,3,5	37,55,37,58	4,11,21,11	39,13,56,35	266	149	0.0035405	0.0659699	0.057,0.125,0.043,0.046	0.054,0.322,0.174,0.15	-0.107	0.107
14237	ENSMUSG00000028107.14	Tars2	chr3	-	95750866	95750984	95750700	95750765	95753006	95753130	14237	5,19,7,15	2,0,6,0	3,17,12,11	0,0,0,0	267	149	0.00108151	0.0260167	0.582,1.0,0.394,1.0	1.0,1.0,1.0,1.0	-0.256	0.256
14375	ENSMUSG00000034035.18	Ccdc17	chr4	+	116599556	116599667	116599288	116599490	116599886	116600201	14375	4,7,0,13	0,0,5,0	11,4,17,18	11,2,6,0	260	149	0.0258613	0.297596	1.0,1.0,0.0,1.0	0.364,0.534,0.619,1.0	0.121	0.121
14397	ENSMUSG00000040481.17	Bptf	chr11	-	107044491	107044665	107043632	107043825	107046999	107047343	14397	12,13,5,15	16,24,25,9	22,19,32,25	16,10,14,20	298	149	0.00254935	0.0510055	0.273,0.213,0.091,0.455	0.407,0.487,0.533,0.385	-0.195	0.195
14428	ENSMUSG00000038481.13	Cdk19	chr10	+	40454014	40454072	40436071	40436212	40466637	40466769	14428	11,9,14,8	2,12,3,0	13,10,19,8	0,2,2,0	207	149	0.00165524	0.0362047	0.798,0.351,0.771,1.0	1.0,0.783,0.872,1.0	-0.184	0.184
14439	ENSMUSG00000030254.16	Rad18	chr6	-	112628461	112628524	112619944	112620904	112644587	112644747	14439	2,0,24,11	2,18,7,0	1,0,10,3	0,3,0,1	212	149	0.0463502	0.461676	0.413,0.0,0.707,1.0	1.0,0.0,1.0,0.678	-0.139	0.139
14453	ENSMUSG00000026836.15	Acvr1	chr2	-	58507276	58507521	58500483	58500557	58516023	58516300	14453	6,15,1,0	0,10,10,5	0,1,0,1	6,3,7,4	298	149	0.000948851	0.0235494	1.0,0.429,0.048,0.0	0.0,0.143,0.0,0.111	0.306	0.306
14454	ENSMUSG00000026836.15	Acvr1	chr2	-	58507276	58507521	58500483	58500557	58537777	58537873	14454	6,11,1,3	10,12,16,38	2,1,0,1	13,10,10,18	298	149	0.000365496	0.0111808	0.231,0.314,0.03,0.038	0.071,0.048,0.0,0.027	0.117	0.117
14459	ENSMUSG00000054252.18	Fgfr3	chr5	+	33728191	33728245	33727646	33727916	33729680	33729837	14459	5,78,26,20	6,0,3,0	24,41,6,8	2,0,0,0	203	149	0.00943555	0.141472	0.38,1.0,0.864,1.0	0.898,1.0,1.0,1.0	-0.164	0.164
14535	ENSMUSG00000028064.17	Sema4a	chr3	-	88455547	88455684	88454678	88454846	88456133	88456415	14535	73,60,112,62	21,18,21,16	88,105,86,83	16,7,9,14	286	149	0.00240466	0.0488161	0.644,0.635,0.735,0.669	0.741,0.887,0.833,0.755	-0.133	0.133
14549	ENSMUSG00000090100.7	Ttbk2	chr2	-	120825241	120825315	120822472	120822608	120850055	120850390	14549	12,5,10,15	2,0,2,2	5,2,18,15	8,0,6,3	223	149	0.0408861	0.422588	0.8,1.0,0.77,0.834	0.295,1.0,0.667,0.77	0.168	0.168
14579	ENSMUSG00000021276.10	Cinp	chr12	-	110878987	110879039	110877222	110877372	110879684	110879814	14579	4,4,6,1	0,5,1,1	0,0,5,0	1,3,2,4	201	149	0.000223741	0.0075819	1.0,0.372,0.816,0.426	0.0,0.0,0.65,0.0	0.491	0.491
14669	ENSMUSG00000028573.18	Fggy	chr4	+	95812107	95812169	95800556	95800664	95837584	95837659	14669	36,59,35,72	4,12,15,2	51,39,112,40	0,0,0,0	211	149	9.80971e-12	4.96025e-09	0.864,0.776,0.622,0.962	1.0,1.0,1.0,1.0	-0.194	0.194
14679	ENSMUSG00000087366.7	Junos	chr4	+	95062586	95062703	95053239	95053396	95065612	95065744	14679	4,4,0,4	0,1,1,0	2,4,2,2	1,0,2,2	266	149	0.0122243	0.172075	1.0,0.691,0.0,1.0	0.528,1.0,0.359,0.359	0.111	0.111
14698	ENSMUSG00000033767.14	Tmem131l	chr3	-	83940890	83940949	83940496	83940605	83942386	83942540	14698	39,34,26,55	2,5,4,0	42,33,47,55	0,0,0,0	208	149	0.000217921	0.0074139	0.933,0.83,0.823,1.0	1.0,1.0,1.0,1.0	-0.104	0.104
14758	ENSMUSG00000021139.17	Gm20498	chr12	-	81510828	81510965	81504543	81504639	81532715	81532877	14758	213159246131	33,18,31,20	195297123123	15,19,7,4	286	149	1.74529e-05	0.000993546	0.771,0.821,0.805,0.773	0.871,0.891,0.902,0.941	-0.109	0.109
14767	ENSMUSG00000061175.12	Fnip2	chr3	-	79515102	79515249	79512497	79512598	79518064	79518191	14767	28,25,27,22	0,0,0,3	38,10,30,27	0,3,5,0	296	149	0.0168505	0.219023	1.0,1.0,1.0,0.787	1.0,0.627,0.751,1.0	0.102	0.102
14775	ENSMUSG00000097571.9	Jpx	chrX	+	103502859	103502930	103496437	103496530	103509269	103510017	14775	3,1,3,3	0,0,5,0	1,1,2,0	0,3,2,5	220	149	8.36885e-05	0.00352974	1.0,1.0,0.289,1.0	1.0,0.184,0.404,0.0	0.425	0.425
14780	ENSMUSG00000026201.12	Stk16	chr1	+	75213112	75213228	75212885	75213006	75213575	75213697	14780	98,162,83,286	48,22,29,38	200176216168	14,14,21,8	265	149	3.78181e-06	0.000282682	0.534,0.805,0.617,0.809	0.889,0.876,0.853,0.922	-0.194	0.194
14781	ENSMUSG00000026201.12	Stk16	chr1	+	75213132	75213228	75212599	75213006	75213575	75213697	14781	217250138457	48,22,29,38	313334328240	14,14,21,8	245	149	4.75867e-08	8.23601e-06	0.733,0.874,0.743,0.88	0.931,0.936,0.905,0.948	-0.123	0.123
14888	ENSMUSG00000024764.10	Naa40	chr19	-	7229947	7230106	7229721	7229805	7230187	7230283	14888	52,40,23,46	8,0,3,2	36,54,52,74	0,0,0,0	298	149	1.55404e-06	0.000145729	0.765,1.0,0.793,0.92	1.0,1.0,1.0,1.0	-0.13	0.13
14891	ENSMUSG00000037326.10	Capn15	chr17	-	25960064	25960231	25959806	25959985	25960336	25960563	14891	13,17,31,25	0,0,3,0	13,15,25,28	1,3,3,1	298	149	0.00529656	0.0901568	1.0,1.0,0.838,1.0	0.867,0.714,0.806,0.933	0.129	0.129
14897	ENSMUSG00000030768.12	Disp1	chr1	-	183173495	183173623	183135354	183135876	183202951	183203039	14897	4,4,4,4	1,5,4,0	4,1,10,4	0,0,0,0	277	149	1.17449e-07	1.79218e-05	0.683,0.301,0.35,1.0	1.0,1.0,1.0,1.0	-0.416	0.416
14938	ENSMUSG00000043940.15	Wdfy3	chr5	-	101935989	101936073	101930827	101931005	101937281	101937739	14938	19,17,22,31	10,27,14,12	30,36,16,17	0,9,11,4	233	149	0.00702364	0.112522	0.549,0.287,0.501,0.623	1.0,0.719,0.482,0.731	-0.243	0.243
14971	ENSMUSG00000029454.15	Mapkapk5	chr5	-	121535674	121535943	121534406	121534430	121537111	121537184	14971	19,25,17,15	3,0,2,3	11,20,11,17	8,3,1,4	298	149	0.0465759	0.463387	0.76,1.0,0.81,0.714	0.407,0.769,0.846,0.68	0.146	0.146
14990	ENSMUSG00000038495.14	Otud7b	chr3	+	96108710	96108768	96104526	96104819	96136473	96136624	14990	0,0,0,4	21,30,20,18	4,3,0,3	18,25,23,0	207	149	0.0154852	0.205418	0.0,0.0,0.0,0.138	0.138,0.08,0.0,1.0	-0.27	0.27
14997	ENSMUSG00000060121.15	Gemin2	chr12	+	59020388	59020433	59018011	59018125	59025002	59025113	14997	12,15,23,1	0,7,1,0	8,15,5,5	0,0,0,0	194	149	0.00382124	0.0698384	1.0,0.622,0.946,1.0	1.0,1.0,1.0,1.0	-0.108	0.108
15058	ENSMUSG00000045205.16	Dpy19l4	chr4	-	11290390	11290522	11290190	11290289	11292553	11292688	15058	39,33,35,52	2,2,1,10	39,32,10,64	0,0,0,0	281	149	5.22969e-07	6.13015e-05	0.912,0.897,0.949,0.734	1.0,1.0,1.0,1.0	-0.127	0.127
15083	ENSMUSG00000110781.1	Gm31992	chr10	+	40165069	40165229	40164109	40164286	40167660	40167788	15083	16,3,18,25	0,0,0,0	16,2,40,29	4,3,0,0	298	149	0.00557437	0.0933454	1.0,1.0,1.0,1.0	0.667,0.25,1.0,1.0	0.271	0.271
15323	ENSMUSG00000044452.10	Zfp507	chr7	-	35787717	35787832	35773726	35776572	35791647	35791762	15323	30,49,31,26	2,2,4,4	25,15,24,17	0,0,0,0	264	149	6.98221e-06	0.000464065	0.894,0.933,0.814,0.786	1.0,1.0,1.0,1.0	-0.143	0.143
15364	ENSMUSG00000037730.13	Mynn	chr3	+	30612468	30612552	30611440	30611619	30613551	30613638	15364	14,27,4,21	17,13,3,14	22,13,26,13	0,0,13,1	233	149	4.77416e-05	0.00227151	0.345,0.57,0.46,0.49	1.0,1.0,0.561,0.893	-0.397	0.397
15375	ENSMUSG00000035443.10	Thyn1	chr9	+	27006800	27006951	27006351	27006447	27007157	27007334	15375	205,164,72,124	0,28,26,52	83,58,110,54	2,3,8,9	298	149	0.0331067	0.356623	1.0,0.745,0.581,0.544	0.954,0.906,0.873,0.75	-0.153	0.153
15380	ENSMUSG00000022378.14	Fam49b	chr15	-	63956599	63956682	63950005	63950127	63970929	63970968	15380	25,58,42,40	11,9,11,3	14,27,15,19	2,5,0,0	232	149	0.0155574	0.206163	0.593,0.805,0.71,0.895	0.818,0.776,1.0,1.0	-0.148	0.148
15382	ENSMUSG00000022378.14	Fam49b	chr15	-	63957584	63957667	63950005	63950127	63970929	63970968	15382	7,3,1,3	11,9,11,3	1,0,15,6	2,5,0,0	232	149	0.0333812	0.359166	0.29,0.176,0.055,0.391	0.243,0.0,1.0,1.0	-0.333	0.333
15387	ENSMUSG00000022378.14	Fam49b	chr15	-	64022569	64022620	63970929	63970968	64060194	64060330	15387	35,61,51,21	1,0,3,0	15,33,22,16	4,0,0,6	200	149	0.00487133	0.0848223	0.963,1.0,0.927,1.0	0.736,1.0,1.0,0.665	0.122	0.122
15411	ENSMUSG00000026767.12	Mindy3	chr2	-	12403997	12404166	12401024	12401076	12405859	12405920	15411	60,35,30,85	8,3,8,6	58,38,66,44	3,3,0,0	298	149	9.02653e-05	0.00374841	0.789,0.854,0.652,0.876	0.906,0.864,1.0,1.0	-0.15	0.15
15429	ENSMUSG00000043323.17	Fbrsl1	chr5	-	110381600	110381646	110379268	110379593	110386900	110386962	15429	7,11,11,18	1,0,3,5	29,16,28,15	0,0,1,0	195	149	8.12574e-05	0.00346358	0.842,1.0,0.737,0.733	1.0,1.0,0.955,1.0	-0.161	0.161
15430	ENSMUSG00000043323.17	Fbrsl1	chr5	-	110381600	110381646	110379268	110379593	110396044	110396074	15430	17,28,38,43	11,2,1,9	56,46,71,26	0,4,1,3	195	149	0.000817786	0.0209425	0.541,0.915,0.967,0.785	1.0,0.898,0.982,0.869	-0.135	0.135
15431	ENSMUSG00000043323.17	Fbrsl1	chr5	-	110381600	110381646	110379268	110379593	110416029	110416065	15431	7,8,14,19	5,6,0,1	29,15,28,14	0,0,0,0	195	149	1.58521e-06	0.000146423	0.517,0.505,1.0,0.936	1.0,1.0,1.0,1.0	-0.26	0.26
15483	ENSMUSG00000074305.9	Peak1	chr9	-	56374375	56374439	56318662	56318820	56417940	56418042	15483	8,8,16,14	1,0,2,0	20,5,6,0	1,0,0,9	213	149	0.0447099	0.449504	0.848,1.0,0.848,1.0	0.933,1.0,1.0,0.0	0.191	0.191
15487	ENSMUSG00000002602.16	Axl	chr7	-	25773342	25773493	25770632	25770765	25774514	25774725	15487	16,27,7,33	4,5,0,0	13,7,19,4	0,0,0,0	298	149	0.000175353	0.00627184	0.667,0.73,1.0,1.0	1.0,1.0,1.0,1.0	-0.151	0.151
15488	ENSMUSG00000002602.16	Axl	chr7	-	25773342	25773493	25773098	25773125	25774514	25774725	15488	60,100,55,124	17,31,17,11	39,40,49,36	3,5,2,9	298	149	0.0222952	0.267951	0.638,0.617,0.618,0.849	0.867,0.8,0.925,0.667	-0.134	0.134
15515	ENSMUSG00000022772.12	Senp5	chr16	-	31977598	31977757	31968799	31968937	31983263	31983311	15515	12,8,5,8	2,1,0,5	15,11,9,9	0,0,0,4	298	149	0.0125272	0.17526	0.75,0.8,1.0,0.444	1.0,1.0,1.0,0.529	-0.134	0.134
15530	ENSMUSG00000075324.13	Fign	chr2	-	64096894	64097064	64027909	64027967	64097841	64098012	15530	2,9,6,3	0,0,0,1	7,1,1,3	0,0,7,0	298	149	0.045498	0.455121	1.0,1.0,1.0,0.6	1.0,1.0,0.067,1.0	0.133	0.133
15564	ENSMUSG00000063889.16	Crem	chr18	-	3276693	3276729	3273421	3273578	3287903	3288092	15564	9,24,11,31	5,1,6,12	27,19,16,6	0,0,0,0	185	149	5.33941e-10	1.8359e-07	0.592,0.951,0.596,0.675	1.0,1.0,1.0,1.0	-0.296	0.296
15569	ENSMUSG00000063889.16	Crem	chr18	-	3276693	3276775	3273421	3273578	3295039	3295182	15569	7,19,11,31	1,2,2,1	24,14,17,2	0,1,0,0	231	149	0.0290953	0.323932	0.819,0.86,0.78,0.952	1.0,0.9,1.0,1.0	-0.122	0.122
15622	ENSMUSG00000041966.18	Dcaf17	chr2	+	71078473	71078579	71078059	71078164	71081910	71082053	15622	22,25,15,37	1,0,0,0	25,35,34,46	3,4,1,3	255	149	0.000151296	0.00562505	0.928,1.0,1.0,1.0	0.83,0.836,0.952,0.9	0.103	0.103
15695	ENSMUSG00000026643.16	Nmt2	chr2	+	3305396	3305439	3304811	3304947	3309466	3309611	15695	13,3,13,1	9,7,6,1	6,10,2,4	2,0,3,0	192	149	0.00804426	0.125415	0.529,0.25,0.627,0.437	0.7,1.0,0.341,1.0	-0.299	0.299
15734	ENSMUSG00000026074.15	Map4k4	chr1	+	40003756	40003987	40000530	40000749	40004806	40004913	15734	27,34,28,35	99,92,66,85	0,3,5,2	27,38,27,26	298	149	3.18308e-08	5.89375e-06	0.12,0.156,0.175,0.171	0.0,0.038,0.085,0.037	0.115	0.115
15756	ENSMUSG00000026743.16	Mllt10	chr2	+	18101457	18101512	18071124	18071204	18109781	18109891	15756	3,29,17,12	0,6,8,19	26,19,19,15	0,0,7,0	204	149	0.0016659	0.0363421	1.0,0.779,0.608,0.316	1.0,1.0,0.665,1.0	-0.241	0.241
15774	ENSMUSG00000038975.14	Rabggtb	chr3	-	153910063	153910161	153909545	153909598	153910260	153910303	15774	82,108,100,91	85,80,108,135	62,58,53,53	85143164112	247	149	6.60618e-06	0.000443646	0.368,0.449,0.358,0.289	0.306,0.197,0.163,0.222	0.144	0.144
15793	ENSMUSG00000068922.14	Msto1	chr3	-	88910129	88910239	88909614	88909910	88910313	88910418	15793	22,61,31,48	6,3,5,2	46,51,29,38	1,0,0,1	259	149	3.66979e-06	0.000278343	0.678,0.921,0.781,0.932	0.964,1.0,1.0,0.956	-0.152	0.152
15877	ENSMUSG00000015149.14	Sirt2	chr7	+	28767631	28767678	28766766	28766867	28771810	28771859	15877	54,31,49,41	40,37,33,47	31,22,55,29	40,42,104,50	196	149	0.000726082	0.0190287	0.506,0.389,0.53,0.399	0.371,0.285,0.287,0.306	0.144	0.144
15904	ENSMUSG00000041890.17	Git2	chr5	-	114743730	114743880	114739032	114739281	114745428	114745571	15904	10,19,8,14	4,12,16,18	14,8,3,8	13,23,29,18	298	149	0.0114688	0.165014	0.556,0.442,0.2,0.28	0.35,0.148,0.049,0.182	0.187	0.187
15905	ENSMUSG00000041890.17	Git2	chr5	-	114743775	114743880	114739032	114739281	114745428	114745571	15905	3,6,9,1	4,12,16,18	6,2,0,1	13,23,29,18	254	149	0.00373796	0.0687052	0.306,0.227,0.248,0.032	0.213,0.049,0.0,0.032	0.13	0.13
15972	ENSMUSG00000021488.8	Nsd1	chr13	+	55277273	55277427	55276522	55276641	55277531	55277590	15972	3,2,6,18	31,35,50,21	11,5,23,6	18,23,6,12	298	149	0.00651227	0.105706	0.046,0.028,0.057,0.3	0.234,0.098,0.657,0.2	-0.19	0.19
16058	ENSMUSG00000028037.13	Ifi44	chr3	-	151738222	151738323	151730921	151732553	151739319	151739491	16058	14,12,7,19	2,0,0,0	22,7,14,15	2,5,1,0	250	149	0.00247581	0.0499685	0.807,1.0,1.0,1.0	0.868,0.455,0.893,1.0	0.148	0.148
16097	ENSMUSG00000026927.17	Entr1	chr2	-	26388491	26388560	26386654	26387671	26389148	26389283	16097	35,20,7,40	33,40,38,30	14,11,20,9	22,24,87,29	218	149	0.0490614	0.481429	0.42,0.255,0.112,0.477	0.303,0.239,0.136,0.175	0.103	0.103
16105	ENSMUSG00000090272.9	Mndal	chr1	-	173865398	173865557	173862460	173862883	173871377	173871545	16105	67,89,38,82	0,0,0,1	41,56,53,0	0,0,3,4	298	149	0.00913361	0.138147	1.0,1.0,1.0,0.976	1.0,1.0,0.898,0.0	0.269	0.269
16161	ENSMUSG00000002885.14	Adgre5	chr8	-	83730110	83730257	83729381	83729525	83733413	83733566	16161	88,195,73,139	18,41,13,38	48,58,61,46	31,14,17,24	296	149	0.0127014	0.177093	0.711,0.705,0.739,0.648	0.438,0.676,0.644,0.491	0.138	0.138
16162	ENSMUSG00000002885.14	Adgre5	chr8	-	83731902	83732037	83729381	83729525	83733413	83733566	16162	18,31,17,34	18,41,13,38	4,5,19,7	31,14,17,24	284	149	0.00309612	0.0596287	0.344,0.284,0.407,0.319	0.063,0.158,0.37,0.133	0.157	0.157
16201	ENSMUSG00000056492.6	Adgrf5	chr17	+	43439675	43439795	43437515	43437686	43439950	43440160	16201	28,39,37,40	17,37,45,14	35,37,30,24	14,10,17,9	269	149	0.0311729	0.341354	0.477,0.369,0.313,0.613	0.581,0.672,0.494,0.596	-0.143	0.143
16234	ENSMUSG00000035248.9	Tut7	chr13	-	59779136	59779201	59778751	59778815	59782017	59782343	16234	35,8,2,31	0,7,6,8	29,14,15,11	4,0,0,0	214	149	0.000182302	0.00649336	1.0,0.443,0.188,0.73	0.835,1.0,1.0,1.0	-0.369	0.369
16279	ENSMUSG00000087380.7	2210408F21Rik	chr6	+	31277847	31277955	31220350	31220519	31328288	31328360	16279	11,9,13,44	3,2,8,0	22,25,26,33	0,0,0,0	257	149	1.90907e-07	2.66823e-05	0.68,0.723,0.485,1.0	1.0,1.0,1.0,1.0	-0.278	0.278
16282	ENSMUSG00000087380.7	2210408F21Rik	chr6	+	31285002	31285120	31220404	31220519	31328288	31328300	16282	34,41,41,30	3,2,8,0	36,40,51,54	0,0,0,0	267	149	1.92092e-06	0.000169646	0.863,0.92,0.741,1.0	1.0,1.0,1.0,1.0	-0.119	0.119
16351	ENSMUSG00000052384.14	Nrros	chr16	-	32163252	32163397	32147552	32147673	32165379	32165594	16351	3,1,0,0	8,10,9,8	3,0,1,2	0,6,0,1	294	149	0.0283508	0.317902	0.16,0.048,0.0,0.0	1.0,0.0,1.0,0.503	-0.574	0.574
16365	ENSMUSG00000033902.12	Mapkbp1	chr2	+	120023542	120024139	120023031	120023315	120024517	120024603	16365	13,5,42,14	2,4,0,0	16,14,28,21	0,0,0,0	298	149	0.0236004	0.279049	0.765,0.385,1.0,1.0	1.0,1.0,1.0,1.0	-0.213	0.213
16384	ENSMUSG00000039987.15	Phtf2	chr5	-	20803184	20803350	20801901	20802066	20805654	20805813	16384	13,28,25,17	5,0,3,5	40,18,25,19	0,4,1,1	298	149	0.0247308	0.288709	0.565,1.0,0.806,0.63	1.0,0.692,0.926,0.905	-0.13	0.13
16385	ENSMUSG00000039987.15	Phtf2	chr5	-	20805654	20805813	20803184	20803350	20807403	20807473	16385	14,20,31,16	2,4,1,0	40,8,28,27	0,0,0,0	298	149	0.00732385	0.116801	0.778,0.714,0.939,1.0	1.0,1.0,1.0,1.0	-0.142	0.142
16412	ENSMUSG00000026240.12	Cops7b	chr1	+	86587015	86587235	86582903	86583096	86589163	86589341	16412	4,16,26,9	1,4,8,0	16,15,12,5	0,0,0,0	298	149	5.59203e-08	9.55016e-06	0.667,0.667,0.619,1.0	1.0,1.0,1.0,1.0	-0.262	0.262
16414	ENSMUSG00000026240.12	Cops7b	chr1	+	86589163	86589341	86582903	86583096	86592290	86592366	16414	19,37,33,45	1,0,0,0	13,21,19,13	0,0,3,7	298	149	0.000113739	0.00448485	0.905,1.0,1.0,1.0	1.0,1.0,0.76,0.481	0.166	0.166
16509	ENSMUSG00000026708.16	Cenpl	chr1	+	161079867	161080010	161078228	161078480	161082907	161083450	16509	4,0,2,4	0,16,9,1	8,16,4,0	1,2,0,1	292	149	0.00194069	0.0408876	1.0,0.0,0.102,0.671	0.803,0.803,1.0,0.0	-0.208	0.208
16531	ENSMUSG00000031671.11	Setd6	chr8	+	95716920	95717041	95716606	95716801	95718192	95718335	16531	30,19,21,32	0,2,5,8	24,20,59,16	0,1,0,1	270	149	4.37479e-06	0.000317821	1.0,0.84,0.699,0.688	1.0,0.917,1.0,0.898	-0.147	0.147
16538	ENSMUSG00000029217.16	Tec	chr5	-	72783717	72783774	72782002	72782175	72785916	72786020	16538	9,15,10,12	1,0,3,13	14,11,20,14	0,0,1,4	206	149	0.0116122	0.166528	0.867,1.0,0.707,0.4	1.0,1.0,0.935,0.717	-0.17	0.17
16601	ENSMUSG00000028086.15	Fbxw7	chr3	+	84864136	84864200	84863963	84864011	84903500	84904079	16601	13,17,12,9	1,0,6,12	3,3,14,4	9,1,18,6	213	149	0.00443993	0.078909	0.901,1.0,0.583,0.344	0.189,0.677,0.352,0.318	0.323	0.323
16648	ENSMUSG00000038902.14	Pogz	chr3	+	94864087	94864378	94862421	94862530	94864484	94864667	16648	18,7,11,30	0,7,3,0	9,1,9,16	0,0,0,0	298	149	0.000111841	0.00443672	1.0,0.333,0.647,1.0	1.0,1.0,1.0,1.0	-0.255	0.255
16665	ENSMUSG00000029647.15	Pan3	chr5	+	147503084	147503202	147488110	147488258	147519504	147519752	16665	8,0,2,7	18,11,14,16	5,4,18,9	13,9,9,13	267	149	0.0117876	0.168207	0.199,0.0,0.074,0.196	0.177,0.199,0.527,0.279	-0.178	0.178
16745	ENSMUSG00000055296.14	Tmem245	chr4	-	56903211	56903247	56899305	56899428	56903917	56904049	16745	6,2,2,6	8,10,6,17	22,20,24,13	12,18,5,10	185	149	5.58855e-05	0.00255528	0.377,0.139,0.212,0.221	0.596,0.472,0.794,0.511	-0.356	0.356
16765	ENSMUSG00000086938.9	4930481A15Rik	chr19	+	5415007	5415099	5406814	5407083	5415606	5415812	16765	14,20,7,19	10,13,2,0	22,15,24,24	5,0,4,0	241	149	0.018173	0.230418	0.464,0.487,0.684,1.0	0.731,1.0,0.788,1.0	-0.221	0.221
16766	ENSMUSG00000086938.9	4930481A15Rik	chr19	+	5415007	5415112	5406873	5407083	5415606	5415812	16766	38,45,24,53	10,13,2,0	55,30,64,59	5,0,4,0	254	149	0.00271836	0.0537173	0.69,0.67,0.876,1.0	0.866,1.0,0.904,1.0	-0.134	0.134
16767	ENSMUSG00000086938.9	4930481A15Rik	chr19	+	5415011	5415112	5406739	5407083	5415606	5415812	16767	29,30,14,32	10,13,2,0	39,22,48,40	5,0,4,0	250	149	0.00472432	0.0827655	0.633,0.579,0.807,1.0	0.823,1.0,0.877,1.0	-0.17	0.17
16897	ENSMUSG00000059588.13	Calcrl	chr2	-	84407518	84407586	84376964	84377045	84425069	84425411	16897	34,44,43,51	6,9,0,3	14,29,7,25	19,13,7,7	217	149	3.01814e-06	0.000240222	0.796,0.77,1.0,0.921	0.336,0.605,0.407,0.71	0.357	0.357
16944	ENSMUSG00000027111.16	Itga6	chr2	+	71853533	71853663	71849380	71849506	71855853	71856758	16944	7,12,9,6	2,4,3,5	1,13,1,4	0,1,0,2	279	149	0.000749751	0.0195496	0.651,0.616,0.616,0.391	1.0,0.874,1.0,0.516	-0.279	0.279
16948	ENSMUSG00000050530.14	Fam171a1	chr2	+	3223469	3223584	3220252	3220369	3224817	3227250	16948	13,4,13,3	0,6,0,3	7,14,5,1	2,0,0,0	264	149	0.0011776	0.0278605	1.0,0.273,1.0,0.361	0.664,1.0,1.0,1.0	-0.257	0.257
16991	ENSMUSG00000030924.16	Rexo5	chr7	+	119845382	119845501	119843864	119844064	119848731	119848939	16991	2,11,2,3	0,2,0,2	0,5,6,1	5,5,0,3	268	149	0.00193719	0.040855	1.0,0.754,1.0,0.455	0.0,0.357,1.0,0.156	0.424	0.424
17017	ENSMUSG00000004677.17	Myo9b	chr8	+	71336875	71336965	71334312	71334394	71338906	71339008	17017	15,11,12,17	8,23,4,19	12,29,11,15	2,0,9,2	239	149	0.0010901	0.0261991	0.539,0.23,0.652,0.358	0.789,1.0,0.432,0.824	-0.317	0.317
17020	ENSMUSG00000004677.17	Myo9b	chr8	+	71358615	71358663	71358112	71358236	71358962	71359093	17020	53,24,29,13	37,45,22,18	23,33,27,53	4,17,11,15	197	149	7.6538e-05	0.00330614	0.52,0.287,0.499,0.353	0.813,0.595,0.65,0.728	-0.282	0.282
17037	ENSMUSG00000021224.15	Numb	chr12	-	83855439	83855524	83842217	83842358	83876667	83876812	17037	53,96,88,93	25,30,15,21	102,83,108,67	3,9,12,15	234	149	0.00024593	0.00820446	0.574,0.671,0.789,0.738	0.956,0.854,0.851,0.74	-0.157	0.157
17065	ENSMUSG00000006476.19	Nsmf	chr2	+	25058228	25058321	25057146	25057176	25059020	25059073	17065	52,65,85,88	11,17,12,17	91,111,149,78	0,16,18,6	242	149	0.00145768	0.0328016	0.744,0.702,0.813,0.761	1.0,0.81,0.836,0.889	-0.129	0.129
17129	ENSMUSG00000055707.13	Klhl26	chr8	-	70455465	70455648	70450267	70453019	70475806	70475898	17129	15,6,22,4	1,5,0,0	12,13,7,13	0,0,0,0	298	149	0.0327815	0.353711	0.882,0.375,1.0,1.0	1.0,1.0,1.0,1.0	-0.186	0.186
17136	ENSMUSG00000032534.18	Cep63	chr9	-	102613294	102613417	102607325	102607439	102615274	102615370	17136	28,62,21,54	1,0,1,2	41,31,63,31	8,7,5,3	272	149	3.19888e-06	0.000249978	0.939,1.0,0.92,0.937	0.737,0.708,0.873,0.85	0.157	0.157
17140	ENSMUSG00000032534.18	Cep63	chr9	-	102621695	102621728	102619691	102619760	102623555	102623593	17140	5,2,3,3	0,0,0,0	2,2,6,1	0,2,4,0	182	149	0.0114732	0.165014	1.0,1.0,1.0,1.0	1.0,0.45,0.551,1.0	0.25	0.25
17254	ENSMUSG00000026409.14	Pfkfb2	chr1	-	130697016	130698085	130689182	130691148	130698678	130698743	17254	19,14,26,49	8,3,0,0	14,21,24,30	8,9,1,5	298	149	0.0498801	0.487547	0.543,0.7,1.0,1.0	0.467,0.538,0.923,0.75	0.141	0.141
17255	ENSMUSG00000026409.14	Pfkfb2	chr1	-	130697905	130698085	130691014	130691148	130698678	130698743	17255	19,14,27,51	8,3,0,0	14,21,22,30	8,9,1,5	298	149	0.0425774	0.43487	0.543,0.7,1.0,1.0	0.467,0.538,0.917,0.75	0.143	0.143
17258	ENSMUSG00000026409.14	Pfkfb2	chr1	-	130705376	130705501	130702230	130702438	130706425	130706482	17258	33,51,48,68	0,0,0,0	95,55,60,65	2,4,6,5	274	149	1.07598e-06	0.000110109	1.0,1.0,1.0,1.0	0.963,0.882,0.845,0.876	0.109	0.109
17320	ENSMUSG00000060470.7	Adgrg3	chr8	+	95034949	95035096	95033357	95033493	95035809	95035864	17320	16,3,37,26	0,4,3,0	24,55,56,34	0,0,0,0	296	149	0.00944638	0.141472	1.0,0.274,0.861,1.0	1.0,1.0,1.0,1.0	-0.216	0.216
17321	ENSMUSG00000060470.7	Adgrg3	chr8	+	95036206	95036328	95035809	95035944	95036440	95036480	17321	0,2,0,7	17,11,28,0	0,0,0,0	14,29,11,13	271	149	0.0239555	0.282471	0.0,0.091,0.0,1.0	0.0,0.0,0.0,0.0	0.273	0.273
17333	ENSMUSG00000004798.14	Ulk2	chr11	-	61783536	61783715	61782005	61782124	61787428	61787637	17333	78,76,25,68	4,2,7,0	99,95,60,64	1,0,0,0	298	149	3.89951e-05	0.00191314	0.907,0.95,0.641,1.0	0.98,1.0,1.0,1.0	-0.12	0.12
17345	ENSMUSG00000021557.15	Agtpbp1	chr13	-	59531056	59531203	59528386	59528518	59532012	59532076	17345	16,11,14,14	2,0,4,0	18,7,6,2	0,0,0,0	296	149	0.0461666	0.460203	0.801,1.0,0.638,1.0	1.0,1.0,1.0,1.0	-0.14	0.14
17379	ENSMUSG00000033009.15	Ogfod1	chr8	+	94038967	94039110	94037290	94037442	94047271	94047318	17379	3,4,12,11	0,0,0,1	10,16,14,2	1,0,3,2	292	149	0.0149926	0.200534	1.0,1.0,1.0,0.849	0.836,1.0,0.704,0.338	0.243	0.243
17460	ENSMUSG00000040025.17	Ythdf2	chr4	-	132204131	132205715	132184911	132186947	132210751	132210831	17460	116130130159	15,24,8,11	143,84,107,122	8,0,5,3	298	149	3.06039e-05	0.00157214	0.795,0.73,0.89,0.878	0.899,1.0,0.915,0.953	-0.118	0.118
17461	ENSMUSG00000040025.17	Ythdf2	chr4	-	132205513	132205715	132186687	132186947	132210751	132210809	17461	36,68,74,83	15,24,8,11	81,42,65,66	8,0,5,3	298	149	8.50537e-05	0.00356645	0.545,0.586,0.822,0.79	0.835,1.0,0.867,0.917	-0.219	0.219
17501	ENSMUSG00000021671.9	Poc5	chr13	+	96390222	96390362	96388293	96388531	96391587	96391675	17501	17,26,18,8	0,0,0,0	7,14,1,12	2,7,2,1	289	149	2.08267e-08	4.19593e-06	1.0,1.0,1.0,1.0	0.643,0.508,0.205,0.861	0.446	0.446
17509	ENSMUSG00000035439.13	Haus8	chr8	-	71269225	71269284	71263051	71263104	71272283	71272358	17509	25,36,10,15	5,0,0,4	11,9,10,4	0,0,0,0	208	149	0.000857172	0.0217566	0.782,1.0,1.0,0.729	1.0,1.0,1.0,1.0	-0.122	0.122
17538	ENSMUSG00000026659.13	Dusp12	chr1	-	170880914	170881028	170880129	170880226	170885066	170885199	17538	16,51,27,29	2,2,6,0	41,37,47,34	1,0,0,0	263	149	0.000210375	0.00722466	0.819,0.935,0.718,1.0	0.959,1.0,1.0,1.0	-0.122	0.122
17539	ENSMUSG00000026659.13	Dusp12	chr1	-	170880914	170881041	170880129	170880226	170885066	170885396	17539	15,17,13,26	2,2,6,0	14,14,32,22	1,0,0,0	276	149	1.10657e-05	0.000676213	0.802,0.821,0.539,1.0	0.883,1.0,1.0,1.0	-0.18	0.18
17546	ENSMUSG00000025915.14	Sgk3	chr1	+	9827012	9827119	9798142	9798246	9865130	9865348	17546	9,23,22,3	14,18,12,13	18,14,14,6	0,8,4,8	256	149	0.0251844	0.292304	0.272,0.427,0.516,0.118	1.0,0.505,0.671,0.304	-0.287	0.287
17598	ENSMUSG00000031605.8	Klhl2	chr8	-	64798360	64798459	64779697	64779860	64811679	64811801	17598	3,7,3,7	20,25,19,38	33,26,10,22	29,27,38,46	248	149	6.24266e-05	0.00278522	0.083,0.144,0.087,0.1	0.406,0.367,0.137,0.223	-0.18	0.18
17601	ENSMUSG00000078861.8	Zfp931	chr2	-	178069554	178069615	178067694	178068400	178069822	178069949	17601	0,1,0,3	1,2,2,3	1,5,1,6	3,0,0,0	210	149	1.64386e-06	0.000149794	0.0,0.262,0.0,0.415	0.191,1.0,1.0,1.0	-0.628	0.628
17663	ENSMUSG00000017868.16	Sgk2	chr2	+	162999181	162999268	162998229	162998266	163003271	163003367	17663	186165185152	44,53,68,29	89,205,78,87	20,21,6,3	236	149	8.39297e-06	0.000542439	0.727,0.663,0.632,0.768	0.738,0.86,0.891,0.948	-0.162	0.162
17700	ENSMUSG00000035969.15	Rusc2	chr4	+	43413004	43413054	43382056	43382199	43414627	43414755	17700	14,1,19,0	13,9,0,3	0,7,2,0	3,21,25,13	199	149	0.0214565	0.261	0.446,0.077,1.0,0.0	0.0,0.2,0.057,0.0	0.317	0.317
17775	ENSMUSG00000026924.17	Sec16a	chr2	-	26413678	26413738	26412835	26412913	26414370	26414445	17775	50,35,37,29	78,50,57,79	55,45,58,49	29,56,44,29	209	149	4.40948e-05	0.00212943	0.314,0.333,0.316,0.207	0.575,0.364,0.484,0.546	-0.2	0.2
17788	ENSMUSG00000038260.10	Trpm4	chr7	-	45327720	45327895	45327271	45327452	45333381	45333452	17788	43,23,39,46	1,3,5,2	15,44,21,26	6,5,8,4	298	149	0.00369974	0.0682956	0.956,0.793,0.796,0.92	0.556,0.815,0.568,0.765	0.19	0.19
17809	ENSMUSG00000038866.15	Zcchc2	chr1	+	106018218	106018302	106015998	106016093	106019847	106019905	17809	19,55,21,53	5,21,15,11	73,27,49,64	11,2,4,4	233	149	3.4289e-05	0.00171365	0.708,0.626,0.472,0.755	0.809,0.896,0.887,0.911	-0.236	0.236
17815	ENSMUSG00000026027.13	Stradb	chr1	+	58976958	58977065	58973521	58973850	58979933	58980014	17815	193257105232	18,11,20,12	193152186138	0,3,4,2	256	149	1.4925e-09	4.37371e-07	0.862,0.931,0.753,0.918	1.0,0.967,0.964,0.976	-0.111	0.111
17818	ENSMUSG00000026027.13	Stradb	chr1	+	58992203	58992375	58991012	58991136	58992650	58992755	17818	100,88,77,121	30,21,18,21	123,80,105,103	9,6,0,3	298	149	1.51155e-11	7.21847e-09	0.625,0.677,0.681,0.742	0.872,0.87,1.0,0.945	-0.24	0.24
17841	ENSMUSG00000027944.13	Hax1	chr3	-	89997386	89997574	89996246	89996298	89997801	89998003	17841	157204117379	17,17,21,6	208184445224	4,1,8,4	298	149	1.04124e-08	2.46345e-06	0.822,0.857,0.736,0.969	0.963,0.989,0.965,0.966	-0.125	0.125
17878	ENSMUSG00000020620.14	Abca8b	chr11	-	109934722	109934778	109932189	109934611	109935715	109935795	17878	83,70,38,71	18,4,7,19	132,104,67,86	0,6,0,4	205	149	7.4372e-10	2.45885e-07	0.77,0.927,0.798,0.731	1.0,0.926,1.0,0.94	-0.16	0.16
17888	ENSMUSG00000020620.14	Abca8b	chr11	-	109974507	109974693	109973670	109973818	109976436	109976663	17888	52,57,25,41	2,6,4,13	99,60,38,73	1,4,7,0	298	149	0.0053792	0.0910228	0.929,0.826,0.758,0.612	0.98,0.882,0.731,1.0	-0.117	0.117
17889	ENSMUSG00000020620.14	Abca8b	chr11	-	109974989	109975131	109973670	109973818	109976436	109976663	17889	47,31,24,42	2,6,4,13	39,30,59,48	1,4,7,0	291	149	0.0144898	0.195328	0.923,0.726,0.754,0.623	0.952,0.793,0.812,1.0	-0.133	0.133
17941	ENSMUSG00000072294.5	Klf12	chr14	-	100149731	100149795	100109770	100109860	100284530	100284679	17941	7,25,9,22	4,4,0,0	51,8,31,29	0,0,4,0	213	149	0.0066314	0.107327	0.55,0.814,1.0,1.0	1.0,1.0,0.844,1.0	-0.12	0.12
18028	ENSMUSG00000033852.16	Gm28042	chr2	+	120031501	120031651	120031306	120031402	120031840	120032000	18028	8,15,9,11	7,5,0,6	5,11,6,10	0,0,1,0	298	149	3.17039e-07	4.00774e-05	0.364,0.6,1.0,0.478	1.0,1.0,0.75,1.0	-0.327	0.327
18095	ENSMUSG00000026649.14	Cfap126	chr1	+	171123045	171123193	171113988	171114096	171125033	171125096	18095	0,5,2,7	2,0,4,0	9,4,2,11	0,1,0,0	297	149	0.00214921	0.044585	0.0,1.0,0.201,1.0	1.0,0.667,1.0,1.0	-0.366	0.366
18156	ENSMUSG00000044037.15	Als2cl	chr9	+	110894295	110894392	110893986	110894160	110894565	110894723	18156	57,70,60,41	8,18,26,26	43,57,32,16	0,11,0,11	246	149	0.0148104	0.198405	0.812,0.702,0.583,0.489	1.0,0.758,1.0,0.468	-0.16	0.16
18193	ENSMUSG00000028676.17	Srsf10	chr4	+	135863525	135863576	135863039	135863202	135867125	135868382	18193	16,41,28,31	8,6,1,5	23,19,29,28	0,1,3,0	200	149	9.10429e-05	0.00377374	0.598,0.836,0.954,0.822	1.0,0.934,0.878,1.0	-0.151	0.151
18212	ENSMUSG00000038074.16	Fkbp14	chr6	-	54586995	54587085	54585802	54585930	54589272	54589424	18212	2,10,9,22	6,10,5,6	19,13,14,8	3,4,6,3	239	149	0.0480017	0.474532	0.172,0.384,0.529,0.696	0.798,0.67,0.593,0.624	-0.226	0.226
18214	ENSMUSG00000073771.11	Btbd19	chr4	-	117120970	117121096	117120174	117120861	117121197	117121329	18214	1,2,2,18	0,0,0,0	2,2,0,6	0,0,4,4	275	149	0.000206073	0.00713012	1.0,1.0,1.0,1.0	1.0,1.0,0.0,0.448	0.388	0.388
18221	ENSMUSG00000101517.6	4732465J04Rik	chr10	+	95783727	95783983	95780508	95780626	95791683	95791732	18221	17,15,0,60	0,0,8,0	13,0,4,0	35,26,25,24	298	149	6.15746e-09	1.54164e-06	1.0,1.0,0.0,1.0	0.157,0.0,0.074,0.0	0.692	0.692
18222	ENSMUSG00000101517.6	4732465J04Rik	chr10	+	95791683	95791732	95780508	95780626	95794805	95796831	18222	17,6,15,41	20,6,7,4	62,40,45,39	2,8,2,6	198	149	0.000218596	0.00742709	0.39,0.429,0.617,0.885	0.959,0.79,0.944,0.83	-0.301	0.301
18242	ENSMUSG00000027198.16	Ext2	chr2	-	93820029	93820149	93813398	93813964	93821609	93821681	18242	4,0,1,5	3,6,8,9	0,0,3,0	5,20,6,6	269	149	0.000635621	0.017236	0.425,0.0,0.065,0.235	0.0,0.0,0.217,0.0	0.127	0.127
18270	ENSMUSG00000032712.16	Resf1	chr6	+	149317634	149317708	149310321	149310377	149325404	149328977	18270	18,14,9,16	15,16,0,1	10,6,9,13	4,0,0,0	223	149	0.00257189	0.0513342	0.445,0.369,1.0,0.914	0.626,1.0,1.0,1.0	-0.224	0.224
18302	ENSMUSG00000050619.14	Zscan29	chr2	-	121169198	121169403	121166043	121166718	121169809	121170268	18302	19,22,13,29	8,0,8,5	25,39,26,28	6,0,3,0	298	149	0.0204981	0.252559	0.543,1.0,0.448,0.744	0.676,1.0,0.813,1.0	-0.188	0.188
18375	ENSMUSG00000036053.17	Fmnl2	chr2	+	53130411	53130458	53126852	53126976	53131839	53133804	18375	12,9,3,11	7,2,14,1	6,14,13,9	2,0,4,0	196	149	0.00893487	0.136017	0.566,0.774,0.14,0.893	0.695,1.0,0.712,1.0	-0.258	0.258
18376	ENSMUSG00000036053.17	Fmnl2	chr2	+	53130411	53130505	53126852	53126976	53131839	53133804	18376	10,5,0,30	7,2,14,1	11,10,6,11	2,0,4,0	243	149	0.016082	0.210949	0.467,0.605,0.0,0.948	0.771,1.0,0.479,1.0	-0.307	0.307
18510	ENSMUSG00000034480.18	Diaph2	chrX	+	129801394	129801427	129749741	129750116	129804012	129804189	18510	20,14,7,5	12,4,0,0	0,20,11,0	6,4,2,5	182	149	0.017247	0.22294	0.577,0.741,1.0,1.0	0.0,0.804,0.818,0.0	0.424	0.424
18511	ENSMUSG00000034480.18	Diaph2	chrX	+	129825926	129825947	129821238	129821343	129902899	129903039	18511	14,8,9,8	6,11,3,10	10,12,9,17	1,5,8,0	170	149	0.025857	0.297596	0.672,0.389,0.724,0.412	0.898,0.678,0.496,1.0	-0.219	0.219
18517	ENSMUSG00000040297.12	Suco	chr1	-	161845559	161845580	161845302	161845358	161847204	161847310	18517	4,7,16,3	14,15,19,14	0,0,0,0	31,9,11,12	170	149	1.32926e-11	6.5921e-09	0.2,0.29,0.425,0.158	0.0,0.0,0.0,0.0	0.268	0.268
18531	ENSMUSG00000051682.15	Treml4	chr17	+	48272688	48272818	48269681	48269766	48274379	48274493	18531	45,105,40,58	0,2,3,0	10,26,27,21	7,0,0,3	279	149	0.0064642	0.105107	1.0,0.966,0.877,1.0	0.433,1.0,1.0,0.789	0.155	0.155
18596	ENSMUSG00000073490.11	Ifi207	chr1	-	173735095	173735313	173732274	173732442	173741587	173741747	18596	7,0,19,12	4,4,0,2	1,10,12,8	4,0,0,0	298	149	0.0145748	0.195859	0.467,0.0,1.0,0.75	0.111,1.0,1.0,1.0	-0.223	0.223
18655	ENSMUSG00000006014.16	Prg4	chr1	-	150457487	150457607	150454051	150456337	150458148	150458292	18655	6,5,19,11	1,10,26,13	0,0,3,0	3,5,28,7	269	149	3.90874e-08	6.95163e-06	0.769,0.217,0.288,0.319	0.0,0.0,0.056,0.0	0.384	0.384
18685	ENSMUSG00000090394.8	4930523C07Rik	chr1	+	160070699	160070803	160044383	160044753	160075030	160080208	18685	35,68,38,63	0,9,5,3	44,32,53,67	5,8,6,14	253	149	0.0214098	0.260626	1.0,0.817,0.817,0.925	0.838,0.702,0.839,0.738	0.111	0.111
18753	ENSMUSG00000040123.17	Zmym5	chr14	-	56810540	56810596	56804414	56804863	56810739	56810859	18753	3,4,3,0	8,7,8,8	0,0,0,4	4,9,16,10	205	149	0.00198944	0.0417441	0.214,0.293,0.214,0.0	0.0,0.0,0.0,0.225	0.124	0.124
18773	ENSMUSG00000037904.14	Ankrd9	chr12	-	110977663	110977770	110976428	110977548	110977947	110978127	18773	5,4,2,3	5,2,6,3	1,0,0,0	2,6,2,1	256	149	9.35776e-07	9.72874e-05	0.368,0.538,0.162,0.368	0.225,0.0,0.0,0.0	0.303	0.303
18786	ENSMUSG00000041161.8	Otud3	chr4	-	138905156	138905269	138901851	138901974	138909481	138909630	18786	29,27,28,59	0,3,0,0	25,22,19,16	0,9,5,1	262	149	1.53872e-05	0.000895722	1.0,0.837,1.0,1.0	1.0,0.582,0.684,0.901	0.167	0.167
18829	ENSMUSG00000040612.13	Ildr2	chr1	+	166294590	166294737	166270498	166270618	166303501	166303615	18829	6,0,5,4	3,7,4,1	3,10,5,6	1,1,5,0	296	149	0.0220978	0.266538	0.502,0.0,0.386,0.668	0.602,0.834,0.335,1.0	-0.304	0.304
18865	ENSMUSG00000075040.9	Zfp408	chr2	-	91648935	91649026	91648015	91648077	91649150	91649425	18865	1,0,2,3	8,7,1,2	4,2,3,4	4,2,5,0	240	149	0.0324165	0.3508	0.072,0.0,0.554,0.482	0.383,0.383,0.271,1.0	-0.232	0.232
18875	ENSMUSG00000027751.13	Supt20	chr3	+	54715156	54715256	54714687	54714796	54715533	54715689	18875	23,22,7,14	1,0,8,0	18,23,18,17	0,0,0,0	249	149	0.00762632	0.120286	0.932,1.0,0.344,1.0	1.0,1.0,1.0,1.0	-0.181	0.181
18912	ENSMUSG00000028034.15	Fubp1	chr3	+	152214824	152214887	152213976	152214067	152215591	152215630	18912	50,65,29,8	33,51,17,38	14,13,16,5	27,40,17,25	212	149	0.0284194	0.318228	0.516,0.473,0.545,0.129	0.267,0.186,0.398,0.123	0.172	0.172
18917	ENSMUSG00000026761.12	Orc4	chr2	-	48909265	48909333	48902823	48905599	48909418	48909514	18917	24,60,23,53	3,0,11,0	22,14,22,42	0,1,0,0	217	149	0.000160286	0.00582996	0.846,1.0,0.589,1.0	1.0,0.906,1.0,1.0	-0.118	0.118
18949	ENSMUSG00000029406.15	Pitpnm2	chr5	-	124126354	124126504	124125298	124125463	124127176	124127347	18949	29,20,14,18	24,14,6,22	5,15,20,22	22,37,31,17	298	149	0.0107458	0.157004	0.377,0.417,0.538,0.29	0.102,0.169,0.244,0.393	0.179	0.179
18966	ENSMUSG00000024331.11	Dsc2	chr18	-	20032489	20032535	20030632	20032403	20033061	20033322	18966	31,19,38,30	101,100,47,78	14,18,2,7	85,89,37,51	195	149	0.00027181	0.00885029	0.19,0.127,0.382,0.227	0.112,0.134,0.04,0.095	0.136	0.136
19098	ENSMUSG00000028019.9	Pdgfc	chr3	+	81131017	81131076	81037171	81037554	81141404	81141600	19098	6,4,3,8	20,20,14,6	1,1,0,0	0,0,5,4	208	149	0.011793	0.168207	0.177,0.125,0.133,0.489	1.0,1.0,0.0,0.0	-0.269	0.269
19136	ENSMUSG00000036948.17	Map11	chr5	-	138262846	138262976	138262169	138262744	138263066	138263162	19136	24,55,32,48	6,3,1,0	11,61,29,26	0,0,0,0	279	149	0.000465113	0.0135376	0.681,0.907,0.945,1.0	1.0,1.0,1.0,1.0	-0.117	0.117
19176	ENSMUSG00000031631.15	Cfap97	chr8	+	46164761	46164896	46163714	46163863	46169558	46170440	19176	0,0,8,1	10,5,0,2	6,2,3,10	6,3,0,0	284	149	0.00350967	0.0656326	0.0,0.0,1.0,0.208	0.344,0.259,1.0,1.0	-0.349	0.349
19183	ENSMUSG00000039361.11	Picalm	chr7	+	90182218	90182368	90177499	90177603	90189149	90189257	19183	476512286340	180236185310	266179143128	259191285191	298	149	6.08628e-07	6.91423e-05	0.569,0.52,0.436,0.354	0.339,0.319,0.201,0.251	0.192	0.192
19190	ENSMUSG00000098789.7	Jmjd7	chr2	+	120031574	120031651	120031306	120031402	120031840	120032000	19190	7,21,18,9	7,5,0,6	10,15,5,12	0,0,1,0	226	149	5.77057e-07	6.61385e-05	0.397,0.735,1.0,0.497	1.0,1.0,0.767,1.0	-0.284	0.284
19215	ENSMUSG00000055436.18	Srsf11	chr3	-	158024697	158024761	158023408	158024231	158026724	158026858	19215	1,0,0,2	15,11,9,5	0,5,8,1	5,0,1,2	213	149	4.85259e-05	0.00229612	0.045,0.0,0.0,0.219	0.0,1.0,0.848,0.259	-0.461	0.461
19292	ENSMUSG00000022568.17	Scrib	chr15	-	76049456	76049540	76049202	76049301	76050049	76050112	19292	14,5,11,4	34,21,15,34	19,24,16,5	18,34,22,9	233	149	0.00337289	0.0634891	0.208,0.132,0.319,0.07	0.403,0.311,0.317,0.262	-0.141	0.141
19311	ENSMUSG00000021392.8	Nol8	chr13	+	49653528	49653682	49653349	49653397	49654346	49654502	19311	14,13,26,10	3,6,0,0	21,18,9,10	0,0,0,0	298	149	0.000114025	0.00448928	0.7,0.52,1.0,1.0	1.0,1.0,1.0,1.0	-0.195	0.195
19328	ENSMUSG00000042608.15	Stk40	chr4	+	126117463	126117750	126103956	126104146	126118273	126118340	19328	6,6,11,12	3,5,3,2	0,0,0,1	8,14,5,10	298	149	3.21965e-15	3.19339e-12	0.5,0.375,0.647,0.75	0.0,0.0,0.0,0.048	0.556	0.556
19334	ENSMUSG00000020290.14	Xpo1	chr11	+	23268848	23268912	23267661	23268690	23271132	23271205	19334	1,3,7,0	0,1,1,6	0,0,0,1	5,4,1,7	213	149	2.75072e-05	0.00143594	1.0,0.677,0.83,0.0	0.0,0.0,0.0,0.091	0.604	0.604
19353	ENSMUSG00000020246.13	Hcfc2	chr10	+	82702442	82702603	82700918	82701067	82709963	82710048	19353	19,13,13,13	0,6,2,0	9,6,2,2	0,0,0,0	298	149	0.000831795	0.0212379	1.0,0.52,0.765,1.0	1.0,1.0,1.0,1.0	-0.179	0.179
19367	ENSMUSG00000051984.13	Sec31b	chr19	-	44526215	44526315	44525475	44525654	44526604	44526703	19367	6,2,12,7	0,0,0,1	10,23,4,9	1,2,6,0	249	149	0.000555473	0.0155169	1.0,1.0,1.0,0.807	0.857,0.873,0.285,1.0	0.198	0.198
19433	ENSMUSG00000036825.12	Ssx2ip	chr3	+	146414695	146414799	146404685	146404935	146417606	146417790	19433	0,0,0,0	16,17,11,1	2,4,8,0	5,7,20,1	253	149	2.84112e-07	3.66334e-05	0.0,0.0,0.0,0.0	0.191,0.252,0.191,0.0	-0.159	0.159
19607	ENSMUSG00000023206.16	Il15ra	chr2	+	11720012	11720105	11718263	11718458	11723412	11723610	19607	35,47,71,57	5,22,6,13	66,62,56,65	1,0,2,8	242	149	6.71897e-06	0.000449622	0.812,0.568,0.879,0.73	0.976,1.0,0.945,0.833	-0.191	0.191
19611	ENSMUSG00000023206.16	Il15ra	chr2	+	11723412	11723610	11720012	11720105	11724095	11724128	19611	88,62,87,73	0,7,8,8	98,72,108,81	3,0,0,0	298	149	2.04229e-07	2.81639e-05	1.0,0.816,0.845,0.82	0.942,1.0,1.0,1.0	-0.115	0.115
19612	ENSMUSG00000023206.16	Il15ra	chr2	+	11723511	11723610	11720012	11720105	11724095	11724128	19612	43,33,25,39	0,7,8,8	39,26,65,37	3,0,0,0	248	149	2.73706e-07	3.60516e-05	1.0,0.739,0.652,0.745	0.886,1.0,1.0,1.0	-0.188	0.188
19613	ENSMUSG00000023206.16	Il15ra	chr2	+	11724095	11724128	11718263	11718458	11730570	11730646	19613	14,30,16,31	4,1,0,9	23,9,32,14	0,0,0,0	182	149	2.34372e-06	0.000198163	0.741,0.961,1.0,0.738	1.0,1.0,1.0,1.0	-0.14	0.14
19619	ENSMUSG00000028708.16	Mknk1	chr4	+	115876580	115876624	115875380	115875545	115877949	115879250	19619	37,77,65,59	9,0,14,2	81,83,41,41	2,1,0,1	193	149	3.69871e-06	0.000278896	0.76,1.0,0.782,0.958	0.969,0.985,1.0,0.969	-0.106	0.106
19631	ENSMUSG00000022558.16	Mroh1	chr15	+	76432371	76432398	76432148	76432295	76433273	76433396	19631	41,32,13,33	0,0,11,0	26,32,30,15	0,0,0,1	176	149	0.015845	0.208795	1.0,1.0,0.5,1.0	1.0,1.0,1.0,0.927	-0.107	0.107
19645	ENSMUSG00000027281.16	Slx4ip	chr2	+	137004933	137005054	137000183	137000273	137043999	137044077	19645	1,0,0,1	5,3,1,2	2,1,1,6	0,1,9,1	270	149	0.000338323	0.010532	0.099,0.0,0.0,0.216	1.0,0.356,0.058,0.768	-0.467	0.467
19665	ENSMUSG00000021079.16	Timm9	chr12	-	71132000	71132086	71126332	71126397	71136554	71136627	19665	75,89,53,70	22,18,23,21	86,66,54,71	30,15,10,0	235	149	0.0494939	0.484383	0.684,0.758,0.594,0.679	0.645,0.736,0.774,1.0	-0.11	0.11
19666	ENSMUSG00000021079.16	Timm9	chr12	-	71132506	71132642	71132000	71132086	71136554	71136648	19666	15,9,22,45	30,45,29,28	33,47,38,45	30,21,22,20	285	149	0.000537229	0.015141	0.207,0.095,0.284,0.457	0.365,0.539,0.475,0.541	-0.219	0.219
19667	ENSMUSG00000021079.16	Timm9	chr12	-	71132506	71132758	71132000	71132086	71136554	71136597	19667	15,10,25,40	30,45,29,28	36,42,38,37	30,21,22,20	298	149	0.000485684	0.0139319	0.2,0.1,0.301,0.417	0.375,0.5,0.463,0.481	-0.2	0.2
19668	ENSMUSG00000021079.16	Timm9	chr12	-	71132506	71132798	71132000	71132086	71136554	71136612	19668	20,10,25,40	30,45,29,28	38,42,39,37	30,21,22,20	298	149	0.000670952	0.0179641	0.25,0.1,0.301,0.417	0.388,0.5,0.47,0.481	-0.193	0.193
19690	ENSMUSG00000040648.14	Ppip5k2	chr1	-	97716541	97716604	97713003	97713144	97719833	97719906	19690	25,26,18,41	10,30,10,33	54,31,71,41	13,9,16,22	212	149	0.00241814	0.0490243	0.637,0.379,0.559,0.466	0.745,0.708,0.757,0.567	-0.184	0.184
19691	ENSMUSG00000040648.14	Ppip5k2	chr1	-	97717441	97717561	97713003	97713144	97719833	97719906	19691	21,17,14,34	10,30,10,33	36,26,27,33	13,9,16,22	269	149	0.0309568	0.339997	0.538,0.239,0.437,0.363	0.605,0.615,0.483,0.454	-0.145	0.145
19738	ENSMUSG00000038685.18	Rtel1	chr2	+	181355923	181355959	181355764	181355812	181356157	181356258	19738	6,9,3,8	0,2,9,0	2,4,6,6	0,1,0,0	185	149	0.00221975	0.0457212	1.0,0.784,0.212,1.0	1.0,0.763,1.0,1.0	-0.192	0.192
19755	ENSMUSG00000028179.12	Cth	chr3	-	157913599	157913731	157908898	157908976	157920016	157920112	19755	15,8,32,18	2,4,2,0	22,21,50,14	0,0,0,0	281	149	0.000686515	0.0182326	0.799,0.515,0.895,1.0	1.0,1.0,1.0,1.0	-0.198	0.198
19807	ENSMUSG00000039852.17	Rere	chr4	+	150439342	150439468	150431522	150431593	150468694	150468800	19807	15,19,3,9	6,0,0,8	13,15,6,10	0,4,0,0	275	149	0.0106079	0.155784	0.575,1.0,1.0,0.379	1.0,0.67,1.0,1.0	-0.179	0.179
19814	ENSMUSG00000085396.7	Firre	chrX	-	50573014	50573141	50569276	50570291	50573223	50573351	19814	8,11,6,10	12,3,7,5	22,13,15,10	0,0,1,0	276	149	1.62115e-12	1.04515e-09	0.265,0.664,0.316,0.519	1.0,1.0,0.89,1.0	-0.531	0.531
19820	ENSMUSG00000085396.7	Firre	chrX	-	50603438	50603525	50600743	50600898	50608477	50608604	19820	7,10,2,10	0,4,3,1	6,6,16,10	1,1,0,0	236	149	0.000677969	0.0180988	1.0,0.612,0.296,0.863	0.791,0.791,1.0,1.0	-0.203	0.203
19825	ENSMUSG00000085396.7	Firre	chrX	-	50620674	50620804	50615510	50615515	50626436	50626509	19825	0,6,6,11	7,15,0,0	14,9,1,5	21,31,11,24	279	149	0.047098	0.4675	0.0,0.176,1.0,1.0	0.263,0.134,0.046,0.1	0.408	0.408
19832	ENSMUSG00000056211.13	R3hdm1	chr1	+	128184399	128184654	128181985	128182212	128186757	128186909	19832	28,28,31,77	11,0,1,4	33,18,50,40	0,0,0,0	298	149	2.83867e-06	0.000227341	0.56,1.0,0.939,0.906	1.0,1.0,1.0,1.0	-0.149	0.149
19856	ENSMUSG00000026005.15	Rpe	chr1	+	66701616	66701648	66700830	66701017	66706445	66706525	19856	2,10,5,4	2,5,6,2	6,1,0,2	0,0,1,0	181	149	2.29795e-05	0.00124234	0.452,0.622,0.407,0.622	1.0,1.0,0.0,1.0	-0.224	0.224
19877	ENSMUSG00000028906.17	Epb41	chr4	-	131962923	131962986	131957619	131957819	131964130	131964187	19877	29,37,34,23	0,4,8,4	12,20,21,26	0,0,0,0	212	149	4.63025e-07	5.60587e-05	1.0,0.867,0.749,0.802	1.0,1.0,1.0,1.0	-0.145	0.145
19924	ENSMUSG00000031626.18	Sorbs2	chr8	+	45645760	45645852	45627738	45628272	45658802	45658941	19924	40,43,41,43	72,57,33,36	78,66,45,45	17,18,11,16	241	149	7.27052e-12	3.90609e-09	0.256,0.318,0.434,0.425	0.739,0.694,0.717,0.635	-0.338	0.338
19931	ENSMUSG00000031626.18	Sorbs2	chr8	+	45770545	45770590	45769828	45769895	45772533	45772653	19931	101,195,60,137	0,25,14,20	114,95,61,84	0,0,0,0	194	149	7.79377e-14	6.69952e-11	1.0,0.857,0.767,0.84	1.0,1.0,1.0,1.0	-0.134	0.134
19936	ENSMUSG00000031626.18	Sorbs2	chr8	+	45783542	45783626	45775588	45775703	45785268	45785325	19936	5,13,9,24	10,24,3,1	30,6,35,18	3,2,13,0	233	149	0.0393709	0.409724	0.242,0.257,0.657,0.939	0.865,0.657,0.633,1.0	-0.265	0.265
19938	ENSMUSG00000031626.18	Sorbs2	chr8	+	45783542	45783626	45782801	45782960	45785268	45785325	19938	20,34,16,55	25,23,6,21	73,15,55,51	7,1,9,0	233	149	5.51385e-09	1.40783e-06	0.338,0.486,0.63,0.626	0.87,0.906,0.796,1.0	-0.373	0.373
19988	ENSMUSG00000026017.13	Carf	chr1	+	60108082	60108200	60105343	60105427	60109326	60109449	19988	2,8,3,1	2,0,2,1	3,2,6,1	0,0,0,1	267	149	0.014098	0.19175	0.358,1.0,0.456,0.358	1.0,1.0,1.0,0.358	-0.296	0.296
20031	ENSMUSG00000022601.11	Zbtb11	chr16	+	55990258	55991094	55982174	55982406	55991441	55991618	20031	29,24,16,26	4,2,5,0	49,37,27,34	0,0,0,0	298	149	1.98764e-06	0.000174939	0.784,0.857,0.615,1.0	1.0,1.0,1.0,1.0	-0.186	0.186
20075	ENSMUSG00000026395.16	Ptprc	chr1	-	138117753	138117894	138116953	138117025	138126302	138126326	20075	10,5,2,1	15,20,20,17	0,1,0,0	20,21,12,6	290	149	4.08383e-06	0.000301727	0.255,0.114,0.049,0.029	0.0,0.024,0.0,0.0	0.106	0.106
20080	ENSMUSG00000026395.16	Ptprc	chr1	-	138122455	138122584	138119472	138120166	138126302	138126326	20080	5,7,2,1	1,4,2,0	1,0,4,1	0,4,0,0	278	149	0.0409675	0.422588	0.728,0.484,0.349,1.0	1.0,0.0,1.0,1.0	-0.11	0.11
20092	ENSMUSG00000031922.12	Cep57	chr9	-	13812632	13812710	13810626	13810862	13813409	13813514	20092	12,58,20,28	16,14,6,1	30,25,34,39	3,0,2,1	227	149	4.84281e-05	0.0022957	0.33,0.731,0.686,0.948	0.868,1.0,0.918,0.962	-0.263	0.263
20103	ENSMUSG00000022791.19	Tnk2	chr16	+	32678668	32678713	32677893	32677985	32679458	32679635	20103	3,0,0,1	30,32,25,14	6,18,3,1	14,19,26,5	194	149	1.10838e-07	1.71155e-05	0.071,0.0,0.0,0.052	0.248,0.421,0.081,0.133	-0.19	0.19
20270	ENSMUSG00000003813.15	Rad23a	chr8	-	84838272	84838311	84838006	84838134	84838468	84838666	20270	22,40,25,40	3,0,10,0	32,42,44,41	0,0,0,0	188	149	2.98923e-05	0.00154173	0.853,1.0,0.665,1.0	1.0,1.0,1.0,1.0	-0.121	0.121
20275	ENSMUSG00000038174.14	Fam126b	chr1	-	58534484	58534652	58527020	58530259	58535389	58535549	20275	14,7,3,5	8,11,10,30	6,8,7,0	27,12,50,13	298	149	0.0395746	0.411512	0.467,0.241,0.13,0.077	0.1,0.25,0.065,0.0	0.125	0.125
20310	ENSMUSG00000026933.17	Camsap1	chr2	-	25952677	25952819	25945133	25945273	25956246	25956327	20310	19,10,10,15	10,0,7,0	5,15,14,1	1,0,3,0	291	149	0.0254221	0.294248	0.493,1.0,0.422,1.0	0.719,1.0,0.705,1.0	-0.127	0.127
20317	ENSMUSG00000037971.10	1110032A03Rik	chr9	-	50764695	50764926	50764223	50764290	50767857	50768452	20317	164203134190	3,19,23,5	254197262246	0,4,0,5	298	149	5.20466e-10	1.81375e-07	0.965,0.842,0.744,0.95	1.0,0.961,1.0,0.961	-0.105	0.105
20318	ENSMUSG00000037971.10	1110032A03Rik	chr9	-	50764764	50764926	50764223	50764290	50767857	50768160	20318	107,111,77,106	3,19,23,5	110125134134	0,4,0,5	298	149	1.86143e-07	2.62309e-05	0.947,0.745,0.626,0.914	1.0,0.94,1.0,0.931	-0.16	0.16
20322	ENSMUSG00000037818.16	Abhd18	chr3	+	40906166	40906218	40905871	40905956	40910502	40910603	20322	4,9,9,1	4,12,6,17	6,1,6,3	50,14,24,37	201	149	0.00122258	0.0286096	0.426,0.357,0.527,0.042	0.082,0.05,0.156,0.057	0.252	0.252
20483	ENSMUSG00000057738.14	Sptan1	chr2	+	30001099	30001159	29999913	30000062	30002230	30002429	20483	100,28,66,72	35,39,23,43	18,71,46,25	48,51,69,17	209	149	0.0216249	0.262307	0.671,0.339,0.672,0.544	0.211,0.498,0.322,0.512	0.171	0.171
20491	ENSMUSG00000041997.16	Tlk1	chr2	-	70770003	70770075	70757473	70757549	70825192	70825323	20491	9,17,28,8	5,3,0,0	22,24,25,19	0,5,0,0	221	149	0.0338516	0.363251	0.548,0.793,1.0,1.0	1.0,0.764,1.0,1.0	-0.106	0.106
20524	ENSMUSG00000028621.17	Cyb5rl	chr4	+	107077675	107077780	107073872	107073960	107080890	107081094	20524	10,5,23,20	0,0,0,0	27,11,7,8	0,5,3,0	254	149	0.000580258	0.0159958	1.0,1.0,1.0,1.0	1.0,0.563,0.578,1.0	0.215	0.215
20555	ENSMUSG00000026153.15	Fam135a	chr1	-	24030741	24030896	24028199	24030528	24032662	24032736	20555	20,41,22,30	9,3,3,6	25,10,27,35	3,1,2,0	298	149	0.00362563	0.067168	0.526,0.872,0.786,0.714	0.806,0.833,0.871,1.0	-0.153	0.153
20564	ENSMUSG00000026811.18	St6galnac6	chr2	+	32608041	32608096	32607025	32607111	32609225	32609316	20564	5,5,9,1	1,0,0,0	3,3,6,5	4,4,0,0	204	149	0.000597546	0.0163409	0.785,1.0,1.0,1.0	0.354,0.354,1.0,1.0	0.269	0.269
20566	ENSMUSG00000026811.18	St6galnac6	chr2	+	32608041	32608225	32607010	32607111	32609225	32609316	20566	6,2,4,1	1,0,0,0	2,4,4,2	4,4,0,0	298	149	0.000304454	0.00965714	0.75,1.0,1.0,1.0	0.2,0.333,1.0,1.0	0.304	0.304
20568	ENSMUSG00000026811.18	St6galnac6	chr2	+	32609225	32609316	32606960	32607111	32612223	32612327	20568	98,48,68,29	0,8,0,12	87,49,70,78	3,2,1,0	240	149	0.00167829	0.036523	1.0,0.788,1.0,0.6	0.947,0.938,0.978,1.0	-0.119	0.119
20579	ENSMUSG00000026082.11	Rev1	chr1	-	38128251	38128315	38108403	38108467	38129461	38129801	20579	5,0,1,6	3,3,10,11	0,0,1,1	4,8,6,8	213	149	0.000173612	0.00623095	0.538,0.0,0.065,0.276	0.0,0.0,0.104,0.08	0.174	0.174
20590	ENSMUSG00000028300.14	C9orf72	chr4	-	35221880	35222088	35218592	35218916	35225928	35226123	20590	8,12,1,4	2,1,0,5	0,4,0,3	1,4,1,0	298	149	0.0166458	0.217238	0.667,0.857,1.0,0.286	0.0,0.333,0.0,1.0	0.369	0.369
20621	ENSMUSG00000027893.14	Ahcyl1	chr3	-	107671147	107671244	107670203	107670320	107672041	107672136	20621	80,58,90,76	4,10,20,2	61,121,93,38	0,6,1,0	246	149	3.5607e-06	0.000273283	0.924,0.778,0.732,0.958	1.0,0.924,0.983,1.0	-0.129	0.129
20628	ENSMUSG00000068457.14	Uty	chrY	-	1137657	1137732	1136847	1136996	1137806	1137871	20628	9,24,24,33	2,3,0,3	22,23,46,22	0,0,0,0	224	149	0.00353284	0.0659473	0.75,0.842,1.0,0.88	1.0,1.0,1.0,1.0	-0.132	0.132
20629	ENSMUSG00000068457.14	Uty	chrY	-	1161174	1161230	1157906	1158634	1168089	1168185	20629	0,1,0,5	3,15,19,25	0,1,1,11	11,4,10,10	205	149	0.029676	0.329013	0.0,0.046,0.0,0.127	0.0,0.154,0.068,0.444	-0.123	0.123
20630	ENSMUSG00000068457.14	Uty	chrY	-	1161178	1161230	1157906	1158634	1168089	1168185	20630	0,1,0,0	3,15,19,25	0,7,0,4	11,4,10,10	201	149	0.000308092	0.00976054	0.0,0.047,0.0,0.0	0.0,0.565,0.0,0.229	-0.187	0.187
20631	ENSMUSG00000068457.14	Uty	chrY	-	1169122	1169257	1168089	1168185	1169964	1170184	20631	20,16,31,34	6,6,9,11	76,22,30,47	6,4,2,4	284	149	0.000111347	0.00442437	0.636,0.583,0.644,0.619	0.869,0.743,0.887,0.86	-0.219	0.219
20664	ENSMUSG00000034940.15	Synrg	chr11	+	83985248	83985551	83982195	83982307	83986813	83986851	20664	26,25,36,13	1,5,0,6	39,34,15,22	1,0,0,0	298	149	7.90122e-06	0.00051584	0.929,0.714,1.0,0.52	0.951,1.0,1.0,1.0	-0.197	0.197
20669	ENSMUSG00000034940.15	Synrg	chr11	+	84039655	84039691	84039210	84039321	84040796	84040928	20669	21,19,7,19	6,4,5,8	9,35,21,29	4,0,5,5	185	149	0.0439009	0.443794	0.738,0.793,0.53,0.657	0.644,1.0,0.772,0.824	-0.131	0.131
20672	ENSMUSG00000061755.10	Bod1l	chr5	-	41791796	41791937	41787537	41788949	41794226	41794380	20672	8,4,10,4	12,2,14,9	9,14,14,18	8,9,2,5	290	149	0.0068486	0.110313	0.255,0.507,0.268,0.186	0.366,0.444,0.782,0.649	-0.256	0.256
20682	ENSMUSG00000030987.5	Stim1	chr7	+	102428773	102428866	102427081	102427317	102430884	102430928	20682	28,22,25,15	19,23,26,27	11,9,6,7	27,25,26,25	242	149	4.00621e-05	0.00196038	0.476,0.371,0.372,0.255	0.201,0.181,0.124,0.147	0.205	0.205
20685	ENSMUSG00000038007.14	Acer2	chr4	+	86900481	86900619	86887023	86887165	86911615	86911753	20685	82,86,92,75	5,6,8,7	62,82,82,64	0,2,0,0	287	149	2.60035e-08	5.01222e-06	0.895,0.882,0.857,0.848	1.0,0.955,1.0,1.0	-0.118	0.118
20701	ENSMUSG00000065954.11	Tacc1	chr8	-	25181822	25182930	25177933	25177994	25200090	25200206	20701	18,34,25,32	0,0,12,0	11,28,16,7	6,6,10,3	298	149	0.000170525	0.00615036	1.0,1.0,0.51,1.0	0.478,0.7,0.444,0.538	0.337	0.337
20703	ENSMUSG00000065954.11	Tacc1	chr8	-	25200090	25200206	25177933	25177994	25240793	25240901	20703	1,1,8,0	11,6,7,13	6,5,9,3	1,2,4,4	265	149	7.42497e-05	0.00322349	0.049,0.086,0.391,0.0	0.771,0.584,0.559,0.297	-0.421	0.421
20704	ENSMUSG00000065954.11	Tacc1	chr8	-	25200090	25200206	25177933	25177994	25256361	25256569	20704	0,0,17,1	2,5,0,0	6,5,11,4	0,0,0,3	265	149	0.00251577	0.0506058	0.0,0.0,1.0,1.0	1.0,1.0,1.0,0.428	-0.357	0.357
20713	ENSMUSG00000086141.7	9030622O22Rik	chr2	-	147967241	147967271	147962633	147962707	147972674	147973014	20713	17,9,7,25	0,1,2,0	14,21,23,11	16,0,2,5	179	149	0.000133758	0.00510259	1.0,0.882,0.744,1.0	0.421,1.0,0.905,0.647	0.163	0.163
20933	ENSMUSG00000052688.12	Rab7b	chr1	+	131705595	131705721	131698415	131698631	131711619	131715439	20933	14,0,2,15	4,7,4,4	6,1,0,5	0,0,1,2	275	149	0.00291201	0.056847	0.655,0.0,0.213,0.67	1.0,1.0,0.0,0.575	-0.259	0.259
20935	ENSMUSG00000029004.15	Kmt2e	chr5	+	23446525	23446598	23434448	23434783	23450151	23450336	20935	23,16,31,13	16,52,28,18	18,15,1,1	20,29,44,17	222	149	0.00531613	0.0903707	0.491,0.171,0.426,0.326	0.377,0.258,0.015,0.038	0.182	0.182
20959	ENSMUSG00000014418.16	Hps5	chr7	-	46775153	46775284	46774813	46774937	46775764	46775951	20959	2,5,0,0	9,2,6,8	0,0,0,1	6,4,9,18	280	149	0.0315521	0.344087	0.106,0.571,0.0,0.0	0.0,0.0,0.0,0.029	0.162	0.162
20983	ENSMUSG00000046782.14	Ttc6	chr12	+	57704400	57704550	57702225	57702360	57705536	57705677	20983	1,0,2,4	0,1,1,3	0,2,2,1	3,0,0,0	298	149	0.0207588	0.254796	1.0,0.0,0.5,0.4	0.0,1.0,1.0,1.0	-0.275	0.275
20987	ENSMUSG00000013973.12	Dedd	chr1	+	171331252	171331285	171329568	171329692	171338251	171338339	20987	5,4,0,7	2,3,6,3	10,7,12,4	2,4,2,1	182	149	0.0269946	0.306803	0.672,0.522,0.0,0.656	0.804,0.589,0.831,0.766	-0.285	0.285
20994	ENSMUSG00000031392.18	Irak1	chrX	-	74017900	74018017	74017129	74017430	74018129	74018366	20994	2,3,11,16	0,0,0,6	14,6,8,6	13,4,11,6	266	149	8.24137e-05	0.00349553	1.0,1.0,1.0,0.599	0.376,0.457,0.289,0.359	0.53	0.53
21011	ENSMUSG00000019338.13	Zfp687	chr3	-	95013832	95013928	95011839	95012476	95015110	95015224	21011	8,6,12,9	0,4,0,4	9,18,9,14	0,3,0,1	245	149	0.00938203	0.140911	1.0,0.477,1.0,0.578	1.0,0.785,1.0,0.895	-0.156	0.156
21013	ENSMUSG00000019338.13	Zfp687	chr3	-	95013832	95013928	95011839	95012476	95015319	95015448	21013	8,6,21,7	1,1,0,0	6,13,10,9	8,1,0,0	245	149	0.0128567	0.178925	0.83,0.785,1.0,1.0	0.313,0.888,1.0,1.0	0.104	0.104
21025	ENSMUSG00000054387.13	Mdm4	chr1	-	133004653	133004692	133003790	133003890	133009136	133009192	21025	10,2,8,4	13,14,15,10	4,10,3,13	2,3,6,3	188	149	0.0019855	0.0417294	0.379,0.102,0.297,0.241	0.613,0.725,0.284,0.774	-0.344	0.344
21026	ENSMUSG00000054387.13	Mdm4	chr1	-	133004653	133004721	133003790	133003890	133009136	133009192	21026	28,32,13,54	13,14,15,10	52,24,21,28	2,3,6,3	217	149	0.00026424	0.0086916	0.597,0.611,0.373,0.788	0.947,0.846,0.706,0.865	-0.249	0.249
21048	ENSMUSG00000022092.11	Ppp3cc	chr14	-	70220016	70220046	70217864	70218277	70224309	70224407	21048	7,7,15,0	0,10,0,6	10,12,28,6	0,0,0,0	179	149	8.60021e-05	0.00360036	1.0,0.368,1.0,0.0	1.0,1.0,1.0,1.0	-0.408	0.408
21088	ENSMUSG00000030265.14	Kras	chr6	-	145225073	145225197	145220244	145220724	145232094	145232254	21088	48,65,46,41	67,69,33,28	73,39,57,46	22,32,17,30	273	149	0.00590191	0.098066	0.281,0.34,0.432,0.444	0.644,0.399,0.647,0.456	-0.162	0.162
21160	ENSMUSG00000009995.17	Taz	chrX	+	74288661	74288714	74288447	74288513	74289104	74289182	21160	50,75,23,42	36,20,13,20	56,55,69,49	22,16,5,20	202	149	0.041793	0.428754	0.506,0.734,0.566,0.608	0.652,0.717,0.911,0.644	-0.128	0.128
21161	ENSMUSG00000009995.17	Taz	chrX	+	74288661	74288714	74288447	74288513	74289298	74289348	21161	19,19,8,7	4,0,0,4	19,15,20,12	0,0,0,3	202	149	0.00359524	0.0667007	0.778,1.0,1.0,0.563	1.0,1.0,1.0,0.747	-0.101	0.101
21162	ENSMUSG00000009995.17	Taz	chrX	+	74288928	74289019	74288450	74288513	74289104	74289182	21162	0,4,0,0	36,20,13,20	6,1,6,0	22,16,5,20	240	149	0.00125663	0.0292736	0.0,0.11,0.0,0.0	0.145,0.037,0.427,0.0	-0.125	0.125
21246	ENSMUSG00000055541.17	Lair1	chr7	-	4028706	4029036	4010729	4010846	4055796	4055953	21246	25,30,9,32	5,2,3,0	5,12,6,6	0,0,2,0	298	149	0.000590618	0.0162344	0.714,0.882,0.6,1.0	1.0,1.0,0.6,1.0	-0.101	0.101
21248	ENSMUSG00000055541.17	Lair1	chr7	-	4055796	4055953	4028706	4029036	4063068	4063116	21248	7,10,6,11	4,2,1,6	2,3,1,6	0,6,0,0	298	149	0.030908	0.339606	0.467,0.714,0.75,0.478	1.0,0.2,1.0,1.0	-0.198	0.198
21262	ENSMUSG00000028896.13	Rcc1	chr4	-	132339202	132339241	132338050	132338238	132339924	132340006	21262	11,6,12,1	7,7,9,1	2,1,2,0	3,11,0,14	188	149	0.0111753	0.161722	0.555,0.405,0.514,0.442	0.346,0.067,1.0,0.0	0.126	0.126
21273	ENSMUSG00000064289.15	Tank	chr2	+	61593996	61594201	61593096	61593208	61613650	61613798	21273	14,15,17,9	3,10,15,18	5,8,2,0	7,23,18,8	298	149	0.000185272	0.00655389	0.7,0.429,0.362,0.2	0.263,0.148,0.053,0.0	0.307	0.307
21303	ENSMUSG00000026159.13	Agfg1	chr1	+	82886374	82886467	82886110	82886187	82893423	82893582	21303	41,92,54,97	26,23,19,6	113,53,122,71	2,4,15,9	242	149	0.000451892	0.0132575	0.493,0.711,0.636,0.909	0.972,0.891,0.834,0.829	-0.194	0.194
21316	ENSMUSG00000062270.14	Morf4l1	chr9	-	90103654	90103768	90102299	90102386	90107234	90107302	21316	42,73,53,38	197374182164	68,31,50,45	84,106,378,0	263	149	0.0178564	0.228074	0.108,0.1,0.142,0.116	0.314,0.142,0.07,1.0	-0.265	0.265
21317	ENSMUSG00000062270.14	Morf4l1	chr9	-	90103654	90103771	90102299	90102386	90107234	90107302	21317	68,117,103,69	197374182164	83,54,112,66	84,106,378,0	266	149	0.0170424	0.22096	0.162,0.149,0.241,0.191	0.356,0.222,0.142,1.0	-0.244	0.244
21351	ENSMUSG00000025968.16	Ndufs1	chr1	-	63175636	63175688	63172153	63172257	63176585	63176822	21351	5,0,0,0	14,18,29,33	9,0,2,8	8,21,14,23	201	149	0.000316129	0.00994187	0.209,0.0,0.0,0.0	0.455,0.0,0.096,0.205	-0.137	0.137
21473	ENSMUSG00000060798.7	Intu	chr3	+	40653705	40654253	40540766	40541009	40664259	40664345	21473	9,12,9,12	0,8,0,0	4,16,19,3	0,0,0,0	298	149	0.0137636	0.187698	1.0,0.429,1.0,1.0	1.0,1.0,1.0,1.0	-0.143	0.143
21510	ENSMUSG00000012296.16	Tjap1	chr17	-	46271799	46271929	46264882	46264978	46282345	46282439	21510	17,25,31,17	1,2,0,0	2,16,24,20	6,3,0,0	279	149	0.00818342	0.126976	0.901,0.87,1.0,1.0	0.151,0.74,1.0,1.0	0.22	0.22
21560	ENSMUSG00000040774.15	Cept1	chr3	-	106520008	106520093	106512802	106512887	106531136	106531278	21560	48,50,29,63	12,23,44,22	28,51,30,40	21,6,0,0	234	149	0.00115085	0.0273764	0.718,0.581,0.296,0.646	0.459,0.844,1.0,1.0	-0.265	0.265
21565	ENSMUSG00000031078.15	Cttn	chr7	-	144450977	144451088	144449559	144449615	144452026	144452137	21565	59,69,39,43	59,65,63,60	12,37,28,27	92,42,57,51	260	149	0.00267403	0.052963	0.364,0.378,0.262,0.291	0.07,0.335,0.22,0.233	0.109	0.109
21609	ENSMUSG00000020647.10	Ncoa1	chr12	-	4249835	4249890	4247361	4249750	4253656	4253746	21609	31,12,15,23	0,5,2,2	31,25,22,19	8,6,9,3	204	149	0.0207973	0.255129	1.0,0.637,0.846,0.894	0.739,0.753,0.641,0.822	0.106	0.106
21633	ENSMUSG00000026279.14	Thap4	chr1	-	93749937	93750985	93725156	93725316	93754456	93754864	21633	40,47,30,35	9,0,2,0	50,48,41,41	0,0,0,0	298	149	0.000103187	0.00414484	0.69,1.0,0.882,1.0	1.0,1.0,1.0,1.0	-0.107	0.107
21636	ENSMUSG00000030281.16	Il17rc	chr6	+	113474552	113474597	113474160	113474272	113476398	113476538	21636	65,69,38,72	0,6,13,0	65,60,80,55	0,0,0,0	194	149	2.50575e-06	0.00020801	1.0,0.898,0.692,1.0	1.0,1.0,1.0,1.0	-0.103	0.103
21663	ENSMUSG00000097080.8	1700086O06Rik	chr18	-	38239572	38239751	38239057	38239189	38240838	38240953	21663	22,34,34,29	0,1,3,12	13,17,16,7	0,0,0,0	298	149	2.71066e-06	0.000220513	1.0,0.944,0.85,0.547	1.0,1.0,1.0,1.0	-0.165	0.165
21736	ENSMUSG00000046080.17	Clec9a	chr6	+	129421043	129421162	129419481	129419633	129422225	129422358	21736	6,5,5,6	9,0,2,1	10,6,9,4	0,0,0,0	268	149	7.86232e-07	8.41301e-05	0.27,1.0,0.582,0.769	1.0,1.0,1.0,1.0	-0.345	0.345
21775	ENSMUSG00000037395.15	Rcor3	chr1	-	192101625	192101867	192100583	192101155	192108643	192108701	21775	3,0,4,1	3,2,7,0	8,5,1,5	0,0,2,5	298	149	0.0123186	0.173298	0.333,0.0,0.222,1.0	1.0,1.0,0.2,0.333	-0.245	0.245
21778	ENSMUSG00000037395.15	Rcor3	chr1	-	192108643	192108701	192098545	192101155	192116268	192116346	21778	10,5,10,3	5,9,6,3	4,3,7,8	0,3,2,1	207	149	0.0174217	0.224524	0.59,0.286,0.545,0.419	1.0,0.419,0.716,0.852	-0.287	0.287
21831	ENSMUSG00000062761.7	Zfp512	chr5	+	31453154	31453213	31452434	31452577	31465445	31465633	21831	9,12,5,1	3,0,2,0	1,3,11,3	0,2,6,2	208	149	0.0344717	0.368403	0.682,1.0,0.642,1.0	1.0,0.518,0.568,0.518	0.18	0.18
21890	ENSMUSG00000033021.16	Gmppa	chr1	+	75436145	75436312	75435942	75436011	75436777	75436838	21890	3,15,10,13	1,7,3,2	17,17,27,12	2,1,0,0	298	149	2.78908e-06	0.000224765	0.6,0.517,0.625,0.765	0.81,0.895,1.0,1.0	-0.299	0.299
21906	ENSMUSG00000015659.12	Serac1	chr17	-	6069298	6069388	6067528	6067660	6070752	6070889	21906	0,6,5,5	2,6,3,2	6,6,19,0	0,7,0,1	239	149	0.0182624	0.231312	0.0,0.384,0.51,0.609	1.0,0.348,1.0,0.0	-0.211	0.211
21962	ENSMUSG00000092203.7	1110038B12Rik	chr17	-	34951884	34951925	34950697	34950847	34952135	34952173	21962	472197224210	29,29,0,49	42,129,137,59	22,4,18,30	190	149	0.017073	0.221246	0.927,0.842,1.0,0.771	0.6,0.962,0.857,0.607	0.129	0.129
22032	ENSMUSG00000051977.16	Prdm9	chr17	-	15562813	15562937	15562414	15562522	15563220	15563301	22032	17,8,9,13	0,0,9,0	12,6,20,10	0,0,0,0	273	149	0.01807	0.229891	1.0,1.0,0.353,1.0	1.0,1.0,1.0,1.0	-0.162	0.162
22033	ENSMUSG00000079434.8	Neu2	chr1	+	87579433	87579535	87574026	87574126	87594877	87595089	22033	0,0,1,4	2,2,2,2	9,3,14,6	0,0,0,0	251	149	2.1381e-11	9.67322e-09	0.0,0.0,0.229,0.543	1.0,1.0,1.0,1.0	-0.807	0.807
22075	ENSMUSG00000094806.2	Cyp2d10	chr15	-	82405234	82405395	82403718	82403906	82405906	82405967	22075	11,12,22,2	0,0,1,0	23,1,0,7	0,4,1,0	298	149	0.0437453	0.442568	1.0,1.0,0.917,1.0	1.0,0.111,0.0,1.0	0.452	0.452
22117	ENSMUSG00000035642.16	Aamdc	chr7	-	97569686	97569774	97550547	97550741	97575587	97575691	22117	4,8,2,5	6,0,8,9	1,1,2,2	5,6,8,14	237	149	0.00531411	0.0903707	0.295,1.0,0.136,0.259	0.112,0.095,0.136,0.082	0.316	0.316
22119	ENSMUSG00000035642.16	Aamdc	chr7	-	97569686	97569774	97565150	97565300	97575587	97575691	22119	10,40,13,7	43,31,45,37	7,2,9,18	51,46,55,51	237	149	0.012558	0.175527	0.128,0.448,0.154,0.106	0.079,0.027,0.093,0.182	0.114	0.114
22123	ENSMUSG00000035642.16	Aamdc	chr7	-	97575587	97575691	97558130	97558226	97579365	97579398	22123	6,5,20,17	8,2,0,0	19,24,28,21	0,0,0,0	253	149	0.000466854	0.013573	0.306,0.596,1.0,1.0	1.0,1.0,1.0,1.0	-0.274	0.274
22168	ENSMUSG00000074406.5	Zfp628	chr7	+	4917409	4917516	4915216	4915405	4918775	4922002	22168	10,15,2,0	3,0,7,4	8,14,4,16	0,3,2,1	256	149	0.0165346	0.216005	0.66,1.0,0.143,0.0	1.0,0.731,0.538,0.903	-0.342	0.342
22220	ENSMUSG00000084983.7	Gm11789	chr11	-	120529011	120529159	120528263	120528636	120530340	120530475	22220	34,6,26,29	22,0,0,0	28,34,25,26	8,8,9,10	297	149	0.00517281	0.0886642	0.437,1.0,1.0,1.0	0.637,0.681,0.582,0.566	0.243	0.243
22242	ENSMUSG00000028420.13	Tmem38b	chr4	+	53827292	53827383	53826054	53826220	53848865	53849050	22242	0,4,8,0	18,8,18,9	4,3,3,2	6,8,1,1	240	149	0.0324704	0.351089	0.0,0.237,0.216,0.0	0.293,0.189,0.651,0.554	-0.308	0.308
22270	ENSMUSG00000039997.16	Ifi203	chr1	-	173923948	173924137	173920406	173922604	173926805	173927222	22270	48,98,18,39	0,0,0,0	28,35,36,34	8,1,0,0	298	149	0.00245044	0.0496012	1.0,1.0,1.0,1.0	0.636,0.946,1.0,1.0	0.105	0.105
22274	ENSMUSG00000039997.16	Ifi203	chr1	-	173933782	173933926	173928274	173929516	173935009	173935177	22274	6,14,1,11	8,0,1,0	7,10,8,3	0,0,1,0	293	149	0.0135869	0.186174	0.276,1.0,0.337,1.0	1.0,1.0,0.803,1.0	-0.297	0.297
22303	ENSMUSG00000026504.17	Sdccag8	chr1	+	176828869	176828983	176814659	176815055	176831056	176831182	22303	7,15,9,14	0,7,0,5	14,10,13,4	0,0,0,0	263	149	1.74582e-06	0.000157417	1.0,0.548,1.0,0.613	1.0,1.0,1.0,1.0	-0.21	0.21
22353	ENSMUSG00000024219.16	Anks1	chr17	+	27978426	27978489	27976560	27976717	27985065	27985362	22353	0,1,0,2	11,1,8,0	12,2,3,0	11,12,5,5	212	149	0.0301304	0.332621	0.0,0.413,0.0,1.0	0.434,0.105,0.297,0.0	0.144	0.144
22391	ENSMUSG00000008305.18	Tle1	chr4	-	72138961	72139063	72138491	72138685	72139688	72139833	22391	12,10,14,11	0,5,0,4	12,10,25,21	0,1,0,3	251	149	0.00628852	0.102964	1.0,0.543,1.0,0.62	1.0,0.856,1.0,0.806	-0.125	0.125
22392	ENSMUSG00000008305.18	Tle1	chr4	-	72138961	72139063	72138587	72138688	72139688	72139833	22392	30,23,25,42	29,28,47,12	35,45,57,37	20,13,7,19	251	149	0.00698623	0.112048	0.38,0.328,0.24,0.675	0.51,0.673,0.829,0.536	-0.231	0.231
22413	ENSMUSG00000030269.14	Mtmr14	chr6	+	113277789	113277945	113270521	113270701	113280602	113280919	22413	65,59,62,63	24,23,22,37	64,71,80,67	16,18,30,15	298	149	0.0342398	0.366076	0.575,0.562,0.585,0.46	0.667,0.664,0.571,0.691	-0.103	0.103
22414	ENSMUSG00000030269.14	Mtmr14	chr6	+	113277830	113277945	113270521	113270701	113280602	113281087	22414	26,26,23,32	24,23,22,37	36,36,62,47	16,18,30,15	264	149	6.1953e-05	0.0027745	0.379,0.39,0.371,0.328	0.559,0.53,0.538,0.639	-0.199	0.199
22443	ENSMUSG00000026788.13	Zbtb43	chr2	-	33464913	33464974	33450286	33455123	33468432	33468505	22443	17,24,14,19	9,4,5,1	13,18,27,6	0,2,0,0	210	149	1.168e-06	0.000116745	0.573,0.81,0.665,0.931	1.0,0.865,1.0,1.0	-0.222	0.222
22444	ENSMUSG00000026788.13	Zbtb43	chr2	-	33464913	33465037	33454887	33455123	33468432	33468559	22444	22,20,17,35	9,4,5,1	20,35,47,23	0,2,0,0	273	149	7.37701e-08	1.21948e-05	0.572,0.732,0.65,0.95	1.0,0.905,1.0,1.0	-0.25	0.25
22458	ENSMUSG00000040522.5	Tlr8	chrX	-	167263748	167263890	167242695	167245849	167264151	167264284	22458	15,0,0,10	1,8,6,4	5,5,7,2	1,0,0,0	291	149	1.41085e-08	3.16375e-06	0.885,0.0,0.0,0.561	0.719,1.0,1.0,1.0	-0.568	0.568
22563	ENSMUSG00000036249.16	Rbm43	chr2	-	51932399	51932519	51929659	51929849	51934831	51935007	22563	7,18,12,14	2,0,0,6	11,13,15,11	0,2,0,0	269	149	0.00302441	0.0585537	0.66,1.0,1.0,0.564	1.0,0.783,1.0,1.0	-0.14	0.14
22583	ENSMUSG00000030562.17	Nox4	chr7	+	87323932	87323995	87323632	87323797	87338956	87339017	22583	2,2,1,5	0,0,0,0	12,0,17,3	0,2,0,4	212	149	0.00905569	0.137352	1.0,1.0,1.0,1.0	1.0,0.0,1.0,0.345	0.414	0.414
22724	ENSMUSG00000026131.20	Dst	chr1	+	34173001	34173085	34172182	34172345	34174114	34174222	22724	1,33,14,27	3,0,7,0	21,13,10,19	0,0,0,0	233	149	0.00128862	0.0299108	0.176,1.0,0.561,1.0	1.0,1.0,1.0,1.0	-0.316	0.316
22754	ENSMUSG00000028797.20	Tmem234	chr4	+	129601406	129601533	129600982	129601243	129601869	129601961	22754	57,33,43,26	39,18,25,22	21,19,38,12	24,36,22,26	276	149	0.0133476	0.183872	0.441,0.497,0.481,0.39	0.321,0.222,0.483,0.199	0.146	0.146
22759	ENSMUSG00000028797.20	Tmem234	chr4	+	129601406	129601625	129600982	129601243	129601869	129601930	22759	42,31,24,20	39,18,25,22	12,15,35,8	24,36,22,26	298	149	0.0277279	0.312794	0.35,0.463,0.324,0.312	0.2,0.172,0.443,0.133	0.125	0.125
22765	ENSMUSG00000028797.20	Tmem234	chr4	+	129601869	129601961	129601406	129601533	129602194	129602261	22765	56,17,44,49	15,29,21,14	49,39,32,50	4,20,13,1	241	149	0.0246466	0.288379	0.698,0.266,0.564,0.684	0.883,0.547,0.603,0.969	-0.198	0.198
22817	ENSMUSG00000024109.18	Nrxn1	chr17	-	90163791	90163881	90162113	90162433	90208322	90208494	22817	6,5,14,49	0,3,0,0	0,1,1,6	3,0,2,0	239	149	0.0222515	0.26764	1.0,0.51,1.0,1.0	0.0,1.0,0.238,1.0	0.318	0.318
22976	ENSMUSG00000010064.15	Slc38a3	chr9	-	107665169	107665477	107659367	107659464	107667135	107667374	22976	32,28,18,16	7,15,2,1	5,7,27,12	0,3,0,2	298	149	0.0285803	0.319752	0.696,0.483,0.818,0.889	1.0,0.538,1.0,0.75	-0.101	0.101
22978	ENSMUSG00000010064.15	Slc38a3	chr9	-	107665169	107665477	107659367	107659464	107668852	107669013	22978	2,12,5,4	2,4,1,0	1,4,8,3	10,4,2,6	298	149	0.0124864	0.174999	0.333,0.6,0.714,1.0	0.048,0.333,0.667,0.2	0.35	0.35
23152	ENSMUSG00000032253.13	Phip	chr9	-	82915961	82916024	82915295	82915424	82926396	82926531	23152	4,2,4,16	11,14,10,13	2,1,2,3	15,8,6,15	212	149	0.0124782	0.174979	0.204,0.091,0.219,0.464	0.086,0.081,0.19,0.123	0.124	0.124
23194	ENSMUSG00000036040.14	Adamtsl2	chr2	+	27093532	27093890	27089583	27089759	27095402	27095772	23194	41,116,36,84	5,2,7,1	27,33,20,12	0,0,0,0	298	149	1.67139e-05	0.000957818	0.804,0.967,0.72,0.977	1.0,1.0,1.0,1.0	-0.133	0.133
23240	ENSMUSG00000052446.17	Zfp961	chr8	+	71966099	71966160	71965793	71965916	71967898	71968053	23240	3,9,2,4	2,0,0,2	6,4,1,1	4,1,2,0	210	149	0.0319989	0.347594	0.516,1.0,1.0,0.587	0.516,0.739,0.262,1.0	0.146	0.146
23245	ENSMUSG00000027104.18	Atf2	chr2	-	73846196	73846375	73842359	73842446	73850588	73850717	23245	22,57,43,67	8,12,4,13	65,24,54,36	4,5,1,1	298	149	0.0011267	0.0269032	0.579,0.704,0.843,0.72	0.89,0.706,0.964,0.947	-0.165	0.165
23394	ENSMUSG00000032599.12	Ip6k2	chr9	+	108796540	108796572	108796063	108796396	108796654	108796783	23394	6,8,12,1	3,6,0,1	0,0,1,0	8,6,8,3	181	149	2.55451e-12	1.49718e-09	0.622,0.523,1.0,0.452	0.0,0.0,0.093,0.0	0.626	0.626
23397	ENSMUSG00000032599.12	Ip6k2	chr9	+	108796654	108796783	108796063	108796396	108797206	108797345	23397	3,6,3,10	15,15,13,8	12,6,12,14	8,8,16,0	278	149	0.0112077	0.162006	0.097,0.177,0.11,0.401	0.446,0.287,0.287,1.0	-0.309	0.309
23399	ENSMUSG00000032599.12	Ip6k2	chr9	+	108796670	108796783	108796540	108796572	108797206	108797994	23399	1,0,3,8	2,1,12,0	3,0,3,11	0,2,0,0	262	149	0.000210397	0.00722466	0.221,0.0,0.124,1.0	1.0,0.0,1.0,1.0	-0.414	0.414
23450	ENSMUSG00000039205.16	Ciz1	chr2	+	32365802	32365874	32364218	32364334	32367302	32367528	23450	16,28,35,37	3,5,3,8	31,29,48,47	4,1,0,6	221	149	0.0257163	0.296191	0.782,0.791,0.887,0.757	0.839,0.951,1.0,0.841	-0.104	0.104
23529	ENSMUSG00000038718.15	Pbx3	chr2	-	34176748	34176861	34175864	34175954	34178176	34178342	23529	2,4,4,19	2,6,0,0	2,4,0,0	4,0,4,1	262	149	0.0029652	0.0577106	0.363,0.275,1.0,1.0	0.221,1.0,0.0,0.0	0.354	0.354
23555	ENSMUSG00000071650.6	Ganab	chr19	+	8899195	8899394	8898070	8898159	8902263	8902368	23555	9,3,0,5	0,20,43,30	0,1,0,0	41,53,59,56	298	149	0.00152119	0.0339641	1.0,0.07,0.0,0.077	0.0,0.009,0.0,0.0	0.285	0.285
23589	ENSMUSG00000026890.19	Lhx6	chr2	-	36087367	36087471	36081952	36084075	36090961	36091136	23589	4,7,6,9	5,6,5,0	1,3,8,1	2,6,6,6	253	149	0.0477571	0.472586	0.32,0.407,0.414,1.0	0.227,0.227,0.44,0.089	0.289	0.289
23670	ENSMUSG00000033335.17	Dnm2	chr9	+	21490657	21490669	21489742	21489794	21494503	21494617	23670	1,8,2,10	42,29,23,35	0,0,0,0	37,37,32,28	161	149	2.24934e-08	4.42795e-06	0.022,0.203,0.074,0.209	0.0,0.0,0.0,0.0	0.127	0.127
23675	ENSMUSG00000035392.17	Dennd1a	chr2	-	37805071	37805200	37802014	37802273	37816915	37817004	23675	6,12,4,8	27,29,7,25	0,5,4,2	18,23,25,19	278	149	0.00273602	0.0539836	0.106,0.182,0.234,0.146	0.0,0.104,0.079,0.053	0.108	0.108
23757	ENSMUSG00000022770.17	Dlg1	chr16	+	31846836	31846933	31842769	31842839	31847635	31847669	23757	8,6,2,5	16,27,23,26	7,6,13,5	13,20,16,7	246	149	0.0111032	0.16104	0.232,0.119,0.05,0.104	0.246,0.154,0.33,0.302	-0.132	0.132
23896	ENSMUSG00000011831.16	Evi5	chr5	-	107810289	107810322	107799125	107799260	107812357	107812411	23896	17,34,15,47	59,45,37,44	26,22,60,43	34,8,34,19	182	149	0.000661971	0.0177637	0.191,0.382,0.249,0.467	0.385,0.692,0.591,0.649	-0.257	0.257
23912	ENSMUSG00000026946.9	Nmi	chr2	-	51972587	51972627	51960570	51960660	51972908	51973004	23912	33,29,40,27	4,2,4,8	51,15,65,40	7,8,12,15	189	149	0.0499322	0.487547	0.867,0.92,0.887,0.727	0.852,0.596,0.81,0.678	0.116	0.116
24001	ENSMUSG00000112433.1	Gm30122	chr10	-	78259803	78259916	78248879	78249253	78263070	78264139	24001	8,11,7,15	10,2,4,6	24,31,29,23	2,1,3,0	262	149	1.2013e-06	0.000117676	0.313,0.758,0.499,0.587	0.872,0.946,0.846,1.0	-0.377	0.377
24003	ENSMUSG00000041945.12	Mfsd9	chr1	-	40790270	40790400	40787529	40787617	40790484	40790687	24003	0,0,9,1	2,6,7,4	0,0,0,0	20,1,5,4	279	149	0.000690103	0.0182714	0.0,0.0,0.407,0.118	0.0,0.0,0.0,0.0	0.131	0.131
24009	ENSMUSG00000022094.15	Slc39a14	chr14	-	70331268	70331366	70318661	70318940	70351279	70351394	24009	84,98,146,150	21,7,29,6	202214216170	1,25,4,10	247	149	0.000435603	0.0129267	0.707,0.894,0.752,0.938	0.992,0.838,0.97,0.911	-0.105	0.105
24085	ENSMUSG00000060227.15	Casc4	chr2	+	121925560	121925728	121911870	121912041	121933477	121933697	24085	13,27,26,18	17,8,8,15	20,21,17,18	5,1,1,6	298	149	0.0029038	0.0568158	0.277,0.628,0.619,0.375	0.667,0.913,0.895,0.6	-0.294	0.294
24095	ENSMUSG00000060373.15	Hnrnpc	chr14	-	52098014	52098040	52083868	52084391	52103888	52103999	24095	98,44,76,86	72,41,102,44	21,76,0,30	34,39,43,31	175	149	0.0470547	0.467249	0.537,0.477,0.388,0.625	0.345,0.624,0.0,0.452	0.152	0.152
24167	ENSMUSG00000034903.18	Cobll1	chr2	-	65132495	65132534	65126207	65126305	65133578	65133807	24167	42,38,65,71	26,46,22,14	45,50,108,75	0,11,12,7	188	149	5.07399e-06	0.000355078	0.561,0.396,0.701,0.801	1.0,0.783,0.877,0.895	-0.274	0.274
24190	ENSMUSG00000039108.14	Lsm14b	chr2	+	180031793	180031871	180031360	180031528	180032060	180032222	24190	56,72,94,82	0,4,8,18	37,47,87,59	7,6,15,19	227	149	0.00619339	0.101859	1.0,0.922,0.885,0.749	0.776,0.837,0.792,0.671	0.12	0.12
24215	ENSMUSG00000015937.15	Macroh2a1	chr13	-	56088251	56088342	56084195	56084285	56089757	56090058	24215	35,38,63,28	114115107111	65,47,43,60	77,90,105,69	240	149	0.00173896	0.0374326	0.16,0.17,0.268,0.135	0.344,0.245,0.203,0.351	-0.102	0.102
24262	ENSMUSG00000027130.15	Slc12a6	chr2	+	112316240	112316285	112265824	112267092	112333382	112333477	24262	11,19,9,3	2,0,8,3	17,7,10,7	0,0,1,2	194	149	0.000373971	0.0113995	0.809,1.0,0.464,0.434	1.0,1.0,0.885,0.729	-0.227	0.227
24276	ENSMUSG00000053453.9	Thoc7	chr14	-	13957061	13957180	13954538	13954656	13957459	13957631	24276	27,31,36,36	0,8,4,4	32,12,21,10	7,13,7,4	268	149	0.00170939	0.0369814	1.0,0.683,0.833,0.833	0.718,0.339,0.625,0.582	0.271	0.271
24335	ENSMUSG00000056763.16	Cspp1	chr1	+	10116017	10116084	10113602	10113707	10116613	10116731	24335	11,19,7,9	5,5,0,2	17,17,35,17	0,0,0,0	216	149	8.29953e-08	1.33768e-05	0.603,0.724,1.0,0.756	1.0,1.0,1.0,1.0	-0.229	0.229
24359	ENSMUSG00000032175.11	Tyk2	chr9	-	21123976	21124209	21121391	21121758	21124410	21124558	24359	33,27,9,21	4,4,0,0	35,21,39,25	0,0,0,0	298	149	0.00172665	0.0372298	0.805,0.771,1.0,1.0	1.0,1.0,1.0,1.0	-0.106	0.106
24366	ENSMUSG00000034601.17	2700049A03Rik	chr12	+	71219190	71219299	71194291	71194466	71242943	71243303	24366	0,0,0,1	6,4,2,1	0,0,5,2	2,1,0,5	258	149	0.0302086	0.333199	0.0,0.0,0.0,0.366	0.0,0.0,1.0,0.188	-0.205	0.205
24395	ENSMUSG00000009207.15	Lnpk	chr2	-	74528091	74528174	74520290	74522297	74529630	74529801	24395	0,9,2,9	23,29,14,21	10,8,9,10	16,3,12,11	232	149	0.000270798	0.00882849	0.0,0.166,0.084,0.216	0.286,0.631,0.325,0.369	-0.286	0.286
24419	ENSMUSG00000060538.14	Tmem219	chr7	-	126896748	126896938	126890980	126891832	126922809	126922917	24419	73,65,85,59	19,1,26,0	116,116,114,68	5,17,0,0	298	149	0.0449087	0.450976	0.658,0.97,0.62,1.0	0.921,0.773,1.0,1.0	-0.111	0.111
24420	ENSMUSG00000060538.14	Tmem219	chr7	-	126897025	126897224	126891602	126891832	126898796	126898923	24420	19,6,25,13	0,0,32,10	9,0,22,0	10,28,31,7	298	149	0.000112237	0.00443921	1.0,1.0,0.281,0.394	0.31,0.0,0.262,0.0	0.526	0.526
24423	ENSMUSG00000060538.14	Tmem219	chr7	-	126897025	126897227	126891602	126891832	126898796	126898923	24423	76,51,112,41	0,0,32,10	75,94,63,68	10,28,31,7	298	149	0.0235988	0.279049	1.0,1.0,0.636,0.672	0.789,0.627,0.504,0.829	0.14	0.14
24496	ENSMUSG00000025162.18	Csnk1d	chr11	-	120964947	120965010	120961748	120963906	120967994	120968134	24496	111155147215	96,101,77,77	163127226182	53,36,64,54	212	149	9.9107e-05	0.00403118	0.448,0.519,0.573,0.662	0.684,0.713,0.713,0.703	-0.153	0.153
24506	ENSMUSG00000040506.16	Ambra1	chr2	+	91805023	91805110	91772290	91773747	91810029	91810209	24506	38,22,42,25	0,15,6,0	35,16,46,17	7,9,10,8	236	149	0.0263507	0.301611	1.0,0.481,0.815,1.0	0.759,0.529,0.744,0.573	0.173	0.173
24577	ENSMUSG00000054648.8	Zfp869	chr8	-	69714301	69714409	69710685	69710984	69716283	69716463	24577	16,17,7,13	2,1,2,1	13,16,12,17	0,0,0,0	257	149	0.0315722	0.344118	0.823,0.908,0.67,0.883	1.0,1.0,1.0,1.0	-0.179	0.179
24593	ENSMUSG00000036402.13	Gng12	chr6	+	66943824	66943877	66914452	66914510	67015724	67015843	24593	4,73,49,24	125,88,68,72	32,50,39,15	7,76,29,31	202	149	0.00475977	0.0831605	0.023,0.38,0.347,0.197	0.771,0.327,0.498,0.263	-0.228	0.228
24594	ENSMUSG00000036402.13	Gng12	chr6	+	66943824	66943882	66914452	66914510	67015724	67015843	24594	6,8,14,1	125,88,68,72	10,15,19,0	7,76,29,31	207	149	0.0014693	0.0330056	0.033,0.061,0.129,0.01	0.507,0.124,0.32,0.0	-0.18	0.18
24603	ENSMUSG00000027900.15	Dram2	chr3	+	106550498	106550675	106548905	106548985	106552155	106552280	24603	39,26,22,9	5,0,9,2	10,7,1,15	0,0,0,0	298	149	1.50325e-07	2.18829e-05	0.796,1.0,0.55,0.692	1.0,1.0,1.0,1.0	-0.24	0.24
24633	ENSMUSG00000066595.9	Flvcr1	chr1	-	191011535	191011646	191011187	191011293	191012138	191012242	24633	14,35,18,37	4,1,2,0	21,30,25,21	0,0,0,0	260	149	0.0197783	0.245685	0.667,0.953,0.838,1.0	1.0,1.0,1.0,1.0	-0.135	0.135
24687	ENSMUSG00000038095.15	Sbno1	chr5	-	124413184	124413289	124410069	124410379	124414398	124414527	24687	3,6,10,13	9,15,7,0	1,17,10,6	0,0,0,8	254	149	0.0040284	0.0727482	0.164,0.19,0.456,1.0	1.0,1.0,1.0,0.306	-0.374	0.374
24711	ENSMUSG00000036892.12	Prodh2	chr7	+	30494294	30494350	30493931	30494128	30506220	30506301	24711	3,3,0,1	6,0,4,15	0,2,5,1	4,0,2,0	205	149	0.0492512	0.482557	0.267,1.0,0.0,0.046	0.0,1.0,0.645,1.0	-0.333	0.333
24732	ENSMUSG00000026566.15	Mpzl1	chr1	-	165601749	165601855	165592239	165593677	165604609	165604742	24732	81,63,39,28	17,32,22,22	36,36,47,43	13,6,7,4	255	149	0.00247858	0.0499685	0.736,0.535,0.509,0.426	0.618,0.778,0.797,0.863	-0.213	0.213
24734	ENSMUSG00000026566.15	Mpzl1	chr1	-	165601749	165601864	165593653	165593677	165604609	165604742	24734	34,40,20,11	17,32,22,22	16,19,21,20	13,6,7,4	264	149	0.011832	0.168233	0.53,0.414,0.339,0.22	0.41,0.641,0.629,0.738	-0.229	0.229
24740	ENSMUSG00000028133.17	Rwdd3	chr3	-	121158767	121159255	121156400	121156516	121171111	121171182	24740	22,24,14,26	2,5,2,0	11,9,19,11	1,0,0,0	298	149	0.000256939	0.00848394	0.846,0.706,0.778,1.0	0.846,1.0,1.0,1.0	-0.129	0.129
24747	ENSMUSG00000028133.17	Rwdd3	chr3	-	121171111	121171182	121158767	121159255	121171591	121171694	24747	0,4,2,4	15,9,2,0	2,0,0,0	2,8,14,3	220	149	0.00129406	0.0299819	0.0,0.231,0.404,1.0	0.404,0.0,0.0,0.0	0.308	0.308
24760	ENSMUSG00000023452.19	Pisd	chr5	-	32745468	32745682	32742209	32742475	32746182	32746312	24760	1,0,1,2	12,25,3,17	2,5,2,0	5,0,13,6	298	149	0.0169019	0.219343	0.04,0.0,0.143,0.056	0.167,1.0,0.071,0.0	-0.25	0.25
24849	ENSMUSG00000037999.13	Arap2	chr5	-	62641327	62641396	62638961	62639036	62642794	62642942	24849	33,17,13,6	0,7,0,7	13,13,5,11	4,4,11,4	218	149	0.0483998	0.477248	1.0,0.624,1.0,0.369	0.69,0.69,0.237,0.653	0.181	0.181
24909	ENSMUSG00000026723.10	Trdmt1	chr2	-	13524950	13524997	13523425	13523497	13525617	13525694	24909	0,0,0,0	3,10,7,11	0,2,17,2	13,3,13,5	196	149	1.24346e-07	1.84986e-05	0.0,0.0,0.0,0.0	0.0,0.336,0.499,0.233	-0.267	0.267
25032	ENSMUSG00000022948.16	Setd4	chr16	-	93590255	93590286	93589910	93590085	93590873	93591089	25032	4,3,1,1	13,29,13,2	4,3,8,3	0,12,3,4	180	149	0.000970333	0.0239225	0.203,0.079,0.06,0.293	1.0,0.171,0.688,0.383	-0.402	0.402
25040	ENSMUSG00000040272.14	Accs	chr2	-	93838010	93838152	93836187	93836330	93838239	93838285	25040	41,22,33,22	0,12,0,0	34,12,12,19	0,0,0,0	291	149	0.00370985	0.0684332	1.0,0.484,1.0,1.0	1.0,1.0,1.0,1.0	-0.129	0.129
25180	ENSMUSG00000055013.16	Agap1	chr1	+	89766305	89766464	89743727	89743896	89789162	89789324	25180	19,36,17,21	1,3,9,2	5,16,17,20	0,4,0,1	298	149	0.0436152	0.441945	0.905,0.857,0.486,0.84	1.0,0.667,1.0,0.909	-0.122	0.122
25202	ENSMUSG00000055312.2	Them7	chr2	+	105284600	105284685	105224319	105224380	105297725	105297968	25202	42,37,28,39	0,0,0,0	41,30,72,45	7,5,1,5	234	149	1.658e-07	2.37827e-05	1.0,1.0,1.0,1.0	0.789,0.793,0.979,0.851	0.147	0.147
25218	ENSMUSG00000025157.8	Zdhhc16	chr19	+	41939856	41939904	41939599	41939733	41940649	41940713	25218	1,25,2,25	29,10,9,0	6,20,29,24	2,9,0,3	197	149	0.0119496	0.169038	0.025,0.654,0.144,1.0	0.694,0.627,1.0,0.858	-0.339	0.339
25223	ENSMUSG00000027166.14	Dnajc24	chr2	-	105970447	105970516	105966708	105967094	105980981	105981120	25223	42,34,37,20	0,0,0,0	25,40,13,13	0,0,2,5	218	149	0.0202403	0.249859	1.0,1.0,1.0,1.0	1.0,1.0,0.816,0.64	0.136	0.136
25257	ENSMUSG00000040302.17	Rbm48	chr5	-	3595254	3595445	3591482	3591815	3595965	3596082	25257	32,29,45,16	1,0,0,0	15,26,33,23	10,1,0,0	298	149	0.00249048	0.0501362	0.941,1.0,1.0,1.0	0.429,0.929,1.0,1.0	0.146	0.146
25285	ENSMUSG00000050565.16	Tor1aip2	chr1	+	156041074	156041134	156035725	156035920	156059410	156059587	25285	15,6,20,15	8,8,4,4	19,9,29,14	0,0,21,0	209	149	0.0105693	0.155305	0.572,0.348,0.781,0.728	1.0,1.0,0.496,1.0	-0.267	0.267
25288	ENSMUSG00000050565.16	Tor1aip2	chr1	+	156041074	156041134	156040916	156041002	156051293	156051623	25288	65,47,77,99	122,92,88,62	89,69,75,79	75,86,49,42	209	149	0.045045	0.45164	0.275,0.267,0.384,0.532	0.458,0.364,0.522,0.573	-0.115	0.115
25289	ENSMUSG00000050565.16	Tor1aip2	chr1	+	156041074	156041134	156040916	156041002	156059410	156059587	25289	8,2,7,2	21,6,17,8	8,5,34,10	23,9,12,11	209	149	0.0226478	0.270745	0.214,0.192,0.227,0.151	0.199,0.284,0.669,0.393	-0.19	0.19
25315	ENSMUSG00000035401.9	Emsy	chr7	-	98621390	98621540	98619298	98619469	98626465	98626720	25315	17,29,15,29	1,1,1,2	48,17,21,25	0,0,0,0	298	149	0.0377029	0.395237	0.895,0.935,0.882,0.879	1.0,1.0,1.0,1.0	-0.102	0.102
25371	ENSMUSG00000026348.7	Acmsd	chr1	+	127758003	127758099	127753787	127753881	127759658	127759831	25371	18,66,67,76	13,33,27,16	36,20,72,84	0,6,6,13	245	149	0.000133117	0.00508568	0.457,0.549,0.601,0.743	1.0,0.67,0.879,0.797	-0.249	0.249
25375	ENSMUSG00000027628.10	Aar2	chr2	+	156549851	156549990	156547607	156547883	156550648	156550684	25375	3,6,2,0	31,29,40,18	3,5,7,3	25,35,10,0	288	149	0.028602	0.319856	0.048,0.097,0.025,0.0	0.058,0.069,0.266,1.0	-0.306	0.306
25394	ENSMUSG00000031813.8	Mvb12a	chr8	+	71543956	71544123	71543132	71543231	71545223	71545350	25394	11,15,7,6	1,0,10,4	18,5,13,24	0,0,4,0	298	149	0.00232874	0.0475108	0.846,1.0,0.259,0.429	1.0,1.0,0.619,1.0	-0.271	0.271
25448	ENSMUSG00000023460.13	Rab12	chr17	-	66504988	66505178	66500348	66500448	66506032	66506093	25448	17,37,17,4	45,53,41,53	9,2,1,3	38,48,28,46	298	149	1.48502e-06	0.000140277	0.159,0.259,0.172,0.036	0.106,0.02,0.018,0.032	0.113	0.113
25512	ENSMUSG00000037266.18	Rsrp1	chr4	+	134925776	134925821	134925292	134925432	134926734	134926818	25512	20,39,28,17	180,141,72,200	3,3,1,1	150,91,298,105	194	149	0	0	0.079,0.175,0.23,0.061	0.015,0.025,0.003,0.007	0.124	0.124
25571	ENSMUSG00000025950.16	Idh1	chr1	-	65181627	65181698	65175230	65175368	65186304	65186479	25571	0,3,0,2	24,12,9,3	6,4,2,4	11,2,8,5	220	149	0.000268683	0.00879288	0.0,0.145,0.0,0.311	0.27,0.575,0.145,0.351	-0.221	0.221
25609	ENSMUSG00000027288.16	Zfp106	chr2	-	120539294	120539492	120531594	120532222	120545842	120545901	25609	49,80,58,36	44,20,39,41	58,69,45,68	21,35,7,15	298	149	0.0155679	0.206196	0.358,0.667,0.426,0.305	0.58,0.496,0.763,0.694	-0.194	0.194
25613	ENSMUSG00000027288.16	Zfp106	chr2	-	120545842	120545901	120539294	120539492	120555230	120555315	25613	21,36,26,17	5,12,0,0	25,20,22,31	0,0,0,0	208	149	6.51886e-07	7.34097e-05	0.751,0.682,1.0,1.0	1.0,1.0,1.0,1.0	-0.142	0.142
25638	ENSMUSG00000033526.16	Ppip5k1	chr2	-	121340750	121340933	121337821	121337963	121341615	121341737	25638	13,8,7,2	0,0,12,0	6,8,21,6	0,0,0,0	298	149	0.0181829	0.230418	1.0,1.0,0.226,1.0	1.0,1.0,1.0,1.0	-0.194	0.194
25663	ENSMUSG00000027201.16	Myef2	chr2	-	125097562	125097634	125095911	125096120	125097976	125098075	25663	20,31,3,11	9,12,15,10	0,11,0,0	9,9,3,1	221	149	0.00550866	0.0926841	0.6,0.635,0.119,0.426	0.0,0.452,0.0,0.0	0.332	0.332
25697	ENSMUSG00000023330.12	Dtwd1	chr2	+	126158409	126158553	126154540	126154860	126159769	126160028	25697	58,33,43,42	2,10,9,18	30,36,60,44	4,1,2,2	293	149	0.000265159	0.00870269	0.936,0.627,0.708,0.543	0.792,0.948,0.938,0.918	-0.196	0.196
25790	ENSMUSG00000025779.10	Ly96	chr1	+	16700848	16700923	16691683	16691773	16706172	16706225	25790	4,11,8,24	7,0,0,0	17,11,15,13	0,0,0,0	224	149	0.0439873	0.444078	0.275,1.0,1.0,1.0	1.0,1.0,1.0,1.0	-0.181	0.181
25832	ENSMUSG00000027300.10	Ubox5	chr2	-	130614888	130616742	130604484	130604626	130629915	130630027	25832	2,2,2,1	7,10,5,6	2,7,0,3	1,1,2,3	298	149	0.0269638	0.306589	0.125,0.091,0.167,0.077	0.5,0.778,0.0,0.333	-0.288	0.288
25897	ENSMUSG00000027341.10	Tmem230	chr2	-	132244018	132244141	132239491	132240626	132245955	132246074	25897	86,96,99,137	9,7,20,27	97107137119	5,3,6,11	272	149	8.00902e-05	0.00342515	0.84,0.883,0.731,0.735	0.914,0.951,0.926,0.856	-0.115	0.115
25991	ENSMUSG00000028522.16	Mier1	chr4	+	103127272	103127297	103119285	103119509	103130965	103131021	25991	31,43,8,20	0,0,13,0	26,44,23,32	0,0,0,0	174	149	0.0181051	0.230225	1.0,1.0,0.345,1.0	1.0,1.0,1.0,1.0	-0.164	0.164
25995	ENSMUSG00000001768.16	Rin2	chr2	+	145701196	145701322	145675366	145675584	145712454	145712578	25995	0,2,7,14	8,18,8,0	0,1,1,2	8,12,10,6	275	149	0.0030682	0.0592237	0.0,0.057,0.322,1.0	0.0,0.043,0.051,0.153	0.283	0.283
25996	ENSMUSG00000001768.16	Rin2	chr2	+	145737382	145737454	145712454	145712578	145786321	145787327	25996	1,6,9,1	6,7,0,2	3,26,13,12	0,5,5,0	221	149	0.0137278	0.187492	0.101,0.366,1.0,0.252	1.0,0.778,0.637,1.0	-0.424	0.424
26026	ENSMUSG00000094786.1	Gm14403	chr2	+	177507242	177507303	177506908	177507035	177508453	177509471	26026	33,20,20,9	12,6,4,3	20,5,33,31	0,1,1,5	210	149	0.000286421	0.00925593	0.661,0.703,0.78,0.68	1.0,0.78,0.959,0.815	-0.182	0.182
26055	ENSMUSG00000063364.10	3300002I08Rik	chr2	-	150360110	150360192	150344579	150344706	150362587	150362742	26055	2,1,0,0	0,11,5,9	4,4,1,2	8,0,0,4	231	149	0.00216634	0.044846	1.0,0.055,0.0,0.0	0.244,1.0,1.0,0.244	-0.358	0.358
26099	ENSMUSG00000024921.17	Smarca2	chr19	+	26759877	26759931	26751823	26752041	26770937	26771043	26099	23,32,23,49	34,61,24,63	79,39,74,65	46,47,66,71	203	149	0.019583	0.244061	0.332,0.278,0.413,0.363	0.558,0.379,0.451,0.402	-0.101	0.101
26100	ENSMUSG00000024921.17	Smarca2	chr19	+	26759877	26759931	26751823	26752041	26771507	26771609	26100	6,6,10,16	7,3,2,10	20,13,25,19	4,2,8,4	203	149	0.0374156	0.393024	0.386,0.595,0.786,0.54	0.786,0.827,0.696,0.777	-0.195	0.195
26160	ENSMUSG00000030516.14	Tjp1	chr7	-	65314092	65314332	65312554	65313424	65314658	65315009	26160	48,39,48,46	25,31,39,19	64,54,71,68	24,15,18,4	298	149	0.00029105	0.00934695	0.49,0.386,0.381,0.548	0.571,0.643,0.664,0.895	-0.242	0.242
26169	ENSMUSG00000026803.17	Ttf1	chr2	+	29081011	29081077	29079388	29079478	29083532	29083618	26169	11,27,16,32	5,0,0,2	14,13,19,6	0,0,0,0	215	149	0.0308269	0.339004	0.604,1.0,1.0,0.917	1.0,1.0,1.0,1.0	-0.12	0.12
26194	ENSMUSG00000058318.15	Phf21a	chr2	+	92187043	92187408	92184267	92184352	92214048	92214089	26194	2,6,3,6	14,11,0,17	0,1,3,0	11,5,21,6	298	149	0.0012202	0.02858	0.067,0.214,1.0,0.15	0.0,0.091,0.067,0.0	0.318	0.318
26201	ENSMUSG00000058318.15	Phf21a	chr2	+	92326915	92327164	92320228	92320459	92328314	92328401	26201	8,5,8,18	5,20,17,1	17,8,10,20	3,1,9,1	298	149	0.0314418	0.343423	0.444,0.111,0.19,0.9	0.739,0.8,0.357,0.909	-0.29	0.29
26213	ENSMUSG00000039678.12	Tbc1d13	chr2	+	30136672	30136713	30134796	30134870	30137120	30137182	26213	23,22,24,36	0,7,6,4	14,20,17,18	2,0,0,1	190	149	0.000130727	0.00501664	1.0,0.711,0.758,0.876	0.846,1.0,1.0,0.934	-0.109	0.109
26214	ENSMUSG00000039678.12	Tbc1d13	chr2	+	30136672	30136713	30135408	30135552	30137120	30137182	26214	27,24,22,30	3,6,19,1	28,20,25,24	4,0,4,1	190	149	0.0258897	0.297789	0.876,0.758,0.476,0.959	0.846,1.0,0.831,0.95	-0.139	0.139
26297	ENSMUSG00000038241.16	Cep250	chr2	+	155994570	155994684	155990215	155992774	155994844	155994991	26297	1,0,5,16	2,3,3,0	31,3,19,10	0,1,0,1	263	149	9.42326e-06	0.000591258	0.221,0.0,0.486,1.0	1.0,0.63,1.0,0.85	-0.443	0.443
26314	ENSMUSG00000074643.12	Cpne1	chr2	-	156103348	156103429	156079338	156079464	156111785	156111935	26314	15,21,7,31	39,15,29,17	16,2,7,12	27,57,24,26	230	149	0.0132965	0.183658	0.199,0.476,0.135,0.542	0.277,0.022,0.159,0.23	0.166	0.166
26396	ENSMUSG00000086437.2	Gm13021	chr4	+	140431536	140431631	140424591	140424688	140431791	140431931	26396	1,10,9,0	0,6,0,4	0,5,0,0	2,0,1,2	244	149	0.00384321	0.0699921	1.0,0.504,1.0,0.0	0.0,1.0,0.0,0.0	0.376	0.376
26464	ENSMUSG00000035268.14	Pkig	chr2	+	163659149	163659235	163658457	163658659	163703485	163703555	26464	3,2,14,1	2,0,2,0	1,0,0,10	0,2,5,2	235	149	0.000413362	0.0123951	0.487,1.0,0.816,1.0	1.0,0.0,0.0,0.76	0.386	0.386
26496	ENSMUSG00000044206.3	Vsig4	chrX	-	96290752	96290846	96269555	96269612	96293313	96293412	26496	61,256,85,179	7,10,14,7	69,59,89,88	2,0,2,0	243	149	1.10011e-06	0.000112133	0.842,0.94,0.788,0.94	0.955,1.0,0.965,1.0	-0.102	0.102
26504	ENSMUSG00000000826.16	Dnajc5	chr2	+	181548925	181549000	181548669	181548841	181549272	181552249	26504	44,39,45,56	119,127,143,67	43,52,57,58	42,67,61,64	224	149	2.44675e-05	0.00130365	0.197,0.17,0.173,0.357	0.405,0.34,0.383,0.376	-0.152	0.152
26505	ENSMUSG00000017760.16	Ctsa	chr2	+	164833723	164833850	164832900	164833196	164834029	164834208	26505	44,117,46,113	9,5,9,20	79,65,162,84	24,20,42,17	276	149	0.00444772	0.0789252	0.725,0.927,0.734,0.753	0.64,0.637,0.676,0.727	0.115	0.115
26506	ENSMUSG00000017760.16	Ctsa	chr2	+	164833772	164833850	164832908	164833196	164834029	164834062	26506	30,95,32,95	9,5,9,20	62,49,117,57	24,20,42,17	227	149	0.00376096	0.0689813	0.686,0.926,0.7,0.757	0.629,0.617,0.646,0.688	0.122	0.122
26507	ENSMUSG00000017760.16	Ctsa	chr2	+	164833807	164833850	164832925	164833196	164834029	164834208	26507	36,92,29,89	9,5,9,20	64,48,111,56	24,20,42,17	192	149	0.00215076	0.044585	0.756,0.935,0.714,0.775	0.674,0.651,0.672,0.719	0.116	0.116
26513	ENSMUSG00000039804.15	Ncoa5	chr2	-	165023145	165023201	165012996	165013162	165034682	165034829	26513	19,17,16,3	2,2,0,0	7,13,8,1	0,6,4,4	205	149	0.000327057	0.0102605	0.873,0.861,1.0,1.0	1.0,0.612,0.592,0.154	0.344	0.344
26514	ENSMUSG00000039804.15	Ncoa5	chr2	-	165023145	165023212	165012835	165013162	165034682	165034788	26514	44,32,36,6	2,2,0,0	12,31,25,11	0,6,4,4	216	149	0.000162785	0.00591253	0.938,0.917,1.0,1.0	1.0,0.781,0.812,0.655	0.152	0.152
26520	ENSMUSG00000068921.14	Dap3	chr3	-	88928446	88928527	88927010	88927070	88929395	88929526	26520	54,57,64,74	0,0,6,5	68,21,78,56	19,7,0,1	230	149	0.0323932	0.350695	1.0,1.0,0.874,0.906	0.699,0.66,1.0,0.973	0.112	0.112
26579	ENSMUSG00000005687.14	Bcas2	chr3	+	103175618	103175669	103174339	103174501	103177338	103177419	26579	125136143255	16,35,15,20	214163246172	6,0,2,0	200	149	0	0	0.853,0.743,0.877,0.905	0.964,1.0,0.989,1.0	-0.144	0.144
26626	ENSMUSG00000052056.14	Zfp217	chr2	-	170112479	170112614	170108642	170110655	170114060	170115572	26626	25,44,62,36	0,5,2,0	11,10,24,14	0,1,2,6	284	149	0.0432672	0.43938	1.0,0.822,0.942,1.0	1.0,0.84,0.863,0.55	0.128	0.128
26653	ENSMUSG00000055897.13	Ppp4r1l-ps	chr2	-	173581971	173582113	173579319	173581296	173586996	173587115	26653	0,1,0,2	2,2,3,0	4,4,1,1	0,6,1,0	291	149	0.00298609	0.0579845	0.0,0.204,0.0,1.0	1.0,0.254,0.339,1.0	-0.347	0.347
26706	ENSMUSG00000019906.15	Lin7a	chr10	+	107380226	107380303	107380079	107380151	107382503	107382713	26706	2,0,0,0	12,12,19,4	5,4,2,2	14,21,8,11	226	149	8.14848e-05	0.00346677	0.099,0.0,0.0,0.0	0.191,0.112,0.142,0.107	-0.113	0.113
26712	ENSMUSG00000001173.15	Ocrl	chrX	+	47931783	47931945	47931575	47931696	47933373	47933475	26712	17,26,13,20	6,2,3,2	39,10,42,19	0,0,0,0	298	149	1.63125e-08	3.50556e-06	0.586,0.867,0.684,0.833	1.0,1.0,1.0,1.0	-0.258	0.258
26726	ENSMUSG00000020718.12	Polg2	chr11	-	106778716	106778807	106777434	106777561	106779083	106779502	26726	0,3,0,2	5,6,6,6	4,3,5,0	4,1,9,9	240	149	0.027966	0.314517	0.0,0.237,0.0,0.171	0.383,0.651,0.256,0.0	-0.221	0.221
26734	ENSMUSG00000022420.16	Dnal4	chr15	-	79765786	79765853	79764815	79765021	79774358	79774622	26734	4,0,4,3	7,19,18,13	2,7,11,0	3,8,7,6	216	149	0.0181189	0.230286	0.283,0.0,0.133,0.137	0.315,0.376,0.52,0.0	-0.165	0.165
26755	ENSMUSG00000090733.6	Rps27	chr3	-	90213380	90213493	90213192	90213301	90213609	90213647	26755	24,8,13,4	0,0,0,0	5,10,9,7	0,0,275,0	262	149	0.00199118	0.0417468	1.0,1.0,1.0,1.0	1.0,1.0,0.018,1.0	0.246	0.246
26761	ENSMUSG00000061613.13	U2af1	chr17	-	31652501	31652568	31648844	31648894	31654978	31655066	26761	1,14,4,25	0,4,2,2	3,5,9,0	0,1,0,1	216	149	0.0183586	0.232306	1.0,0.707,0.58,0.896	1.0,0.775,1.0,0.0	0.102	0.102
26784	ENSMUSG00000059013.12	Sh2d3c	chr2	+	32732791	32732925	32727705	32727806	32737518	32737558	26784	0,3,0,2	5,0,8,4	2,4,4,6	0,17,28,0	283	149	0.0359433	0.381286	0.0,1.0,0.0,0.208	1.0,0.11,0.07,1.0	-0.243	0.243
26794	ENSMUSG00000039069.19	Mtg2	chr2	+	180073139	180073233	180071793	180071886	180082085	180082233	26794	7,9,3,2	2,0,3,6	17,14,3,9	0,1,0,0	243	149	8.27183e-07	8.77835e-05	0.682,1.0,0.38,0.17	1.0,0.896,1.0,1.0	-0.416	0.416
26810	ENSMUSG00000039286.12	Fndc3b	chr3	-	27682737	27682814	27642950	27643089	27711119	27711307	26810	3,3,5,1	15,16,18,3	0,2,0,0	6,24,18,5	226	149	0.000109526	0.00435873	0.116,0.11,0.155,0.18	0.0,0.052,0.0,0.0	0.127	0.127
26848	ENSMUSG00000028211.11	Trp53inp1	chr4	+	11167896	11167934	11165089	11165447	11169709	11174379	26848	186100123121	179190132153	162121174169	86,67,112,93	187	149	1.34487e-08	3.04224e-06	0.453,0.295,0.426,0.387	0.6,0.59,0.553,0.591	-0.193	0.193
26971	ENSMUSG00000039782.15	Cpeb2	chr5	+	43238326	43238416	43237306	43237588	43244585	43244676	26971	19,14,9,16	40,62,41,72	43,27,27,48	50,30,51,85	239	149	6.33211e-06	0.000428589	0.228,0.123,0.12,0.122	0.349,0.359,0.248,0.26	-0.156	0.156
27035	ENSMUSG00000056941.17	Commd7	chr2	-	153632187	153632262	153629192	153629246	153632593	153632740	27035	6,3,6,0	41,33,37,26	11,8,10,15	26,65,42,18	224	149	0.000866335	0.0219676	0.089,0.057,0.097,0.0	0.22,0.076,0.137,0.357	-0.137	0.137
27066	ENSMUSG00000022723.16	Crybg3	chr16	-	59552171	59552287	59550401	59550549	59552529	59552574	27066	12,13,10,21	4,0,2,0	21,21,20,10	1,0,0,0	265	149	0.0497812	0.486825	0.628,1.0,0.738,1.0	0.922,1.0,1.0,1.0	-0.139	0.139
27075	ENSMUSG00000020220.16	Vps13d	chr4	-	145152646	145152798	145148316	145149348	145154568	145155486	27075	57,75,58,70	9,0,5,8	151,103,124,70	2,0,0,0	298	149	4.33228e-09	1.15176e-06	0.76,1.0,0.853,0.814	0.974,1.0,1.0,1.0	-0.137	0.137
27102	ENSMUSG00000024386.9	Proc	chr18	-	32137546	32137610	32135860	32135947	32137947	32138026	27102	3,0,1,7	1,2,4,0	10,8,7,6	0,0,4,0	213	149	0.00252992	0.0507968	0.677,0.0,0.149,1.0	1.0,1.0,0.55,1.0	-0.431	0.431
27106	ENSMUSG00000024386.9	Proc	chr18	-	32137546	32137610	32135860	32135951	32138128	32138182	27106	179,89,116,102	146,102,135,69	96,93,161,78	138228144143	213	149	0.00473015	0.0828113	0.462,0.379,0.375,0.508	0.327,0.222,0.439,0.276	0.115	0.115
27146	ENSMUSG00000026335.16	Pam	chr1	-	97822935	97822989	97821093	97821988	97825836	97826037	27146	104,72,30,129	5,44,10,30	25,42,56,44	6,6,6,4	203	149	0.0476692	0.472079	0.939,0.546,0.688,0.759	0.754,0.837,0.873,0.89	-0.106	0.106
27255	ENSMUSG00000042594.16	Sh2b3	chr5	-	121832502	121832590	121828401	121829076	121836549	121836859	27255	33,7,13,2	35,32,26,19	11,24,29,20	15,26,19,5	237	149	0.00173272	0.0373294	0.372,0.121,0.239,0.062	0.316,0.367,0.49,0.715	-0.273	0.273
27264	ENSMUSG00000029528.19	Pxn	chr5	+	115550120	115550387	115546812	115546948	115551487	115551589	27264	1,2,3,2	14,13,12,0	0,0,0,0	1,14,3,5	298	149	0.0426496	0.435104	0.034,0.071,0.111,1.0	0.0,0.0,0.0,0.0	0.304	0.304
27316	ENSMUSG00000026672.11	Optn	chr2	-	5062858	5062987	5054539	5054716	5063906	5064051	27316	22,15,38,38	100,53,97,60	23,42,64,54	52,161,51,29	278	149	0.0210402	0.257253	0.105,0.132,0.174,0.253	0.192,0.123,0.402,0.5	-0.138	0.138
27334	ENSMUSG00000029761.16	Cald1	chr6	+	34747891	34747969	34745618	34746639	34753442	34753588	27334	31,43,38,0	182,112,195,41	43,28,17,5	37,103,50,31	227	149	0.022345	0.268265	0.101,0.201,0.113,0.0	0.433,0.151,0.182,0.096	-0.112	0.112
27367	ENSMUSG00000039345.16	Mettl22	chr16	+	8482126	8482167	8477966	8478329	8482255	8482400	27367	7,16,16,13	0,6,2,8	24,10,28,16	0,0,0,0	190	149	1.8952e-08	3.9414e-06	1.0,0.677,0.863,0.56	1.0,1.0,1.0,1.0	-0.225	0.225
27380	ENSMUSG00000049550.17	Clip1	chr5	-	123638955	123638988	123635173	123635278	123640493	123640554	27380	0,6,1,5	5,0,10,11	4,4,9,2	0,11,0,0	182	149	0.0009491	0.0235494	0.0,1.0,0.076,0.271	1.0,0.229,1.0,1.0	-0.471	0.471
27413	ENSMUSG00000049327.17	Kmt5a	chr5	+	124445968	124446084	124445504	124445728	124447213	124447370	27413	21,44,24,23	32,57,40,56	1,10,4,0	42,30,43,47	265	149	2.09088e-12	1.2838e-09	0.27,0.303,0.252,0.188	0.013,0.158,0.05,0.0	0.198	0.198
27454	ENSMUSG00000014668.15	Chfr	chr5	+	110136482	110136652	110136050	110136194	110140116	110140189	27454	6,1,1,0	8,6,6,9	0,0,0,0	2,10,11,8	298	149	0.00652931	0.105831	0.273,0.077,0.077,0.0	0.0,0.0,0.0,0.0	0.107	0.107
27485	ENSMUSG00000029428.13	Stx2	chr5	-	128987717	128987842	128984556	128986430	128988801	128988912	27485	52,54,28,60	10,19,18,18	17,22,50,16	27,19,23,9	274	149	0.00775662	0.121745	0.739,0.607,0.458,0.644	0.255,0.386,0.542,0.492	0.193	0.193
27496	ENSMUSG00000034442.11	Trmt5	chr12	-	73281004	73281656	73280010	73280632	73282611	73282736	27496	31,41,45,53	3,0,0,4	25,29,59,10	6,6,0,2	298	149	0.0119483	0.169038	0.838,1.0,1.0,0.869	0.676,0.707,1.0,0.714	0.152	0.152
27506	ENSMUSG00000034173.13	Zbed5	chr5	+	129899002	129899093	129895777	129895852	129899182	129899432	27506	1,0,13,2	12,3,9,9	15,17,13,14	2,5,10,2	240	149	7.74939e-06	0.000507212	0.049,0.0,0.473,0.121	0.823,0.679,0.447,0.813	-0.53	0.53
27569	ENSMUSG00000060261.15	Gtf2i	chr5	-	134272523	134272586	134266542	134266656	134279436	134279514	27569	24,22,10,9	0,6,2,7	30,23,10,21	11,17,24,13	212	149	0.00540601	0.0912968	1.0,0.72,0.778,0.475	0.657,0.487,0.227,0.532	0.268	0.268
27570	ENSMUSG00000060261.15	Gtf2i	chr5	-	134274538	134274595	134266542	134266656	134279436	134279514	27570	48,40,13,92	0,6,2,7	85,41,43,66	11,17,24,13	206	149	6.2026e-05	0.0027745	1.0,0.828,0.825,0.905	0.848,0.636,0.564,0.786	0.181	0.181
27652	ENSMUSG00000048668.16	Rhno1	chr6	-	128362057	128362184	128359105	128359354	128362367	128362812	27652	6,0,6,4	3,6,3,0	1,1,0,2	12,1,6,0	276	149	0.0133214	0.183707	0.519,0.0,0.519,1.0	0.043,0.351,0.0,1.0	0.161	0.161
27658	ENSMUSG00000020593.16	Lpin1	chr12	-	16571163	16571262	16568389	16568519	16573659	16573785	27658	39,60,182,44	14,18,42,18	143115219144	16,21,17,17	248	149	3.43055e-06	0.000265441	0.626,0.667,0.722,0.595	0.843,0.767,0.886,0.836	-0.18	0.18
27692	ENSMUSG00000059518.14	Znhit1	chr5	-	136986125	136986255	136984878	136985049	136987488	136987508	27692	21,18,13,15	24,28,23,34	22,21,51,35	30,9,49,30	279	149	0.0174973	0.225167	0.318,0.256,0.232,0.191	0.281,0.555,0.357,0.384	-0.145	0.145
27842	ENSMUSG00000028772.19	Zcchc17	chr4	-	130337073	130337169	130329573	130329674	130338483	130338584	27842	27,44,15,48	4,0,5,5	31,21,51,36	0,0,1,0	245	149	3.32299e-06	0.000258892	0.804,1.0,0.646,0.854	1.0,1.0,0.969,1.0	-0.166	0.166
27856	ENSMUSG00000089889.2	0610040B10Rik	chr5	+	143330703	143330885	143329326	143329353	143332310	143332701	27856	3,7,0,26	0,7,4,6	8,29,20,22	0,1,3,0	298	149	5.97437e-05	0.00270768	1.0,0.333,0.0,0.684	1.0,0.935,0.769,1.0	-0.422	0.422
27898	ENSMUSG00000031365.13	Zfp275	chrX	+	73351268	73351360	73344836	73344912	73351808	73351923	27898	1,13,6,6	2,12,19,11	12,7,13,9	2,3,9,7	241	149	0.00262211	0.0521349	0.236,0.401,0.163,0.252	0.788,0.591,0.472,0.443	-0.31	0.31
27909	ENSMUSG00000007812.16	Zfp655	chr5	+	145235305	145235391	145233440	145233602	145242919	145243024	27909	33,11,57,21	42,36,19,47	57,47,38,33	25,41,27,16	235	149	0.0368215	0.388047	0.333,0.162,0.655,0.221	0.591,0.421,0.472,0.567	-0.17	0.17
27963	ENSMUSG00000061740.8	Cyp2d22	chr15	-	82373903	82374056	82373672	82373833	82374297	82374469	27963	516516703637	57,50,71,27	977,697,1522,842	0,4,0,0	298	149	0	0	0.819,0.838,0.832,0.922	1.0,0.989,1.0,1.0	-0.144	0.144
27971	ENSMUSG00000041264.16	Uspl1	chr5	+	149187707	149187876	149184559	149184806	149188344	149188473	27971	35,14,12,6	17,16,7,21	4,6,4,5	8,21,8,8	298	149	0.0152663	0.203561	0.507,0.304,0.462,0.125	0.2,0.125,0.2,0.238	0.159	0.159
28022	ENSMUSG00000032415.14	Ube2cbp	chr9	-	86372340	86372479	86307305	86307876	86422840	86423004	28022	11,24,14,27	2,0,10,0	27,15,29,38	0,0,0,0	288	149	9.29122e-05	0.0038214	0.74,1.0,0.42,1.0	1.0,1.0,1.0,1.0	-0.21	0.21
28070	ENSMUSG00000032827.15	Ppp1r9a	chr6	+	5157003	5157027	5156120	5156240	5158088	5158271	28070	0,0,0,0	7,6,7,18	12,0,0,0	0,6,7,11	173	149	0.0317583	0.345416	0.0,0.0,0.0,0.0	1.0,0.0,0.0,0.0	-0.25	0.25
28076	ENSMUSG00000002588.13	Pon1	chr6	-	5181438	5181565	5171782	5171869	5185297	5185353	28076	2,11,3,15	16,11,9,16	13,19,23,6	6,6,5,3	276	149	9.04748e-06	0.000574671	0.063,0.351,0.153,0.336	0.539,0.631,0.713,0.519	-0.375	0.375
28140	ENSMUSG00000029629.17	Phf14	chr6	+	12047826	12047944	12006984	12007106	12080996	12081100	28140	42,29,23,14	0,0,6,2	46,70,35,48	0,0,1,0	267	149	0.00499893	0.0866348	1.0,1.0,0.681,0.796	1.0,1.0,0.951,1.0	-0.118	0.118
28146	ENSMUSG00000066258.13	Trim12a	chr7	-	104305998	104306094	104303590	104304386	104306911	104307387	28146	22,16,36,53	0,0,3,0	7,16,20,17	2,0,0,6	245	149	0.00504623	0.0871032	1.0,1.0,0.879,1.0	0.68,1.0,1.0,0.633	0.141	0.141
28166	ENSMUSG00000029569.9	Tmem168	chr6	-	13606923	13607084	13605934	13605959	13607829	13608044	28166	9,8,9,1	0,0,0,1	0,3,2,6	5,0,5,0	298	149	0.000294616	0.00940291	1.0,1.0,1.0,0.333	0.0,1.0,0.167,1.0	0.292	0.292
28301	ENSMUSG00000029782.19	Tmem209	chr6	-	30482595	30482985	30479052	30481137	30487374	30487448	28301	26,47,39,41	2,4,8,0	39,17,27,24	0,0,0,1	298	149	8.4425e-06	0.000542439	0.867,0.855,0.709,1.0	1.0,1.0,1.0,0.923	-0.123	0.123
28302	ENSMUSG00000029782.19	Tmem209	chr6	-	30482856	30482985	30481021	30481137	30487374	30487448	28302	28,39,34,39	2,4,8,0	38,16,14,22	0,0,0,1	278	149	1.03931e-05	0.000642726	0.882,0.839,0.695,1.0	1.0,1.0,1.0,0.922	-0.127	0.127
28311	ENSMUSG00000070056.6	Mfhas1	chr8	+	35671721	35671831	35664667	35664794	35676729	35677020	28311	8,3,0,6	10,13,17,13	0,5,0,0	13,17,8,5	259	149	0.00422438	0.0755991	0.315,0.117,0.0,0.21	0.0,0.145,0.0,0.0	0.124	0.124
28387	ENSMUSG00000073155.12	1810058I24Rik	chr6	+	35252955	35253045	35252715	35252782	35260409	35260463	28387	48,37,47,51	148,103,0,63	7,11,54,37	101,101,72,63	239	149	0.011483	0.165063	0.168,0.183,1.0,0.335	0.041,0.064,0.319,0.268	0.248	0.248
28427	ENSMUSG00000029823.16	Luc7l2	chr6	+	38559203	38559304	38554979	38555063	38570509	38570604	28427	2,0,0,2	1,6,2,3	4,2,4,0	5,0,0,1	250	149	0.0013844	0.0314823	0.544,0.0,0.0,0.284	0.323,1.0,1.0,0.0	-0.374	0.374
28434	ENSMUSG00000029823.16	Luc7l2	chr6	+	38568846	38568917	38559203	38559304	38570509	38570604	28434	12,5,12,24	2,0,0,0	3,23,12,10	1,3,0,2	220	149	0.0477181	0.472381	0.803,1.0,1.0,1.0	0.67,0.839,1.0,0.772	0.131	0.131
28445	ENSMUSG00000029925.13	Tbxas1	chr6	+	39001251	39001368	38982120	38982217	39017891	39017980	28445	21,62,27,54	1,0,0,0	11,13,13,8	0,5,0,4	266	149	9.22949e-05	0.00380816	0.922,1.0,1.0,1.0	1.0,0.593,1.0,0.528	0.2	0.2
28474	ENSMUSG00000041481.17	Serpina3g	chr12	+	104237194	104237286	104236244	104236318	104237877	104238259	28474	2,12,2,15	2,9,2,7	4,14,12,4	0,1,0,2	241	149	3.93661e-06	0.000292557	0.382,0.452,0.382,0.57	1.0,0.896,1.0,0.553	-0.416	0.416
28476	ENSMUSG00000041481.17	Serpina3g	chr12	+	104237795	104238344	104236251	104236318	104239034	104239308	28476	36,52,63,79	6,0,2,18	35,51,18,33	0,1,0,0	298	149	4.78516e-07	5.73953e-05	0.75,1.0,0.94,0.687	1.0,0.962,1.0,1.0	-0.146	0.146
28477	ENSMUSG00000041481.17	Serpina3g	chr12	+	104237937	104238344	104236258	104236318	104239034	104239305	28477	36,52,68,79	6,0,2,18	35,55,18,33	0,1,0,0	298	149	4.93071e-07	5.88673e-05	0.75,1.0,0.944,0.687	1.0,0.965,1.0,1.0	-0.146	0.146
28506	ENSMUSG00000024187.15	Fam234a	chr17	-	26225911	26226023	26220280	26220580	26244005	26244223	28506	70,56,59,62	29,55,33,42	62,64,77,63	64,64,90,55	261	149	0.010368	0.15287	0.579,0.368,0.505,0.457	0.356,0.363,0.328,0.395	0.117	0.117
28507	ENSMUSG00000024187.15	Fam234a	chr17	-	26225927	26226023	26220280	26220580	26244005	26244168	28507	34,33,29,44	29,55,33,42	13,34,35,38	64,64,90,55	245	149	0.000689963	0.0182714	0.416,0.267,0.348,0.389	0.11,0.244,0.191,0.296	0.145	0.145
28515	ENSMUSG00000003119.14	Cdk12	chr11	+	98249709	98250100	98245216	98245669	98263469	98263570	28515	31,28,28,16	0,2,4,1	33,15,32,23	7,4,1,5	298	149	0.0199402	0.24722	1.0,0.875,0.778,0.889	0.702,0.652,0.941,0.697	0.137	0.137
28536	ENSMUSG00000029863.13	Casp2	chr6	+	42276694	42276785	42273916	42274045	42279776	42279897	28536	39,48,14,25	1,4,0,0	18,5,11,22	6,2,0,1	240	149	0.0157801	0.208151	0.96,0.882,1.0,1.0	0.651,0.608,1.0,0.932	0.163	0.163
28639	ENSMUSG00000042810.14	Krba1	chr6	+	48408528	48408726	48407672	48407822	48409169	48409343	28639	21,29,50,30	0,0,10,4	15,37,22,21	0,1,0,0	298	149	1.41505e-05	0.000829348	1.0,1.0,0.714,0.789	1.0,0.949,1.0,1.0	-0.111	0.111
28643	ENSMUSG00000068551.12	Zfp467	chr6	-	48443411	48443487	48442624	48442738	48445352	48445358	28643	29,49,46,96	2,10,10,19	85,56,131,120	0,7,14,6	225	149	0.000676168	0.0180695	0.906,0.764,0.753,0.77	1.0,0.841,0.861,0.93	-0.11	0.11
28755	ENSMUSG00000030798.15	Cd37	chr7	-	45238659	45238734	45238499	45238572	45238959	45239115	28755	9,8,6,20	3,7,3,0	5,18,5,7	4,0,0,0	224	149	0.00588023	0.0977687	0.666,0.432,0.571,1.0	0.454,1.0,1.0,1.0	-0.196	0.196
28781	ENSMUSG00000029780.14	Nt5c3	chr6	-	56897774	56897829	56892789	56892888	56923671	56923819	28781	27,16,18,16	63,47,41,55	5,4,24,2	65,70,39,40	204	149	0.000838499	0.0213668	0.238,0.199,0.243,0.175	0.053,0.04,0.31,0.035	0.104	0.104
28840	ENSMUSG00000030960.16	Eef1akmt2	chr7	-	132831359	132831576	132827456	132827882	132837099	132837207	28840	21,25,22,28	0,2,0,9	35,23,29,16	0,0,0,0	298	149	4.06359e-05	0.00198094	1.0,0.862,1.0,0.609	1.0,1.0,1.0,1.0	-0.132	0.132
29024	ENSMUSG00000053470.13	Kdm3a	chr6	-	71616817	71616870	71613831	71613995	71619957	71620046	29024	0,0,0,3	11,36,31,21	2,3,0,5	8,20,20,11	202	149	0.00134971	0.0308566	0.0,0.0,0.0,0.095	0.156,0.1,0.0,0.251	-0.103	0.103
29048	ENSMUSG00000056305.4	Usp39	chr6	-	72342898	72342968	72339966	72340061	72344884	72345184	29048	27,29,10,16	26,6,20,21	49,67,53,35	0,0,0,0	219	149	0	0	0.414,0.767,0.254,0.341	1.0,1.0,1.0,1.0	-0.556	0.556
29058	ENSMUSG00000056698.11	Elmod3	chr6	-	72596435	72596466	72594739	72595020	72597623	72597645	29058	11,8,28,18	4,2,0,7	6,24,23,17	0,0,1,0	180	149	2.41177e-06	0.000203251	0.695,0.768,1.0,0.68	1.0,1.0,0.95,1.0	-0.202	0.202
29060	ENSMUSG00000056698.11	Elmod3	chr6	-	72597623	72597645	72594739	72595020	72598321	72598361	29060	4,0,0,7	9,4,20,5	0,0,1,0	10,21,7,16	171	149	0.000190323	0.006705	0.279,0.0,0.0,0.55	0.0,0.0,0.111,0.0	0.18	0.18
29089	ENSMUSG00000055799.13	Tcf7l1	chr6	-	72648800	72648842	72634099	72634232	72649119	72649203	29089	4,3,21,0	12,22,6,14	9,6,2,7	4,9,0,5	191	149	0.0223177	0.268062	0.206,0.096,0.732,0.0	0.637,0.342,1.0,0.522	-0.367	0.367
29136	ENSMUSG00000044477.12	Zfand3	chr17	+	30060809	30060850	30004732	30005308	30135322	30135505	29136	115134113245	85,48,49,82	131119232137	14,35,55,43	190	149	0.000873611	0.0220869	0.515,0.686,0.644,0.701	0.88,0.727,0.768,0.714	-0.136	0.136
29172	ENSMUSG00000068329.12	Htra2	chr6	-	83052697	83052726	83052472	83052542	83053000	83053070	29172	0,24,2,6	3,6,5,0	2,8,11,7	0,1,2,0	178	149	0.000213993	0.00730921	0.0,0.77,0.251,1.0	1.0,0.87,0.822,1.0	-0.418	0.418
29205	ENSMUSG00000042787.15	Exog	chr9	+	119445286	119445321	119444959	119445150	119446948	119447098	29205	1,2,8,0	2,3,3,5	4,0,1,7	2,1,0,0	184	149	0.000607627	0.0165639	0.288,0.351,0.683,0.0	0.618,0.0,1.0,1.0	-0.324	0.324
29206	ENSMUSG00000042787.15	Exog	chr9	+	119445687	119445801	119444986	119445150	119446948	119447098	29206	0,6,0,12	2,3,3,5	2,2,2,4	2,1,0,0	263	149	0.000778249	0.0202226	0.0,0.531,0.0,0.576	0.362,0.531,1.0,1.0	-0.446	0.446
29225	ENSMUSG00000055546.6	Timd4	chr11	+	46839260	46839348	46819990	46820044	46843118	46844332	29225	2,17,4,5	2,4,2,1	11,2,9,4	0,0,0,0	237	149	1.18224e-06	0.00011726	0.386,0.728,0.557,0.759	1.0,1.0,1.0,1.0	-0.393	0.393
29226	ENSMUSG00000055546.6	Timd4	chr11	+	46842155	46842195	46819990	46820044	46843118	46844332	29226	6,25,17,18	2,4,2,1	15,12,10,4	0,0,0,0	189	149	0.000239488	0.00802399	0.703,0.831,0.87,0.934	1.0,1.0,1.0,1.0	-0.165	0.165
29232	ENSMUSG00000030016.14	Zfp638	chr6	+	83928652	83930165	83914372	83914479	83934948	83935010	29232	18,34,23,35	5,0,6,0	44,33,54,53	0,1,4,0	298	149	0.00730918	0.116639	0.643,1.0,0.657,1.0	1.0,0.943,0.871,1.0	-0.129	0.129
29243	ENSMUSG00000030016.14	Zfp638	chr6	+	83981683	83981785	83978993	83979909	83983975	83984074	29243	10,2,2,13	17,20,17,20	4,14,8,14	17,11,13,10	251	149	0.0394925	0.410824	0.259,0.056,0.065,0.278	0.123,0.43,0.268,0.454	-0.154	0.154
29301	ENSMUSG00000057230.14	Aak1	chr6	+	86959031	86959274	86956258	86956572	86963992	86964225	29301	23,21,9,13	3,6,9,11	6,9,12,7	0,2,5,0	298	149	0.0417839	0.428754	0.793,0.636,0.333,0.371	1.0,0.692,0.545,1.0	-0.276	0.276
29387	ENSMUSG00000002871.14	Tpra1	chr6	+	88908250	88908316	88907940	88908072	88909289	88909376	29387	16,28,10,21	1,0,0,6	27,6,15,17	2,5,8,2	215	149	0.0196953	0.245009	0.917,1.0,1.0,0.708	0.903,0.454,0.565,0.855	0.212	0.212
29433	ENSMUSG00000066037.14	Hnrnpr	chr4	+	136314086	136314255	136311590	136311747	136316360	136316479	29433	38,30,39,29	0,4,10,7	40,32,41,50	0,0,0,1	298	149	1.14695e-08	2.64085e-06	1.0,0.789,0.661,0.674	1.0,1.0,1.0,0.962	-0.209	0.209
29435	ENSMUSG00000066037.14	Hnrnpr	chr4	+	136314089	136314255	136311684	136311747	136316360	136316423	29435	38,29,41,29	0,4,10,7	40,32,42,50	0,0,0,1	298	149	1.10186e-08	2.55989e-06	1.0,0.784,0.672,0.674	1.0,1.0,1.0,0.962	-0.208	0.208
29442	ENSMUSG00000072704.6	Smim10l1	chr6	+	133106362	133106530	133105289	133105605	133110792	133110899	29442	14,21,16,16	15,7,25,14	27,19,29,36	10,12,11,12	298	149	0.0206347	0.253877	0.318,0.6,0.242,0.364	0.574,0.442,0.569,0.6	-0.165	0.165
29443	ENSMUSG00000072704.6	Smim10l1	chr6	+	133107863	133107982	133105255	133105605	133110792	133110897	29443	17,24,23,13	15,7,25,14	54,35,37,35	10,12,11,12	268	149	0.00159575	0.0351814	0.387,0.656,0.338,0.34	0.75,0.619,0.652,0.619	-0.23	0.23
29502	ENSMUSG00000059439.15	Bcas3	chr11	+	85813999	85814065	85801784	85801952	85825201	85826058	29502	0,3,2,8	14,32,23,41	7,10,10,4	14,33,31,30	215	149	0.00524724	0.089667	0.0,0.061,0.057,0.119	0.257,0.174,0.183,0.085	-0.115	0.115
29558	ENSMUSG00000030067.17	Foxp1	chr6	-	99520596	99520732	99435235	99435345	99522547	99522721	29558	4,7,6,2	0,3,6,1	14,14,8,8	0,0,3,0	285	149	0.000173726	0.00623095	1.0,0.55,0.343,0.511	1.0,1.0,0.582,1.0	-0.294	0.294
29594	ENSMUSG00000006673.14	Qrich1	chr9	+	108518766	108518826	108517086	108517240	108528588	108528859	29594	29,15,11,22	35,77,42,57	4,25,18,11	9,33,27,1	209	149	0.0406112	0.420764	0.371,0.122,0.157,0.216	0.241,0.351,0.322,0.887	-0.234	0.234
29612	ENSMUSG00000030102.11	Itpr1	chr6	+	108432645	108432696	108417876	108418000	108438299	108438432	29612	0,1,7,0	17,19,17,22	17,16,3,3	26,37,39,22	200	149	0.003297	0.0625433	0.0,0.038,0.235,0.0	0.328,0.244,0.054,0.092	-0.111	0.111
29625	ENSMUSG00000024201.12	Kdm4b	chr17	+	56389258	56389342	56386082	56386279	56389484	56389672	29625	23,17,11,14	0,6,15,2	17,22,38,20	2,0,1,0	233	149	1.1945e-05	0.000711402	1.0,0.644,0.319,0.817	0.845,1.0,0.96,1.0	-0.256	0.256
29650	ENSMUSG00000034269.12	Setd5	chr6	+	113105916	113106141	113104934	113105121	113109423	113109616	29650	48,67,53,27	8,4,8,5	46,29,22,34	0,5,0,0	298	149	0.000386266	0.0116503	0.75,0.893,0.768,0.73	1.0,0.744,1.0,1.0	-0.151	0.151
29697	ENSMUSG00000031169.13	Porcn	chrX	-	8201443	8201569	8201175	8201276	8203158	8203289	29697	1,10,8,9	0,0,8,0	13,15,14,12	0,0,0,0	275	149	0.0216521	0.262389	1.0,1.0,0.351,1.0	1.0,1.0,1.0,1.0	-0.162	0.162
29791	ENSMUSG00000041477.14	Dcp1b	chr6	+	119180064	119180105	119175252	119175442	119183649	119183777	29791	13,7,6,4	8,0,0,0	11,4,4,20	0,0,0,0	190	149	0.00660836	0.107046	0.56,1.0,1.0,1.0	1.0,1.0,1.0,1.0	-0.11	0.11
29922	ENSMUSG00000039585.15	Myo9a	chr9	+	59875201	59875414	59874601	59874683	59884479	59884592	29922	8,0,2,11	6,13,6,2	0,7,0,0	1,1,4,5	298	149	0.0320255	0.347707	0.4,0.0,0.143,0.733	0.0,0.778,0.0,0.0	0.124	0.124
29961	ENSMUSG00000008153.12	Clstn3	chr6	-	124432686	124432925	124431957	124432160	124433407	124433500	29961	12,5,9,16	0,0,0,0	10,25,12,13	6,5,0,1	298	149	7.64598e-07	8.3196e-05	1.0,1.0,1.0,1.0	0.455,0.714,1.0,0.867	0.241	0.241
30000	ENSMUSG00000038346.18	Zfp384	chr6	+	125031670	125031853	125030797	125031022	125033239	125033318	30000	42,35,34,26	52,33,40,54	65,38,38,39	26,28,16,28	298	149	6.98691e-05	0.00304356	0.288,0.347,0.298,0.194	0.556,0.404,0.543,0.411	-0.197	0.197
30001	ENSMUSG00000038346.18	Zfp384	chr6	+	125031670	125032612	125030797	125031022	125033239	125033318	30001	10,13,18,6	52,33,40,54	35,12,13,18	26,28,16,28	298	149	5.64182e-05	0.00257052	0.088,0.165,0.184,0.053	0.402,0.176,0.289,0.243	-0.155	0.155
30012	ENSMUSG00000026932.14	Nacc2	chr2	-	26089542	26090482	26064369	26064618	26122688	26122818	30012	40,27,32,19	0,2,2,0	13,29,18,9	0,6,5,0	298	149	0.00135913	0.0310444	1.0,0.871,0.889,1.0	1.0,0.707,0.643,1.0	0.103	0.103
30066	ENSMUSG00000002395.14	Use1	chr8	+	71367497	71367693	71367216	71367369	71367769	71367848	30066	132160125173	20,6,18,13	153165137127	0,0,4,2	298	149	3.07776e-12	1.74751e-09	0.767,0.93,0.776,0.869	1.0,1.0,0.945,0.969	-0.143	0.143
30161	ENSMUSG00000045636.16	Mtus1	chr8	-	41056534	41056684	41049984	41050116	41076231	41076427	30161	21,30,38,66	41,43,66,77	63,40,99,114	66,49,101,68	298	149	0.00603602	0.09978	0.204,0.259,0.224,0.3	0.323,0.29,0.329,0.456	-0.103	0.103
30203	ENSMUSG00000118346.1	Tmem179b	chr19	-	8773504	8773622	8773289	8773424	8774334	8774467	30203	17,35,15,47	4,15,4,7	70,34,27,43	4,4,5,5	267	149	0.00678048	0.109421	0.703,0.566,0.677,0.789	0.907,0.826,0.751,0.828	-0.144	0.144
30248	ENSMUSG00000030187.15	Klra2	chr6	-	131245214	131245378	131243895	131243985	131247248	131247362	30248	20,29,7,12	0,0,0,0	16,3,16,2	0,1,4,3	298	149	8.27762e-05	0.0034994	1.0,1.0,1.0,1.0	1.0,0.6,0.667,0.25	0.371	0.371
30252	ENSMUSG00000050471.17	Fam118b	chr9	-	35227163	35227391	35223613	35223742	35235230	35235483	30252	18,12,22,62	0,0,0,7	30,17,15,17	2,6,11,8	298	149	5.66924e-05	0.00257846	1.0,1.0,1.0,0.816	0.882,0.586,0.405,0.515	0.357	0.357
30449	ENSMUSG00000028189.12	Ctbs	chr3	+	146454162	146454485	146450477	146450630	146454947	146455156	30449	34,35,45,19	4,0,0,0	47,36,30,20	0,0,7,4	298	149	0.00438264	0.0780088	0.81,1.0,1.0,1.0	1.0,1.0,0.682,0.714	0.104	0.104
30481	ENSMUSG00000031712.10	Il15	chr8	-	82402738	82402873	82379488	82379615	82402968	82403209	30481	0,2,1,3	1,2,0,0	0,2,4,1	1,3,4,0	284	149	0.0226613	0.270745	0.0,0.344,1.0,1.0	0.0,0.259,0.344,1.0	0.185	0.185
30485	ENSMUSG00000040250.14	Ints13	chr6	-	146550086	146550164	146549631	146549985	146550638	146550774	30485	2,4,6,0	18,21,4,16	6,13,2,3	11,14,1,12	227	149	0.0375064	0.393657	0.068,0.111,0.496,0.0	0.264,0.379,0.568,0.141	-0.169	0.169
30540	ENSMUSG00000068250.13	Amn1	chr6	-	149183393	149183538	149170832	149171050	149188605	149188695	30540	3,24,3,14	3,1,6,4	11,16,19,3	0,0,0,0	294	149	1.69895e-09	4.92274e-07	0.336,0.924,0.202,0.639	1.0,1.0,1.0,1.0	-0.475	0.475
30560	ENSMUSG00000045103.19	Dmd	chrX	+	85197503	85197535	85190609	85190702	85202470	85202498	30560	32,5,19,1	30,30,17,18	6,2,2,2	28,19,27,27	181	149	0.0016872	0.0366242	0.468,0.121,0.479,0.044	0.15,0.08,0.057,0.057	0.192	0.192
30625	ENSMUSG00000051184.7	Zfp524	chr7	+	5016945	5017044	5015469	5015560	5017436	5018488	30625	2,3,7,0	20,10,27,7	10,23,4,1	28,34,7,14	248	149	0.0157766	0.208151	0.057,0.153,0.135,0.0	0.177,0.289,0.256,0.041	-0.105	0.105
30649	ENSMUSG00000036885.14	Arhgef26	chr3	+	62459609	62459714	62458372	62458440	62460203	62462221	30649	18,14,36,22	0,4,5,0	60,21,53,47	3,0,0,0	254	149	0.00176433	0.0377582	1.0,0.672,0.809,1.0	0.921,1.0,1.0,1.0	-0.11	0.11
30665	ENSMUSG00000069874.7	Irgm2	chr11	+	58216955	58217001	58215007	58215170	58219463	58222782	30665	8,4,57,21	45,51,50,69	64,48,26,11	47,58,39,33	195	149	0.00925951	0.139558	0.12,0.057,0.466,0.189	0.51,0.387,0.337,0.203	-0.151	0.151
30673	ENSMUSG00000032298.13	Neil1	chr9	-	57143757	57143819	57143450	57143613	57143978	57144006	30673	5,6,4,18	0,0,2,0	9,5,8,15	0,1,6,1	211	149	0.00401752	0.0726025	1.0,1.0,0.585,1.0	1.0,0.779,0.485,0.914	0.102	0.102
30689	ENSMUSG00000031060.16	Rbm10	chrX	+	20637425	20637656	20635730	20635914	20639432	20639502	30689	3,6,2,2	34,29,20,5	10,9,9,3	13,17,25,8	298	149	0.000502454	0.0143016	0.042,0.094,0.048,0.167	0.278,0.209,0.153,0.158	-0.112	0.112
30700	ENSMUSG00000024411.11	Aqp4	chr18	-	15409277	15409407	15399587	15400002	15410891	15410929	30700	4,13,7,7	0,10,0,8	1,2,1,1	0,0,3,0	279	149	0.0161721	0.211914	1.0,0.41,1.0,0.318	1.0,1.0,0.151,1.0	-0.106	0.106
30788	ENSMUSG00000001018.15	Snapin	chr3	-	90490547	90490594	90490153	90490272	90490836	90491024	30788	37,34,34,17	7,1,7,0	32,13,35,16	0,0,0,0	196	149	1.59026e-06	0.000146423	0.801,0.963,0.787,1.0	1.0,1.0,1.0,1.0	-0.112	0.112
30873	ENSMUSG00000050891.10	Tatdn1	chr15	-	58909572	58909649	58905740	58905811	58916151	58916178	30873	15,26,22,42	3,6,0,0	21,10,51,18	0,0,0,0	226	149	0.0013169	0.0303758	0.767,0.741,1.0,1.0	1.0,1.0,1.0,1.0	-0.123	0.123
30874	ENSMUSG00000050891.10	Tatdn1	chr15	-	58909572	58909649	58905740	58905811	58921139	58921182	30874	10,13,9,20	5,16,1,3	3,2,26,7	0,0,0,0	226	149	8.72928e-10	2.8495e-07	0.569,0.349,0.856,0.815	1.0,1.0,1.0,1.0	-0.353	0.353
31013	ENSMUSG00000046574.8	Prr12	chr7	-	45046838	45050128	45045722	45046389	45050204	45050366	31013	21,17,14,27	0,0,0,1	22,21,26,5	0,6,0,1	298	149	0.0135572	0.185964	1.0,1.0,1.0,0.931	1.0,0.636,1.0,0.714	0.145	0.145
31026	ENSMUSG00000038784.13	Cnot4	chr6	-	35024127	35024340	35022070	35023432	35051061	35051559	31026	11,7,10,24	14,8,10,6	5,20,39,18	5,2,1,0	298	149	0.000288791	0.00931955	0.282,0.304,0.333,0.667	0.333,0.833,0.951,1.0	-0.383	0.383
31052	ENSMUSG00000002043.17	Trappc6a	chr7	+	19515024	19515090	19514421	19514539	19515203	19515297	31052	46,63,34,24	4,0,6,5	34,29,47,33	0,1,1,0	215	149	2.64971e-05	0.00140022	0.889,1.0,0.797,0.769	1.0,0.953,0.97,1.0	-0.117	0.117
31200	ENSMUSG00000040940.18	Arhgef1	chr7	+	24919183	24919351	24917894	24918000	24919630	24919776	31200	26,41,44,36	16,15,10,17	14,21,20,23	5,28,25,10	298	149	0.0457818	0.457428	0.448,0.577,0.688,0.514	0.583,0.273,0.286,0.535	0.137	0.137
31278	ENSMUSG00000089832.8	Shkbp1	chr7	-	27347001	27347172	27345172	27345328	27348331	27348448	31278	26,32,17,35	4,3,13,4	23,32,44,46	2,2,4,0	298	149	0.00201086	0.0420227	0.765,0.842,0.395,0.814	0.852,0.889,0.846,1.0	-0.193	0.193
31281	ENSMUSG00000040466.16	Blvrb	chr7	+	27459562	27459633	27459255	27459420	27462566	27462695	31281	473369328523	105,51,28,51	418300405340	0,0,0,0	220	149	0	0	0.753,0.831,0.888,0.874	1.0,1.0,1.0,1.0	-0.163	0.163
31314	ENSMUSG00000041268.17	Dmxl2	chr9	-	54446371	54446494	54445330	54445504	54446858	54447001	31314	8,57,25,37	11,0,0,0	48,31,47,24	0,0,1,0	272	149	0.0213062	0.259784	0.285,1.0,1.0,1.0	1.0,1.0,0.963,1.0	-0.169	0.169
31328	ENSMUSG00000030598.15	Fbxo17	chr7	+	28737338	28737546	28736067	28736203	28737664	28738138	31328	1,1,1,4	2,3,4,1	5,5,1,1	0,0,0,0	298	149	1.09024e-13	8.78596e-11	0.2,0.143,0.111,0.667	1.0,1.0,1.0,1.0	-0.72	0.72
31332	ENSMUSG00000057933.10	Gsta2	chr9	-	78342486	78342597	78341829	78341938	78347088	78347168	31332	32,85,27,26	14,52,0,9	15,7,13,10	0,0,1,0	260	149	3.79904e-08	6.80346e-06	0.567,0.484,1.0,0.623	1.0,1.0,0.882,1.0	-0.302	0.302
31507	ENSMUSG00000040225.15	Prrc2c	chr1	-	162688115	162688217	162684054	162684256	162692372	162692624	31507	32,49,39,46	0,0,2,0	47,26,12,29	6,0,3,2	251	149	0.000102104	0.00412706	1.0,1.0,0.92,1.0	0.823,1.0,0.704,0.896	0.124	0.124
31593	ENSMUSG00000042505.6	Sdhaf3	chr6	+	6957003	6957137	6956006	6956200	7038853	7042979	31593	5,22,6,2	15,15,37,16	2,3,1,0	23,21,22,16	283	149	5.05369e-05	0.00237386	0.149,0.436,0.079,0.062	0.044,0.07,0.023,0.0	0.147	0.147
31610	ENSMUSG00000038535.17	Zfp280d	chr9	+	72329708	72329953	72329027	72329162	72330865	72331173	31610	5,6,3,2	9,14,11,15	0,0,2,0	8,19,14,22	298	149	2.80228e-06	0.000225125	0.217,0.176,0.12,0.063	0.0,0.0,0.067,0.0	0.127	0.127
31613	ENSMUSG00000038535.17	Zfp280d	chr9	+	72339011	72339048	72338745	72338864	72351524	72351570	31613	13,21,12,5	0,2,0,0	19,6,11,9	0,0,4,4	186	149	0.00217985	0.0450432	1.0,0.894,1.0,1.0	1.0,1.0,0.688,0.643	0.141	0.141
31627	ENSMUSG00000066568.12	Lsm14a	chr7	-	34347925	34347982	34344645	34345958	34351285	34351413	31627	94,42,58,19	43,22,14,9	20,82,42,37	11,23,1,0	206	149	0.00486212	0.0847398	0.613,0.58,0.75,0.604	0.568,0.721,0.968,1.0	-0.177	0.177
31685	ENSMUSG00000029267.17	Mtf2	chr5	+	108067459	108067572	108065756	108065965	108069161	108069585	31685	0,3,0,2	3,0,6,9	8,4,3,6	0,6,8,7	262	149	0.014057	0.191293	0.0,1.0,0.0,0.112	1.0,0.275,0.176,0.328	-0.167	0.167
31686	ENSMUSG00000029267.17	Mtf2	chr5	+	108067459	108067572	108065756	108065965	108080824	108081023	31686	0,3,0,2	12,6,9,3	8,1,2,4	7,5,4,7	262	149	0.00343643	0.0644499	0.0,0.221,0.0,0.275	0.394,0.102,0.221,0.245	-0.116	0.116
31695	ENSMUSG00000029267.17	Mtf2	chr5	+	108099653	108099731	108099118	108099186	108100812	108100983	31695	3,3,2,5	4,4,7,20	0,0,0,0	10,6,11,8	227	149	4.33757e-07	5.32653e-05	0.33,0.33,0.158,0.141	0.0,0.0,0.0,0.0	0.24	0.24
31706	ENSMUSG00000079429.9	Mroh2a	chr1	+	88257709	88257865	88256399	88256549	88258582	88258714	31706	7,3,4,6	0,0,0,0	1,1,2,2	0,0,6,0	298	149	0.0440471	0.444227	1.0,1.0,1.0,1.0	1.0,1.0,0.143,1.0	0.214	0.214
31755	ENSMUSG00000022607.18	Ptk2	chr15	-	73392343	73392447	73343284	73343359	73394647	73394744	31755	0,2,2,0	31,27,21,15	3,4,5,1	18,7,8,14	253	149	8.9971e-05	0.00374221	0.0,0.042,0.053,0.0	0.089,0.252,0.269,0.04	-0.139	0.139
31791	ENSMUSG00000056383.10	AI987944	chr7	-	41388107	41388255	41376745	41376872	41393226	41393379	31791	26,25,34,20	2,0,0,0	21,22,25,16	0,0,8,13	297	149	3.24244e-05	0.00164275	0.867,1.0,1.0,1.0	1.0,1.0,0.611,0.382	0.219	0.219
31901	ENSMUSG00000038695.13	Josd2	chr7	+	44468305	44468417	44468075	44468159	44468806	44468969	31901	6,5,14,17	27,19,4,4	10,23,12,17	0,6,11,0	261	149	0.00517154	0.0886642	0.113,0.131,0.666,0.708	1.0,0.686,0.384,1.0	-0.363	0.363
31939	ENSMUSG00000018239.9	Zcchc10	chr11	+	53331647	53331771	53330686	53330731	53332301	53332479	31939	0,4,6,0	17,8,8,20	0,2,0,0	14,14,8,9	273	149	0.00334999	0.0632891	0.0,0.214,0.29,0.0	0.0,0.072,0.0,0.0	0.108	0.108
31956	ENSMUSG00000002963.17	Pnkp	chr7	+	44860076	44860184	44859887	44859945	44860359	44860424	31956	59,72,54,56	0,12,3,7	55,43,93,48	17,8,28,1	257	149	0.0167778	0.218298	1.0,0.777,0.913,0.823	0.652,0.757,0.658,0.965	0.12	0.12
32067	ENSMUSG00000021636.15	Marveld2	chr13	-	100607776	100607812	100600888	100601037	100611432	100612584	32067	23,20,14,10	0,5,5,0	23,21,14,9	0,0,1,0	185	149	0.000193533	0.00679025	1.0,0.763,0.693,1.0	1.0,1.0,0.919,1.0	-0.116	0.116
32094	ENSMUSG00000066442.17	Mthfs	chr9	+	89215208	89215470	89211156	89211311	89239841	89240115	32094	147,144,75,190	0,0,0,0	110146140115	15,0,1,24	298	149	2.10975e-10	7.88497e-08	1.0,1.0,1.0,1.0	0.786,1.0,0.986,0.706	0.13	0.13
32169	ENSMUSG00000022721.19	Trmt2a	chr16	+	18252125	18252248	18250819	18251660	18252401	18252477	32169	59,52,79,43	0,3,11,3	33,64,53,52	0,0,0,0	272	149	6.35391e-07	7.18661e-05	1.0,0.905,0.797,0.887	1.0,1.0,1.0,1.0	-0.103	0.103
32230	ENSMUSG00000030741.15	Spns1	chr7	-	126373921	126373973	126373769	126373836	126375066	126375203	32230	25,20,22,13	4,0,4,1	19,24,14,10	0,0,0,0	201	149	0.000432177	0.0128398	0.822,1.0,0.803,0.906	1.0,1.0,1.0,1.0	-0.117	0.117
32262	ENSMUSG00000032567.16	Aste1	chr9	+	105396797	105397858	105396544	105396705	105401475	105401686	32262	8,7,0,20	0,1,5,0	8,6,10,8	0,0,0,0	298	149	0.0172559	0.222944	1.0,0.778,0.0,1.0	1.0,1.0,1.0,1.0	-0.305	0.305
32263	ENSMUSG00000032567.16	Aste1	chr9	+	105397624	105397858	105396544	105396705	105401475	105402143	32263	8,4,0,20	0,1,5,0	8,3,10,8	0,0,0,0	298	149	0.0150258	0.200874	1.0,0.667,0.0,1.0	1.0,1.0,1.0,1.0	-0.333	0.333
32288	ENSMUSG00000026709.10	Dars2	chr1	-	161065224	161065291	161063246	161063348	161069079	161069179	32288	46,43,29,41	0,0,0,0	14,24,67,48	3,4,1,0	216	149	0.0231465	0.275324	1.0,1.0,1.0,1.0	0.763,0.805,0.979,1.0	0.113	0.113
32289	ENSMUSG00000037922.13	Bank1	chr3	-	136213829	136214026	136103849	136103928	136234613	136234719	32289	19,10,3,1	4,9,0,0	8,7,7,9	0,0,0,0	298	149	4.62695e-06	0.000331444	0.704,0.357,1.0,1.0	1.0,1.0,1.0,1.0	-0.235	0.235
32309	ENSMUSG00000025505.16	Tmem80	chr7	+	141331417	141331561	141328129	141328266	141332909	141332929	32309	38,9,17,44	5,1,8,3	23,29,12,17	0,0,0,0	293	149	1.47463e-08	3.22269e-06	0.794,0.821,0.519,0.882	1.0,1.0,1.0,1.0	-0.246	0.246
32324	ENSMUSG00000051910.13	Sox6	chr7	-	115579015	115579138	115550009	115550159	115580564	115580644	32324	0,0,1,0	10,15,12,12	0,9,0,0	21,5,3,2	272	149	0.0296694	0.329013	0.0,0.0,0.044,0.0	0.0,0.496,0.0,0.0	-0.113	0.113
32341	ENSMUSG00000038822.15	Hace1	chr10	+	45589480	45589570	45588379	45588434	45590267	45590372	32341	5,12,23,11	1,2,0,3	14,14,12,11	0,2,0,0	239	149	0.0326711	0.352963	0.757,0.789,1.0,0.696	1.0,0.814,1.0,1.0	-0.143	0.143
32374	ENSMUSG00000030512.13	Snrpa1	chr7	+	66070118	66070198	66069423	66069526	66070589	66070665	32374	114144103122	6,9,11,27	95,63,103,90	15,14,26,27	229	149	0.000517386	0.0146458	0.925,0.912,0.859,0.746	0.805,0.745,0.72,0.684	0.122	0.122
32426	ENSMUSG00000074071.11	Fam169b	chr7	+	68321819	68321905	68304551	68304651	68350233	68350416	32426	18,10,24,27	11,2,9,9	31,18,17,7	2,2,1,0	235	149	5.0808e-06	0.000355078	0.509,0.76,0.628,0.655	0.908,0.851,0.915,1.0	-0.28	0.28
32428	ENSMUSG00000074071.11	Fam169b	chr7	+	68329221	68329399	68304551	68304651	68350233	68350416	32428	45,38,27,56	11,2,9,9	29,16,22,24	2,2,1,0	298	149	0.00048766	0.013965	0.672,0.905,0.6,0.757	0.879,0.8,0.917,1.0	-0.165	0.165
32448	ENSMUSG00000024566.10	Atp9b	chr18	-	80836354	80836431	80795289	80795432	80844526	80844602	32448	4,18,3,27	0,1,0,0	12,5,14,21	3,0,1,3	226	149	0.0039934	0.0722173	1.0,0.922,1.0,1.0	0.725,1.0,0.902,0.822	0.118	0.118
32489	ENSMUSG00000029924.12	Slc37a3	chr6	-	39367643	39367766	39366888	39367046	39372078	39372137	32489	13,20,10,9	4,7,0,0	7,20,11,8	0,2,0,0	272	149	9.1473e-05	0.0037803	0.64,0.61,1.0,1.0	1.0,0.846,1.0,1.0	-0.149	0.149
32500	ENSMUSG00000027763.13	Mbnl1	chr3	+	60528755	60528978	60501219	60501423	60595593	60598100	32500	75,93,60,24	24,26,32,20	60,68,38,44	3,26,9,0	298	149	0.00151109	0.033797	0.61,0.641,0.484,0.375	0.909,0.567,0.679,1.0	-0.261	0.261
32503	ENSMUSG00000027763.13	Mbnl1	chr3	+	60528755	60529804	60501178	60501423	60595593	60595764	32503	156234134117	24,26,32,20	139,147,97,122	3,26,9,0	298	149	0.00036162	0.0110754	0.765,0.818,0.677,0.745	0.959,0.739,0.843,1.0	-0.134	0.134
32509	ENSMUSG00000027763.13	Mbnl1	chr3	+	60621422	60621458	60615619	60615773	60622145	60622240	32509	23,8,15,7	50,46,58,52	34,11,13,28	52,23,58,36	185	149	0.00858423	0.131768	0.27,0.123,0.172,0.098	0.345,0.278,0.153,0.385	-0.125	0.125
32547	ENSMUSG00000063929.6	Cyp4a32	chr4	+	115602259	115602404	115600974	115601163	115602927	115602972	32547	362234437446	55,42,10,25	773593948868	41,0,0,24	294	149	1.43799e-11	6.99679e-09	0.769,0.738,0.957,0.9	0.905,1.0,1.0,0.948	-0.122	0.122
32557	ENSMUSG00000063929.6	Cyp4a32	chr4	+	115614612	115614677	115611503	115611637	115614819	115614896	32557	309200299327	145,63,108,45	454517501619	19,7,15,13	214	149	0	0	0.597,0.689,0.658,0.835	0.943,0.981,0.959,0.971	-0.269	0.269
32581	ENSMUSG00000030545.9	Pex11a	chr7	-	79740164	79740280	79735956	79737910	79742909	79743080	32581	524250563364	169,74,148,57	307630327163	29,86,27,24	265	149	1.82146e-08	3.81884e-06	0.635,0.655,0.681,0.782	0.856,0.805,0.872,0.792	-0.143	0.143
32604	ENSMUSG00000028292.14	Rars2	chr4	+	34647785	34647881	34646507	34646614	34650190	34650251	32604	36,48,27,55	0,14,14,7	52,42,51,48	0,0,4,0	245	149	2.01231e-07	2.78997e-05	1.0,0.676,0.54,0.827	1.0,1.0,0.886,1.0	-0.211	0.211
32616	ENSMUSG00000030538.15	Cib1	chr7	-	80232343	80232378	80228397	80228548	80232509	80232565	32616	0,3,5,3	10,11,0,11	0,1,2,4	2,0,0,0	184	149	7.68003e-05	0.00330873	0.0,0.181,1.0,0.181	0.0,1.0,1.0,1.0	-0.409	0.409
32626	ENSMUSG00000038943.16	Prc1	chr7	+	80313526	80313568	80313031	80313131	80315113	80315517	32626	3,2,3,2	2,5,10,3	1,3,1,2	0,2,1,0	191	149	0.000358363	0.0110017	0.539,0.238,0.19,0.342	1.0,0.539,0.438,1.0	-0.417	0.417
32645	ENSMUSG00000026977.17	March7	chr2	+	60245211	60245260	60243556	60243670	60247889	60247957	32645	24,50,40,52	4,5,0,7	42,18,35,22	0,0,0,0	198	149	1.87084e-06	0.000166939	0.819,0.883,1.0,0.848	1.0,1.0,1.0,1.0	-0.113	0.113
32748	ENSMUSG00000062797.13	Hikeshi	chr7	-	89935726	89935964	89923563	89923715	89940968	89941066	32748	137,70,46,108	0,13,13,14	57,74,49,97	0,0,0,0	298	149	1.82591e-11	8.52047e-09	1.0,0.729,0.639,0.794	1.0,1.0,1.0,1.0	-0.209	0.209
32764	ENSMUSG00000038506.13	Dcun1d2	chr8	-	13261384	13261467	13255962	13257976	13271589	13271720	32764	7,2,11,7	2,10,7,20	1,2,0,2	6,12,11,4	232	149	0.00049295	0.0140777	0.692,0.114,0.502,0.184	0.097,0.097,0.0,0.243	0.264	0.264
32765	ENSMUSG00000038506.13	Dcun1d2	chr8	-	13261384	13261467	13258946	13259043	13271589	13271720	32765	8,5,16,13	8,12,5,3	7,2,3,2	0,3,0,0	232	149	0.000445992	0.0131293	0.391,0.211,0.673,0.736	1.0,0.3,1.0,1.0	-0.322	0.322
32812	ENSMUSG00000020680.15	Taf15	chr11	+	83488924	83489045	83487222	83487413	83497893	83497926	32812	34,42,34,33	20,9,15,4	53,42,55,49	3,12,9,2	270	149	0.0107966	0.157568	0.484,0.72,0.556,0.82	0.907,0.659,0.771,0.931	-0.172	0.172
32817	ENSMUSG00000057637.13	Prdm2	chr4	-	143142123	143142234	143111633	143111777	143162055	143162182	32817	14,8,12,4	1,8,3,4	7,6,14,6	0,0,0,0	260	149	6.53012e-10	2.187e-07	0.889,0.364,0.696,0.364	1.0,1.0,1.0,1.0	-0.422	0.422
32819	ENSMUSG00000057637.13	Prdm2	chr4	-	143179287	143179391	143170035	143170188	143180876	143180991	32819	2,1,3,1	5,5,0,2	10,17,29,13	0,0,0,1	253	149	2.00793e-09	5.75339e-07	0.191,0.105,1.0,0.227	1.0,1.0,1.0,0.884	-0.59	0.59
32820	ENSMUSG00000057637.13	Prdm2	chr4	-	143179314	143179391	143170035	143170188	143180876	143180991	32820	0,5,2,0	5,5,0,2	4,5,9,6	0,0,0,1	226	149	3.85361e-09	1.03518e-06	0.0,0.397,1.0,0.0	1.0,1.0,1.0,0.798	-0.6	0.6
32825	ENSMUSG00000025504.14	Eps8l2	chr7	+	141342054	141342110	141341892	141341974	141342925	141342990	32825	233186151206	37,29,21,6	158231135108	0,1,0,4	205	149	0	0	0.821,0.823,0.839,0.961	1.0,0.994,1.0,0.952	-0.126	0.126
32842	ENSMUSG00000018909.15	Arrb1	chr7	+	99597035	99597059	99596022	99596106	99598490	99598561	32842	7,17,16,32	3,36,24,49	2,5,5,3	22,41,17,32	173	149	4.11051e-06	0.000301999	0.668,0.289,0.365,0.36	0.073,0.095,0.202,0.075	0.309	0.309
32872	ENSMUSG00000030704.14	Rab6a	chr7	+	100629837	100629943	100629665	100629771	100631741	100631853	32872	108,132,96,148	49,81,34,88	122,80,119,127	34,18,40,19	255	149	5.62134e-05	0.00256572	0.563,0.488,0.623,0.496	0.677,0.722,0.635,0.796	-0.165	0.165
32890	ENSMUSG00000032812.18	Arap1	chr7	+	101384861	101385040	101378368	101378532	101385551	101385593	32890	77,75,43,85	7,10,10,9	91,104,113,55	0,5,2,0	298	149	1.71217e-08	3.61914e-06	0.846,0.789,0.683,0.825	1.0,0.912,0.966,1.0	-0.184	0.184
32891	ENSMUSG00000032812.18	Arap1	chr7	+	101384861	101385040	101378368	101378532	101386148	101386198	32891	35,18,20,25	0,0,0,0	19,25,55,23	1,1,5,1	298	149	0.0024543	0.0496403	1.0,1.0,1.0,1.0	0.905,0.926,0.846,0.92	0.101	0.101
32892	ENSMUSG00000032812.18	Arap1	chr7	+	101385551	101385616	101378189	101378532	101386148	101386198	32892	15,17,13,27	0,0,0,0	10,32,4,11	1,1,5,1	214	149	0.00132348	0.0305004	1.0,1.0,1.0,1.0	0.874,0.957,0.358,0.885	0.232	0.232
32902	ENSMUSG00000042700.16	Sipa1l1	chr12	+	82265956	82266025	82234462	82234528	82311348	82311409	32902	2,1,1,6	10,22,13,27	16,3,2,6	8,33,12,7	218	149	0.0109277	0.158831	0.12,0.03,0.05,0.132	0.578,0.059,0.102,0.369	-0.194	0.194
32903	ENSMUSG00000042700.16	Sipa1l1	chr12	+	82311348	82311409	82234462	82234528	82340661	82342499	32903	18,43,18,42	0,0,10,0	12,44,21,9	0,0,0,0	210	149	0.00726921	0.116073	1.0,1.0,0.561,1.0	1.0,1.0,1.0,1.0	-0.11	0.11
32909	ENSMUSG00000032737.13	Inppl1	chr7	-	101823512	101823646	101822631	101823403	101823892	101824559	32909	76,63,67,68	8,6,12,3	47,82,45,47	1,0,0,0	283	149	9.30835e-10	2.9635e-07	0.833,0.847,0.746,0.923	0.961,1.0,1.0,1.0	-0.153	0.153
33035	ENSMUSG00000021646.9	Mccc2	chr13	-	100009649	100009740	100002291	100002439	100015385	100015618	33035	3,0,1,0	19,11,9,10	2,5,2,4	17,15,17,5	240	149	0.0026535	0.0526372	0.089,0.0,0.065,0.0	0.068,0.171,0.068,0.332	-0.121	0.121
33145	ENSMUSG00000069520.6	Tmem19	chr10	-	115359653	115359767	115347645	115347783	115361906	115361959	33145	85,78,48,96	11,4,12,3	169,87,175,140	7,0,0,0	263	149	2.13941e-08	4.27684e-06	0.814,0.917,0.694,0.948	0.932,1.0,1.0,1.0	-0.14	0.14
33163	ENSMUSG00000031016.9	Wee1	chr7	+	110130828	110130975	110126700	110126822	110134754	110134850	33163	25,41,26,19	2,0,4,5	16,6,6,2	0,0,0,0	296	149	5.02484e-06	0.000353081	0.863,1.0,0.766,0.657	1.0,1.0,1.0,1.0	-0.178	0.178
33213	ENSMUSG00000055320.17	Tead1	chr7	+	112841887	112841950	112839415	112839480	112842039	112842102	33213	2,2,5,1	4,17,18,0	3,0,0,0	3,25,4,1	212	149	0.0270958	0.307411	0.26,0.076,0.163,1.0	0.413,0.0,0.0,0.0	0.272	0.272
33227	ENSMUSG00000024817.13	Uhrf2	chr19	+	30056234	30056494	30039063	30039297	30071242	30071461	33227	51,54,26,88	7,17,4,8	50,52,56,84	6,1,1,8	298	149	0.00420869	0.075423	0.785,0.614,0.765,0.846	0.806,0.963,0.966,0.84	-0.141	0.141
33263	ENSMUSG00000045659.18	Plekha7	chr7	-	116126935	116127046	116123492	116124820	116128553	116128693	33263	7,0,6,1	10,4,7,5	1,2,0,0	5,5,4,3	260	149	0.000566294	0.0157366	0.286,0.0,0.329,0.103	0.103,0.186,0.0,0.0	0.107	0.107
33281	ENSMUSG00000030655.15	Smg1	chr7	-	118217719	118217777	118212888	118213052	118243204	118243670	33281	20,4,31,10	7,10,16,7	3,4,11,4	9,17,8,6	207	149	0.0245855	0.287794	0.673,0.224,0.582,0.507	0.194,0.145,0.497,0.324	0.207	0.207
33321	ENSMUSG00000030876.7	Mettl9	chr7	+	121052086	121052296	121034444	121034975	121076129	121076217	33321	9,5,2,3	0,0,10,0	2,6,8,6	1,0,0,0	298	149	0.0446103	0.448853	1.0,1.0,0.091,1.0	0.5,1.0,1.0,1.0	-0.102	0.102
33369	ENSMUSG00000033114.11	Slc35d2	chr13	-	64120594	64120681	64112929	64113001	64129185	64129325	33369	15,17,8,6	1,0,0,0	9,4,4,4	0,0,9,2	236	149	0.000553565	0.0155169	0.904,1.0,1.0,1.0	1.0,1.0,0.219,0.558	0.282	0.282
33379	ENSMUSG00000030766.15	Arhgap17	chr7	-	123283776	123283825	123279279	123280116	123285419	123285467	33379	3,5,1,2	15,13,1,19	7,3,2,4	5,3,8,0	198	149	0.0120813	0.17034	0.131,0.224,0.429,0.073	0.513,0.429,0.158,1.0	-0.311	0.311
[truncated: 110 more rows]

## Sheet: 240 RI events
Supplementary Data 2 Alternative splicing analysis in RNA-seq data of Usp39 knockout mice liver
[truncated: 242 more rows]
