# Supplementary material for: Spliceosome component Usp39 contributes to hepatic lipid homeostasis through the regulation of autophagy
Source: Nat Commun. 2023 Nov 3;14:7032. doi: 10.1038/s41467-023-42461-6 (PMC10624899; doi:10.1038/s41467-023-42461-6)
Supplement: Supplementary file 9 — Source Data [file 41467_2023_42461_MOESM9_ESM.xlsx]

## Sheet: Figure1
Figure.1d					Figure.1e				Figure.1f						Figure.1g
		Pearson R	P value		Usp39 Normalized expression				Usp39 Normalized expression						Protein expression quantification
	Usp39	-0.325885	7.39722			Low (< 3)	High (≥ 3)			Stage 0-1	Stage 2-4					Mouse liver
	Prpf6	-0.308388	6.65397			662.395	383.83			314.776	392.7					Relative Usp39 levels (fold)
	Ddx23	-0.256651	4.72323			254.85	392.7			403.17	247.119						CD	HFD
	Prpf8	-0.290649	5.94809			363.889	301.84			347.163	355.103					Exp-1	1.13204	0.498218
	Txnl4A	-0.390321	10.5682			314.776	578.736			420.312	410.511					Exp-2	0.793517	0.294151
	Snrnp200	-0.196359	2.93659			245.504	361.617			425.456	384.851					Exp-3	1.02091	0.210811
	Cd2Bp2	-0.0438869	0.326198			247.119	550.102			397.566	392.575					Exp-4	1.21552	0.256661
	Prpf4	-0.418291	12.1767			377.252	318.884			411.046	338.639					Exp-5	0.731752	0.360036
	Prpf31	-0.15203	1.91294			425.801	375.033			400.775	403.592					Exp-6	1.10698	0.397102
	Sart3	-0.299648	6.30031			348.648	454.565			617.616	448.454					Exp-7	0.999288	0.524006
	Snrnp40	-0.363671	9.17034			349.238	309.888			635.511	394.417					means	1	0.362998
	Ppih	-0.00404099	0.023556			450.577	337.958			497.319	239.158
	Eftud2	-0.359372	8.95661			390.623	285.879			505.23	405.987
	Prpf3	0.166575	2.22311			348.787	307.139			425.801	404.271
	Sart1	-0.293395	6.05431			355.103	309.668			362.985	335.431
						367.358	281.273			333.087	368.956
						362.985	361.794			366.86	379.113				Figure.1h
						495.076	380.576			354.133	398.618				Protein expression quantification
						411.046	391.137			366.277	620.386					Mouse liver
						336.555	476.041			495.076	470.869					Relative Usp39 levels (fold)
						239.158	442.796			402.443	342.405						CD	MCD
						449.049	419.171			426.31	396.177					Exp-1	1.20971	0.824129
						292.943	450.55			477.316	373.443					Exp-2	1.52243	0.325279
						342.193	394.32			336.555	430.687					Exp-3	0.788549	0.61678
						399.988	309.714			385.147	272.358					Exp-4	0.673392	0.389386
						272.358	394.892			392.445	372.32					Exp-5	1.12848	0.464831
						301.031	348.488			338.55	447.945					Exp-6	0.677445	0.453053
						380.724	457.999			438.005	416.784					means	1	0.512243
						329.625	345.733			376.994	499.361
						415.049	424.072			455.216	413.054
						514.293	355.957			375.593	364.015
						652.874	343.937			351.537	393.253
						725.276	305.962			448.54	441.487
						462.083	318.257			372.698	329.408				Figure.1i
						552.585	403.17			349.303	300.434				Protein expression quantification
						529.159	347.163			449.049	388.568					Human liver
						552.461	333.087			370.025	400.746					Relative Usp39 levels (fold)
						400.775	366.86			683.561	413.461						Normal	NASH
						449.439	354.133			425.715	330.159					Exp-1	1.58265	0.246346
						723.958	366.277			292.943	305.047					Exp-2	1.04084	0.234984
						470.381	420.312			399.988	376.993					Exp-3	1.24992	0.265874
						554.423	402.443			480.526	427.798					Exp-4	0.474591	0.217015
						617.616	425.456			318.269	392.394					Exp-5	0.651996
						447.29	397.566			380.724	359.068					means	1	0.241055
						749.825	426.31			367.885	428.803
						572.884	477.316			428.713	329.625
						528.025	385.147			355.703	487.774
						620.846	392.445			367.22	361.671
						602.18	338.55			446.127	352.388
						525.993	438.005			388.126	419.498
						619.622	376.994			418.495	413.37
						517.026	455.216			443.188	228.824
						635.511	375.593			442.847	233.615
						497.319	351.537			372.141	379.798
						622.168	448.54			343.286	284.077
						639.317	372.698			346.916	338.23
						532.062	410.511			439.606	357.803
						577.955	384.851			426.331	345.209
						551.967	392.575			395.55	259.04
						814.381	406.29			725.276	393.161
						986.876	338.639			470.472	437.326
						416.881	403.592			529.159	378.993
						616.582	448.454			552.461	361.468
						540.19	394.417			449.439	340.864
						577.529	405.987			447.29	352.556
						561.967	349.303			572.884	354.13
						567.208	404.271			525.993	409.51
						475.894	335.431			517.026	291.534
						587.101	368.956			532.062	343.347
						564.135	379.113			577.955	405.376
						763.773	398.618			814.381	332.085
						679.939	370.025			986.876	316.247
						532.749	683.561			619.148	396.84
						410.51	425.715			416.881	420.44
						505.23	620.386			616.582	331.986
						429.124	470.869			540.19	514.293
					means	493.401	407.099			577.529	493.012
					averages	497.319	421.511			475.894	692.614
							342.405			534.577	554.423
							396.177		means	452.203	639.317
							373.443		averages	425.758	551.967
							430.687				567.208
							398.726				564.135
							412.912				679.939
							372.32				301.84
							397.324				254.85
							447.945				454.565
							416.784				337.958
							473.299				307.139
							376.784				245.504
							499.361				281.273
							480.526				391.137
							413.054				377.252
							364.015				348.648
							294.737				349.238
							230.321				394.892
							393.253				450.577
							441.487				390.623
							329.408				355.957
							401.398				367.358
							345.357				406.29
							354.376				407.099
							368.35				421.511
							300.434				342.193
							388.568				398.726
							345.443				412.912
							400.746				397.324
							358.093				301.031
							413.461				473.299
							330.159				376.784
							318.269				294.737
							379.039				230.321
							305.047				401.398
							376.993				345.357
							427.798				354.376
							392.394				368.35
							380.579				345.443
							433.667				358.093
							359.068				379.039
							428.803				380.579
							487.774				433.667
							361.671				437.884
							437.884				256.35
							367.885				462.161
							256.35				337.856
							352.388				399.982
							419.498				415.049
							413.37				303.966
							228.824				400.877
							233.615				329.882
							462.161				403.825
							428.713				438.724
							337.856				418.38
							379.798				336.999
							284.077				436.54
							338.23				401.435
							357.803				347.329
							355.703				410.252
							399.982				447.546
							367.22				492.014
							345.209				457.078
							446.127				652.874
							259.04				462.083
							388.126				552.585
							393.161				737.523
							418.495				723.958
							443.188				470.381
							437.326				749.825
							378.993				528.025
							303.966				620.846
							400.877				619.622
							374.768				622.168
							361.468				604.843
							329.882				408.042
							442.847				763.773
							340.864				383.83
							352.556				578.736
							403.825				662.395
							354.13				361.617
							409.51				550.102
							372.141				318.884
							438.724				375.033
							291.534				363.889
							343.347				309.888
							418.38				285.879
							343.286				309.668
							405.376				361.794
							346.916				380.576
							332.085				476.041
							336.999				442.796
							436.54				419.171
							401.435				450.55
							347.329				394.32
							439.606				309.714
							316.247				348.488
							410.252				457.999
							447.546				345.733
							492.014				424.072
							396.84				348.787
							426.331				343.937
							420.44				305.962
							395.55				318.257
							457.078				374.768
							331.986				504.732
							470.472				568.219
							493.012				602.18
							737.523				733.172
							504.732				587.216
							692.614				679.805
							568.219				561.967
							733.172				587.101
							587.216				532.749
							604.843				410.51
							679.805			means	414.475
							619.148			averages	394.417
							408.042
							534.577
						means	399.362
						averages	392.7

## Sheet: Figure2b-g
Figure.2b
Protein expression quantification
	Liver				Primary hepatocytes
	Relative Usp39 levels (fold)				Relative Usp39 levels (fold)
		Control	HKO			Control	HKO
	Exp-1	0.92187	0.206555		Exp-1	0.828815	0.0521007
	Exp-2	1.19768	0.123711		Exp-2	1.06052	0.0674567
	Exp-3	0.880449	0.302909		Exp-3	1.11067	0.0786538
	means	1	0.211058		means	1	0.0660704
Figure.2c														Figure.2e-g
		Control					HKO							Control				HKO
		Body weight (g)					Body weight (g)							Body weight (g)	Liver weight (g)	Liver/body weight		Body weight (g)	Liver weight (g)	Liver/body weight
		Exp-1	Exp-2	Exp-3	Exp-4	Exp-5	Exp-1	Exp-2	Exp-3	Exp-4	Exp-5		Exp-1	13.81	0.7172	0.0519334		14.56	0.8067	0.0554052
	1 week	3.6	3.99	4.15	4.16	4.85	3.96	3.38	3.75	3.12	4.82		Exp-2	16.27	0.8617	0.0529625		12.1	0.5746	0.0474876
	2 week	8.1	8.16	8.65	8.3	7.4	7.54	7.4	7.61	6.13	7.71		Exp-3	14.67	0.8806	0.0600273		10.34	0.4846	0.0468665
	3 week	9.44	10.43	11.01	9.88	9.45	9.84	9.11	8.88	8.19	9.79		Exp-4	14.81	0.8466	0.0571641		13.32	0.5575	0.0491189
	4 week	13.29	15.55	16.39	13.08	14.58	13.22	12.98	13.1	12.84	12.87		Exp-5	18.26	1.1348	0.0621468		10.08	0.4771	0.0473313
	5 week	18.14	19.54	21.3	18.03	20.56	14.08	15.01	14.52	14.98	12.8		Exp-6	13.94	0.7517	0.053924		10.12	0.4991	0.0493182
	6 week	20.25	21.14	22.86	20.68	22.66	17.61	17.74	17.87	16.44	17.53		Exp-7	15.71	0.9004	0.0573138		10.9	0.6161	0.0565229
	7 week	22.78	22.9	25.01	23.32	24.32	21.37	21.44	22.04	20.23	21.17		Exp-8	13.58	0.7711	0.056782		11.5	0.6195	0.0538696
	8 week	23.78	23.27	26.29	25.24	26.4	22.12	23.32	23.19	22.72	23.96		Exp-9	13.56	0.7261	0.0535472		11.35	0.7696	0.0577778
	9 week	24.82	24.01	27.15	26.3	26.82	23.09	24.22	24	22.87	26.14		Exp-10	14.19	0.8703	0.0613319		12.78	0.6308	0.0493584
	10 week	25.9	24.96	28.23	26.66	27.72	23.83	24.93	24.56	22.82	27.08		means	14.88	0.84605	0.0567133		11.705	0.60356	0.0513056
	11 week	26.41	25.68	28.87	28.14	28.44	25.02	25.36	25.23	24.24	27.96
	12 week	27.03	26.22	28.59	28.73	28.65	25.04	26.32	25.64	24.01	28.54
	13 week	27.3	26.62	29.28	29.82	29.17	25.7	26.64	25.92	24.64	29.23
	14 week	27.66	27.05	29.43	30.01	29.22	25.69	26.87	26.42	25.2	29.98
	15 week	27.7	27.34	30.19	30.37	29.37	26.26	27.56	26.93	25.36	30.37
	16 week	29.03	28.15	30.72	31.09	29.85	26.61	28.01	27.29	25.72	31.06
Figure.2i					Figure.2j
Pcna positive hepatocytes (%)						Ki67 positive hepatocytes (%)
	Control	HKO				Control	HKO
Exp-1	6.86275	41.5094			Exp-1	0.598802	2.94118
Exp-2	3.31754	29.4118			Exp-2	1.10497	5.1948
Exp-3	2.76498	22.0513			Exp-3	0.574713	6.17284
Exp-4	2.55102	23.3533			Exp-4	4.54545	5.22388
Exp-5	3.16456	18.8889			Exp-5	2.84091	3.44828
Exp-6	7.43243	17.4157			Exp-6	0.823045	8.07453
Exp-7	3	26.5151			Exp-7	1.2931	8.24742
Exp-8	2.38095	22.8814			Exp-8	1.06383	7.40741
Exp-9	2.15054	18.4549			Exp-9	1.42857	6.58683
Exp-10	0.930233	26.6272			Exp-10	1.83486	7.22222
Exp-11	1.57068	24.3655			Exp-11	0.961538
Exp-12	2.34742	17.5758			means	1.5518	6.05194
Exp-13	0.917431	17.7122
Exp-14	0.851064	13.1707
Exp-15	0.900901	19.3878
means	2.74283	22.6214

## Sheet: Figure2k-p
Figure.2k				Figure.2l			Figure.2m
Relative mRNA expression
		Control					HKO
		Exp-1	Exp-2	Exp-3	Exp-4	means	Exp-1	Exp-2	Exp-3	Exp-4	means
	Afp	1.11717	0.82681	0.974359	1.11111	1.00736	11.4108	7.10838	6.8043	6.81429	8.03444
	H19	0.766626	1.17961	1.05857	1.04462	1.01236	359.563	259.286	238.49	227.989	271.332
	Albumin	1.43543	0.717149	0.971424		1.04133		0.597402	0.517704	0.65715	0.590752
Figure.2n
	ALT (U/L)				AST (U/L)				LDH (U/L)				Albumin (g/L)
	Control	HKO			Control	HKO			Control	HKO			Control	HKO
Exp-1	48	184		Exp-1	126	278		Exp-1	670	556		Exp-1	18.6	16.5
Exp-2	34	106		Exp-2	90	216		Exp-2	471	757		Exp-2	20.5	18.3
Exp-3	37	156		Exp-3	100	172		Exp-3	599	660		Exp-3	20.2	19.7
Exp-4	36	70		Exp-4	105	147		Exp-4	554	533		Exp-4	20.5	17.6
Exp-5	39	152		Exp-5	109	250		Exp-5	844	919		Exp-5	20.7	15.3
Exp-6	47	139		Exp-6	138	161		Exp-6	808	576		Exp-6	22.6	18.3
Exp-7	46	110		Exp-7	113	165		Exp-7	539	540		Exp-7	15.1	18
Exp-8	46	212		Exp-8	101	214		Exp-8	475	400		Exp-8	21.2	17
Exp-9	32	252		Exp-9	92	253		Exp-9	563	462		Exp-9	21.6	17.7
Exp-10	35	124		Exp-10	102	156		Exp-10	344	398		Exp-10	19.6	17.8
Exp-11	39	109		Exp-11	105	144		Exp-11	643	638		Exp-11	17.9	15.3
Exp-12	35	335		Exp-12	78	237		Exp-12	653	856		Exp-12	16.4	17
Exp-13	31	84		Exp-13	91	158		Exp-13	409	623		Exp-13	19.1	18.9
Exp-14	37	78		Exp-14	106	119		Exp-14	493	459		Exp-14	19.8	18.4
Exp-15	46	65		Exp-15	108	134		Exp-15	710	671		Exp-15	18.8	15.1
Exp-16	30	81		Exp-16	112	200		Exp-16	370	611		Exp-16	19	20.8
Exp-17	39	102		Exp-17	99	164		Exp-17	709	631		Exp-17	19.8	16.8
Exp-18	38	56		Exp-18	111	368		Exp-18	392	669		Exp-18	20.5	15.8
Exp-19	5	60		Exp-19	91	180		Exp-19	326	796		Exp-19	16.3	16.5
Exp-20	10	70		Exp-20	71	211		Exp-20	325	813		Exp-20	20.9	17
means	35.5	127.25		means	102.4	196.35		means	544.85	628.4		means	19.455	17.39
Figure.2p
		Relative mRNA expression
		Control					HKO
		Exp-1	Exp-2	Exp-3	Exp-4	means	Exp-1	Exp-2	Exp-3	Exp-4	means
	Col1A1	1.11486	0.683911	1.69252	0.774897	1.06655	3.51524	4.83603	1.84932	6.25381	4.1136
	α-Sma	0.998041	0.801977	2.52429	0.494937	1.20481	4.15197	5.38424	1.57493	5.43652	4.13692
	Tnf-α	0.941278	0.309334	2.08366	1.64827	1.24563	1.52794	2.72222	2.21576	1.69679	2.04068
	Mmp9	0.83212	1.25614	1.09062	0.877206	1.01402	0.411099	0.558181	0.501975	0.589242	0.515124
	Il-6	negative	negative	negative	negative		negative	negative	negative	negative
	Tgfb1	negative	negative	negative	negative		negative	negative	negative	negative

## Sheet: Figure3
Figure.3c						Figure.3d
	Liver TG levels (nmlo/mg)						Relative mRNA expression
		Control	HKO				Control				HKO
	Exp-1	0.511565	0.732143				Exp-1	Exp-2	Exp-3	means	Exp-1	Exp-2	Exp-3	means
	Exp-2	0.377147	0.779548			Usp39	0.991823	0.932046	1.08175	1.00187	0.365237	0.377908	0.341186	0.361444
	Exp-3	0.706394	0.558034			Col1A1	0.997307	1.03417	0.96957	1.00035	1.91269	1.79897	1.82854	1.84673
	Exp-4	0.652563	0.771983			α-Sma	0.987697	0.990482	1.02218	1.00012	0.638702	0.788725	0.681485	0.702971
	Exp-5	0.863914	0.800047			Tnf-α	1.02244	1.24967	0.782645	1.01825	1.55143	1.74281	1.41423	1.56949
	Exp-6	0.358817	0.601783			Tgfb1	1.01201	0.985534	1.00264	1.00006	1.46168	1.4143	1.37066	1.41555
	Exp-7	0.549548	0.781492
	Exp-8	0.44459	0.829494
	means	0.558067	0.731815
Figure.3g						Figure.3h
	Liver TG levels (nmlo/mg)						Relative mRNA expression
		Control	HKO				Control				HKO
	Exp-1	0.130274	0.436717				Exp-1	Exp-2	Exp-3	means	Exp-1	Exp-2	Exp-3	means
	Exp-2	0.118513	0.589377			Usp39	0.953508	0.985899	1.06376	1.00106	0.541869	0.615057	0.535726	0.564217
	Exp-3	0.163492	0.511732			Col1A1	0.813554	1.0692	1.14962	1.01079	1.60802	1.64643	1.612	1.62215
	means	0.137426	0.512609			α-Sma	1.0128	0.865039	1.14141	1.00642	3.04092	2.75516	2.40772	2.7346
						Tnf-α	0.932102	0.876267	1.22433	1.0109	1.78302	2.00014	1.46407	1.74907
						Tgfb1	0.988341	0.957238	1.05699	1.00086	1.83384	1.60195	1.6237	1.6865

## Sheet: Figure4b-f
Figure.4b											Figure.4c
		Relative mRNA expression											Relative mRNA expression
		Control				HKO							Control				HKO
		Exp-1	Exp-2	Exp-3	means	Exp-1	Exp-2	Exp-3	means				Exp-1	Exp-2	Exp-3	means	Exp-1	Exp-2	Exp-3	means
	Usp39	1.03828	0.940001	1.0246	1.00096	0.386202	0.388948	0.415825	0.396992			Usp39	0.975846	0.955759	1.07219	1.00126	0.362369	0.342784	0.333149	0.346101
	Ulk1	0.716368	1.37315	1.01659	1.03537	0.467311	0.589671	0.517306	0.524763			Ulk1	1.02447	0.95142	1.02596	1.00062	0.539303	0.538705	0.522529	0.533512
	Atg3	1.20418	1.0455	0.794303	1.01466	0.449157	0.577583	0.569953	0.532231			Atg3	1.01945	0.935893	1.04811	1.00115	0.480179	0.443503	0.434517	0.452733
	Atg5	1.1272	0.795407	1.11537	1.01266	1.4759	1.2409	1.1271	1.2813			Atg5	1.01914	0.958342	1.02387	1.00045	0.416497	0.43661	0.426102	0.426403
	Atg7	0.864551	1.3216	0.875205	1.02045	0.613474	0.673006	0.684044	0.656841			Atg7	0.993222	0.967516	1.04063	1.00046	0.452557	0.445034	0.446787	0.448126
Figure.4d								Figure.4e								Figure.4f

## Sheet: Figure4g-j
Figure.4g					Figure.4h									Figure.4i					Figure.4j
	Autophagosomes (/cell)						Control				HKO				LC3-EGFP puncta (/cell)					Co-localization of EGFP-LC3 puncta with lipid (/cell)
	Control	HKO					Lamp2	Plin2			Lamp2	Plin2			Control	siUsp39				Control	siUsp39
Exp-1	8	4				Distance_(pixels)	Red	Green		Distance_(pixels)	Red	Green		Exp-1	18	8			Exp-1	5	3
Exp-2	5	2				0	24.4077	5.94425		0	79.2378	16.1189		Exp-2	21	4			Exp-2	11	3
Exp-3	6	4				0.1	21.4843	7.45296		0.1	78.6049	15.5489		Exp-3	12	9			Exp-3	15	1
Exp-4	7	3				0.2	22.453	9.64808		0.2	78.6713	15.458		Exp-4	17	6			Exp-4	7	1
Exp-5	10	2				0.3	24.8223	10.7666		0.3	75.979	18.4685		Exp-5	15	5			Exp-5	9	1
Exp-6	6	4				0.4	25.9686	10.6063		0.4	67.5874	18.3846		Exp-6	14	6			Exp-6	6	2
Exp-7	3	3				0.5	23.0941	8.82578		0.5	57.8357	20.9056		Exp-7	14	9			Exp-7	10	2
Exp-8	11	2				0.6	20.8432	4.66202		0.6	54.5245	22.1189		Exp-8	14	3			Exp-8	4	1
Exp-9	9	1				0.7	26.6028	7.5784		0.7	48.528	23.0699		Exp-9	13	6			Exp-9	13	3
Exp-10	5	1				0.8	24.4077	9.64111		0.8	46.8427	24.1643		Exp-10	14	8			Exp-10	17	12
Exp-11	5					0.9	19.1568	10.7038		0.9	49.3776	25.9475		Exp-11	20	7			Exp-11	15	5
means	6.81818	2.6				1	21.23	12.6098		1	46.4336	29.5105		Exp-12	8	7			Exp-12	16	2
						1.1	19.5923	15.6446		1.1	41.3427	31.042		Exp-13	6	4			Exp-13	5	2
						1.2	25.1916	19.6132		1.2	41.521	34.0629		Exp-14	11	8			Exp-14	19	1
						1.3	23.5052	23.892		1.3	42.8217	34.0909		Exp-15	9	7			Exp-15	6	1
						1.4	18.5401	20.6899		1.4	42.3636	36.6888		Exp-16	11	9			Exp-16	13	7
						1.5	19.4774	14.9861		1.5	44.6014	36.5105		Exp-17	11	7			Exp-17	11	6
						1.6	17.3415	6.48084		1.6	44.4685	35.3427		Exp-18	9	8			Exp-18	6	3
						1.7	17.2509	4.43902		1.7	39.6573	35.5		Exp-19	20	3			Exp-19	11	2
						1.8	18.5854	3.10453		1.8	32.8811	37.1993		Exp-20	9	3			Exp-20	25	1
						1.9	14.9756	1.32056		1.9	29.493	38.3042		Exp-21	18	6			Exp-21	7	0
						2	12.9791	1.72125		2	26.6958	38.0105		Exp-22	7	7			Exp-22	14	7
						2.1	12.9477	1.88502		2.1	32.5699	38.7762		Exp-23	28	8			Exp-23	13	4
						2.2	10.5192	3.73868		2.2	32.0035	34.979		Exp-24	7	5			Exp-24	11	4
						2.3	10.1324	6.18467		2.3	27.7343	35.3182		Exp-25	13	5			Exp-25	16	1
						2.4	9.50871	5.55401		2.4	27.5979	31.8182		Exp-26	12	7			Exp-26	7	1
						2.5	7.99652	5.28223		2.5	26.2832	35.8706		Exp-27	18	4			Exp-27	9	2
						2.6	7.24042	3.37631		2.6	28.2622	44.1084		Exp-28	16	3			Exp-28	21	2
						2.7	9.76307	1.56446		2.7	26.1084	45.486		Exp-29	10	6			Exp-29	8	2
						2.8	8.30314	2.22996		2.8	27.465	54.1049		Exp-30	19	3			Exp-30	5	2
						2.9	10.0314	2.50523		2.9	23.6713	55.2552		Exp-31	17	6			Exp-31	6	1
						3	10.5784	3.0453		3	19.5664	56.7203		Exp-32	9	4			Exp-32	10	1
						3.1	14.5714	5.34843		3.1	21.9895	58.2063		Exp-33	11	4			Exp-33	17	3
						3.2	17.2543	6.49129		3.2	19.7972	59.4545		Exp-34	9	5			Exp-34	11	2
						3.3	22.7143	9.02439		3.3	21.9301	62.5315		Exp-35	13	2			Exp-35	18	1
						3.4	21.0697	10.2822		3.4	16.3601	56.493		Exp-36	12	5			Exp-36	10	1
						3.5	27.5192	14.7875		3.5	13.0489	54.6573		Exp-37	4	6			Exp-37	12	1
						3.6	28.9896	11.5679		3.6	12.4685	57.6678		Exp-38	15	4			Exp-38		1
						3.7	31.2091	8.55401		3.7	12.0105	53.8147		Exp-39	14	4			Exp-39		3
						3.8	30.1324	9.31359		3.8	15.3217	53.8217		Exp-40	14	6			means	11.3243	2.51282
						3.9	32.1916	13.8084		3.9	14.6713	56.7972		Exp-41	8	3
						4	31.1986	17.6585		4	20.2622	58.7832		Exp-42	10	8
						4.1	40.0662	20.0174		4.1	23.1993	51.5105		Exp-43	12	3
						4.2	38.2056	24.8676		4.2	26.6503	49.4545		Exp-44	7	3
						4.3	43.9094	27.9965		4.3	33.0525	44.8427		Exp-45	9	4
						4.4	46.5923	36.3136		4.4	33.0385	39.6993		Exp-46	14	8
						4.5	40.2787	38.4007		4.5	31.021	35.3252		Exp-47	8	6
						4.6	43.6272	44.6098		4.6	33.3077	37.8986		Exp-48	9	4
						4.7	42.6969	44.7038		4.7	29.3112	29.6993		Exp-49	17	5
						4.8	47.2683	53.1533		4.8	27.0629	27.7937		Exp-50	23	2
						4.9	42.3345	49.6794		4.9	23.7343	27.1958		Exp-51	8	2
						5	47.0035	60.4146		5	23.2937	23.4895		Exp-52	14	6
						5.1	49.5366	64.4077		5.1	19.535	22.5245		Exp-53	6	6
						5.2	51.7526	69.5645		5.2	21.2168	24.0839		Exp-54	12	7
						5.3	46.7491	64.8676		5.3	18.1224	21.958		Exp-55	8	8
						5.4	48.8467	66.0035		5.4	16.7937	23.3497		Exp-56	7	4
						5.5	47.8118	60.3972		5.5	20.1119	26.4615		Exp-57		3
						5.6	42.1045	54.23		5.6	21.0454	26.7657		Exp-58		6
						5.7	38.5575	44.4042		5.7	21.0909	27.3566		Exp-59		3
						5.8	40.6969	40.3728		5.8	19.2343	28.8531		Exp-60		4
						5.9	41.7526	37.5366		5.9	23.4965	30.549		Exp-61		5
						6	39.4495	32.446		6	17.6329	33.2482		Exp-62		7
						6.1	42.5017	33.7596		6.1	21.972	37.1958		Exp-63		4
						6.2	40.8258	33.1463		6.2	22.6818	38.1329		Exp-64		7
						6.3	50.0453	32.7038		6.3	24.0175	40.5944		means	12.5714	5.39062
						6.4	53.2265	32.9199		6.4	24.7832	40.5629
						6.5	52.0418	34.1289		6.5	23.9615	42.3042
						6.6	56.1673	35.439		6.6	21.3636	41.7133
						6.7	47.1916	35.1045		6.7	19.5734	39.479
						6.8	41.9547	43.0871		6.8	14.8881	38.4266
						6.9	37.0976	42.0627		6.9	15.0699	40.3881
						7	30.3972	38.0941		7	14.6189	45.493
						7.1	33.7247	35.9338		7.1	13.9336	46.5594
						7.2	35.439	34.3101		7.2	16.965	51.0909
						7.3	41.6028	38.9268		7.3	15.3497	56.0839
						7.4	35.439	43.8258		7.4	14.5245	57.9231
						7.5	36.6341	44.7631		7.5	14.1678	56.6189
						7.6	40.6272	41.4216		7.6	14.1224	54.7063
						7.7	40.1289	39.8362		7.7	12.028	50.0035
						7.8	41.8885	32.3693		7.8	11.2657	49.514
						7.9	35.1533	31.561		7.9	15.9511	45.2622
						8	36.9477	33.8885		8	16.2692	48.028
						8.1	37.3066	42.9129		8.1	21.0909	48.0315
						8.2	39.6516	44.9547		8.2	21.6329	51.4161
						8.3	44.9303	43.9059		8.3	25.9231	53.3636
						8.4	46.8781	45.885		8.4	24.4685	56.6049
						8.5	49.2369	48.5017		8.5	24.9126	59.9825
						8.6	45.1463	47.77		8.6	24.507	59.8846
						8.7	45.5889	40.6132		8.7	22.3112	59.4266
						8.8	49.561	38.4077		8.8	22.8287	60.8112
						8.9	45.2857	30.1045		8.9	18.8986	54.1643
						9	46.2334	27.3972		9	17.0385	50.8986
						9.1	44.5679	24.5575		9.1	22.0839	48.2168
						9.2	43.7909	24.3031		9.2	20.9196	45.6049
						9.3	41.5714	25.216		9.3	21.3112	42.3706
						9.4	36.547	27.3972		9.4	28.549	46.1049
						9.5	28.6307	28.1429		9.5	31.7832	43.035
						9.6	30.108	31.9896		9.6	27.0559	44.9475
						9.7	30.2892	35.115		9.7	27.1573	42.5489
						9.8	31.9826	32.8746		9.8	31.4615	47.3496
						9.9	24.7875	28.2195		9.9	31.4895	48.9091
						10	22.9547	28.0767		10	37.0944	49.3601
						10.1	24.5087	21.561		10.1	33.6853	52.7657
						10.2	28.8153	23.1742		10.2	34.2098	53.4545
						10.3	26.4321	22.0592		10.3	39.4615	54.6189
						10.4	26.8432	25.9582		10.4	31.7238	53.535
						10.5	33.2056	29.9408		10.5	35.1678	52.7063
						10.6	30.2021	35.7561		10.6	35.4615	48.4021
						10.7	28.7909	35.7526		10.7	35.8007	46.7063
						10.8	34.0976	38.7491		10.8	34.8636	42.6189
						10.9	30.0662	35.1673		10.9	34.5804	31.7308
						11	37.3066	36.899		11	27.972	25.0839
						11.1	41.9268	36.777		11.1	29.6469	21.972
						11.2	40.2439	34.4042		11.2	26.1853	19.2273
						11.3	45.2613	37.8467		11.3	28.049	21.0315
						11.4	48.554	41.108		11.4	29.8392	25.3916
						11.5	52.6376	39.6655		11.5	37.5175	27.8462
						11.6	53.6411	43.8432		11.6	42.5489	33.1189
						11.7	52.4808	43.784		11.7	47.7133	36.8496
						11.8	55.885	48.0558		11.8	50.6364	46.8846
						11.9	56.7317	52.4983		11.9	51.8077	54.8636
						12	56.6098	55.9861		12	46.7238	64.7028
						12.1	53.1324	51.3066		12.1	46.2413	67.6224
						12.2	50.5366	49.4042		12.2	46.1748	75.0944
						12.3	43.5157	41.8746		12.3	39.0035	70.5979
						12.4	44.6446	32.1185		12.4	41.9336	69.6818
						12.5	41.0348	24.2822		12.5	37.1783	65.7937
						12.6	40.676	14.7631		12.6	38.4161	63.9615
						12.7	38.3345	12.7212		12.7	32.6119	54.2133
						12.8	40.3937	14.5087		12.8	29.1014	54.7413
						12.9	36.23	17.9373		12.9	25.6189	56.3601
						13	29.5923	24.5749		13	22.7098	57.0245
						13.1	28.7631	33.2125		13.1	22.2343	57.3846
						13.2	26.5192	40.1324		13.2	20.042	61.6993
						13.3	29.3345	40.3589		13.3	23.1748	68.6504
						13.4	29.5923	35.9826		13.4	20.5	77.4441
						13.5	29.0383	38.9129		13.5	26.6888	82.9091
						13.6	22.655	36.7596		13.6	24.2762	86.9371
						13.7	22.6585	33.8118		13.7	28.042	87.9755
						13.8	25.6132	30.0418		13.8	25.6608	87.5559
						13.9	29.5192	27.4878		13.9	23.3951	84.3322
						14	24.5679	25.4983		14	19.6958	83.1853
						14.1	27.2927	25.9443		14.1	22.6119	86.9336
						14.2	25.2335	26.2822		14.2	22.1538	87.7902
						14.3	25.5122	27.7387		14.3	28.0839	86.2867
						14.4	25.3554	28.2265		14.4	28.1154	84.5524
						14.5	27.8502	22.5645		14.5	29.8427	82.3916
						14.6	35.4181	21.676		14.6	31.8741	84.9266
						14.7	31.1498	19.9652		14.7	33.9406	82.1329
						14.8	39.4216	23.5401		14.8	29.2273	86
						14.9	36.777	21.0767		14.9	35.2203	86.028
						15	33.9582	18.216		15	32.6993	85.8322
						15.1	30.6063	15.7317		15.1	31.986	81.8007
						15.2	29.23	11.9582		15.2	35.9475	80.7727
						15.3	29.5366	12.8502		15.3	36.528	81.5944
						15.4	26.5714	13.0732		15.4	32.1818	74.6783
						15.5	26.1011	10.3624		15.5	30.3811	68.3776
						15.6	31.4669	13.561		15.6	34.5944	60.3322
						15.7	33.2334	17.5017		15.7	32.5594	56.5839
						15.8	34.4042	23.4495		15.8	35.1469	50.3007
						15.9	37.7491	27.4425		15.9	38.5175	41.0979
						16	41.892	29.4565		16	33.3252	30.7028
						16.1	43.4634	31.3937		16.1	33.3531	22.3427
						16.2	42.23	33.0383		16.2	31.8322	20.2553
						16.3	45.223	31.4634		16.3	28.9161	15.3392
						16.4	44.1707	29.8153		16.4	28.514	15.6399
						16.5	44.2334	27.3972		16.5	31.9825	18.2098
						16.6	40.8467	26.345		16.6	25.8287	17.0594
						16.7	42.5122	25.8118		16.7	24.5559	16.0315
						16.8	39.3554	22.7213		16.8	25.0909	16.8182
						16.9	40.3066	20.7979		16.9	23.6888	18.1538
						17	40.7247	15.9094		17	22.6329	17.6538
						17.1	41.3206	16.1219		17.1	15.9336	21.7447
						17.2	44.007	17.9686		17.2	13.4371	25.465
						17.3	41.4599	18.3066		17.3	13.4091	25.9615
						17.4	40.216	20.4913		17.4	14.4545	26.3776
						17.5	45.8781	21.9512		17.5	17.5909	28.6538
						17.6	48.0453	23.3658		17.6	27.8287	32.6364
						17.7	42.9338	23.1254		17.7	30.8287	31.3252
						17.8	41.3798	28.2125		17.8	35.6783	34.5455
						17.9	45.7596	28.9896		17.9	42.0245	36.7622
						18	51.101	36.5401		18	37.6993	35.9336
						18.1	47.8293	31.7979		18.1	36.5594	39.1399
						18.2	54.7666	31.1359		18.2	37.2832	41.0105
						18.3	49.7213	23.8641		18.3	33.6993	44.9301
						18.4	48.8362	22.8711		18.4	32.8671	48.965
						18.5	54.5854	23.345		18.5	37.8462	60.0455
						18.6	50.9408	27.4774		18.6	36.2482	65.9231
						18.7	44.1777	28.5993		18.7	36.4895	63.3846
						18.8	41.7108	28.108		18.8	35.007	59.6818
						18.9	34	25.0348		18.9	40.465	58.3147
						19	39.0104	32.77		19	36.0245	57.6853
						19.1	39.1115	34.5505		19.1	33.0804	47.3042
						19.2	37.1986	39.5854		19.2	33.3007	45.6189
						19.3	37.892	39.4042		19.3	33.7168	44.2902
						19.4	37.7735	39.2195		19.4	34.1888	42.1294
						19.5	47.7666	43.2648		19.5	34.1853	38.9371
						19.6	47.7352	42.3624		19.6	36.0105	39.4371
						19.7	53.8397	42.8153		19.7	29.1538	35.3601
						19.8	51.1707	40.7909		19.8	31.9231	38.9091
						19.9	53.0488	39.1359		19.9	35.021	38.7972
						20	51.885	38.4739		20	43.7657	40.4161
						20.1	58.1707	39.7805		20.1	46.7343	41.9196
						20.2	57.3763	38.4878		20.2	44.2448	41.2727
						20.3	54.3937	37.9826		20.3	50.6888	41.1364
						20.4	42.9024	36.1115		20.4	48.4301	44.4825
						20.5	39.784	26.4634		20.5	47.479	44.5629
						20.6	32.8676	26.1638		20.6	44.0245	40.1329
						20.7	23.331	18.2857		20.7	42.3357	37.5944
						20.8	27.7073	18.3066		20.8	40.7937	34.2797
						20.9	31.9826	19.1045		20.9	36.6049	27.9475
						21	30.1394	13.1951		21	40.542	25.9371
						21.1	31.0488	13.7073		21.1	43.3811	22.049
						21.2	40.5679	17.5296		21.2	49.1399	24.7587
						21.3	38.7526	15.3519		21.3	48.0105	23.8427
						21.4	36.4739	17.115		21.4	46.7587	25.7238
						21.5	44.6376	18.5923		21.5	54.9511	25.2518
						21.6	49.0139	18.6028		21.6	58.8357	31.2657
						21.7	52.4774	17.8537		21.7	61.6538	34.6783
						21.8	51.9686	15.324		21.8	61.1504	43.6189
						21.9	57.8293	17.676		21.9	51.7832	50.2867
						22	60.1603	15.3972		22	47.9895	48.9825
						22.1	62.4948	17.4983		22.1	45.1084	50.8462
						22.2	71.662	22.1847		22.2	42.8916	51.3706
						22.3	60.547	24.0697		22.3	44.3077	54.9021
						22.4	58.0592	27.2509		22.4	47.3392	62.6993
						22.5	63.2683	28.5017		22.5	45.2238	63.7238
						22.6	57.3868	32.4774		22.6	44.8217	66.3077
						22.7	59.6411	32.6551		22.7	44.4196	69.4825
						22.8	57.5436	34.7143		22.8	46.1538	70.3986
						22.9	55.0906	31.5714		22.9	45.542	69.0944
						23	48.6864	26.5435		23	47.6958	65.2762
						23.1	50.7108	19.3519		23.1	46.6154	58.6678
						23.2	50.6516	16.3554		23.2	56.9685	54.3252
						23.3	48.0871	13.6899		23.3	54.2867	52.6923
						23.4	53.9512	16.9338		23.4	47.514	46.521
						23.5	58.8293	17.6167		23.5	43.7622	39.8636
						23.6	44.7805	20.1011		23.6	37.5385	35.1189
						23.7	43.1638	20.5854		23.7	37.479	40.2692
						23.8	47.3519	20.9024		23.8	40.2308	40.7937
						23.9	47.2753	24.6725		23.9	41.4511	40.7098
						24	37.5157	28.5226		24	42.7937	40.5804
						24.1	41.1219	30.2474		24.1	49.8636	37.6678
						24.2	39.4425	30		24.2	48.8287	37.3217
						24.3	35.7944	31.0871		24.3	46.5455	35.9056
						24.4	38.1603	27.1951		24.4	46.8811	35.9545
						24.5	39.2613	26.1219		24.5	44.4825	37.507
						24.6	43.9129	20.676		24.6	45.3007	37.1364
						24.7	38.9756	13.2892		24.7	46.9301	37.521
						24.8	40.7875	8.83972		24.8	51.1189	38.2098
						24.9	39.8397	7.40418		24.9	55.2028	34.6084
						25	42.1115	5.94425		25	58.5315	32.8916

## Sheet: Figure5
Figure.5l	IntDen-integrated Density
	Ulk3			Nrbp2			Tcirg1			Trp53inp1
	Control	HKO		Control	HKO		Control	HKO		Control	HKO
	IntDen	IntDen		IntDen	IntDen		IntDen	IntDen		IntDen	IntDen
mRNA	201818	146331		272284	172158		546719	563097		102062	172958
Pre-mRNA	3739	44141		8935	34285		50327	89598		173913	225254
	Ulk3			Nrbp2			Tcirg1			Trp53inp1
	Control	HKO		Control	HKO		Control	HKO		Control	HKO
PSI	0.0181896	0.231745		0.0317724	0.166075		0.0842933	0.137274		0.630177	0.565664

## Sheet: Figure6c-h
Figure.6c										Figure.6d
	Control				HKO						0 100 200 400 Usp39 (ng)
	Exp-1	Exp-2	Exp-3	Exp-4	Exp-1	Exp-2	Exp-3	Exp-4			200 200 200 200 minigene (ng)
	IntDen	IntDen	IntDen	IntDen	IntDen	IntDen	IntDen	IntDen			IntDen	IntDen	IntDen	IntDen
Hsf1-NMD	30825	44338	71503	21349	87049	70522	308975	87385		Hsf1-NMD	310397	391922	464069	520228
Hsf1-FL	418959	475095	4121382	592456	492702	391332	3817631	340679		Hsf1-FL	2616	28148	45666	57494
	Control				HKO						0 100 200 400 Usp39 (ng)
	Exp-1	Exp-2	Exp-3	Exp-4	Exp-1	Exp-2	Exp-3	Exp-4			200 200 200 200 minigene (ng)
PSI	0.0685329	0.0853585	0.0170534	0.0347814	0.150149	0.152693	0.0748739	0.20414		PSI	0.991643	0.932992	0.910412	0.900482
	IntDen-integrated Density										IntDen-integrated Density
	means	0.0514315			means	0.145464
Figure.6e
	Relative mRNA expression
	Control					HKO
	Exp-1	Exp-2	Exp-3	Exp-4	means	Exp-1	Exp-2	Exp-3	Exp-4	means
Hsf1-NMD	1.03897	0.940391	1.09399	0.93557	1.00223	1.78178	1.9042	2.27279	1.20663	1.79135
Hsf1-FL	1.02631	1.01336	0.979573	0.98157	1.0002	0.570492	0.53822	0.397032	0.770829	0.569143
Figure.6f
		Hsf1-NMD relative expression
		Control				siUPF#1				siUPF#2
	Hours	Exp-1	Exp-2	Exp-3	Exp-4	Exp-1	Exp-2	Exp-3	Exp-4	Exp-1	Exp-2	Exp-3	Exp-4
	0	0.964654	0.987111	1.04997	1.00019	0.996979	1.00148	1.09555	0.91419	0.888608	1.0343	1.02348	1.06308
	4	0.465117	0.495427	0.509955	0.413446	0.839495	1.01448	0.998549	0.907926	0.852499	0.927279	0.892183	0.941236
	8	0.285426	0.313212	0.364544	0.351131	0.750235	0.597124	0.711828	0.743434	0.773634	0.827961	0.838495
	16	0.192522	0.211175	0.226828	0.243574	0.407529	0.402727	0.418509	0.378847	0.402984	0.412626	0.424976	0.395326
Figure.6g
		Fold enrichment
		igG					RIP-FLAG-Usp39
		Exp-1	Exp-2	Exp-3	Exp-4	means	Exp-1	Exp-2	Exp-3	Exp-4	means
	U6snRNA	1.105	1.039	0.966	0.902	1.003	12.536	11.233	11.059	10.419	11.3117
	E5-intron5-E6	0.956999	1.02412	0.84332	1.20989	1.00858	3.20351	4.04268	2.96933	3.85028	3.51645
	E6-intron6-E7	1.012	0.815	1.261	0.961	1.01225	5.145	4.456	6.102	4.271	4.9935
	E7	0.934	1.061	1.104	0.915	1.0035	2.337	2.654	2.036	1.881	2.227
	E7-intron7-E8	1.261	1.094	0.79	0.917	1.0155	2.733	3.783	4.41	4.322	3.812
	Ptbp1	0.894	0.896	1.285	0.971	1.0115	0.693	1.381	1.124	1.344	1.1355
Figure.6h
	RNA-pull dpwn

## Sheet: Figure6i-k
Figure.6i									Figure.6j									Figure.6k

## Sheet: Figure6l-m
Figure.6l									Figure.6m
Figure.6n

[truncated: 18 more sheets: Figure7b, Figure7c, Figure7d, Figure7f, Figure7g, FigureS1, Figure.S2, FigureS3, FigureS4, FigureS5a-c, f-o, FigureS5d-e, FigureS6, FigureS8, FigureS9, FigureS10b, FigureS10c, FigureS10d-f, FigureS10g-j]
